# Supplementary material for: Annotation Error in Public Databases: Misannotation of Molecular Function in Enzyme Superfamilies
Source: PLoS Comput Biol. 2009 Dec 11;5(12):e1000605. doi: 10.1371/journal.pcbi.1000605 (PMC2781113; doi:10.1371/journal.pcbi.1000605)
Supplement: Dataset S1 — Sequences analyzed in misannotation analysis and their designations (1.21 MB XLS) [file pcbi.1000605.s005.xls]

## Sheet: NR
Accession	Annotation	Misan. Code	Incorrect	Correct
1311141	>gi|1311141|pdb|1PDZ| Mol_id: 1; Molecule: Enolase; Chain: Null; Synonym: 2-Phospho-D-Glycerate Dehydratase; Ec: 4.2.1.11; Heterogen: Phosphoglycolate; Heterogen: Mn 2+			x
231253	>gi|231253|pdb|7ENL| Enolase (E.C.4.2.1.11) (2-Phospho-D-Glycerate Hydrolase) Complex With 2-Phospho-D-Glyceric Acid And Magnesium			x
2914550	>gi|2914550|pdb|2ONE|B Chain B, Asymmetric Yeast Enolase Dimer Complexed With Resolved 2'-Phosphoglycerate And Phosphoenolpyruvate			x
16975440	>gi|16975440|pdb|1E9I|D Chain D, Enolase From E.Coli			x
39654416	>gi|39654416|pdb|1P43|B Chain B, Reverse Protonation Is The Key To General Acid-Base Catalysis In Enolase			x
55669907	>gi|55669907|pdb|1TE6|B Chain B, Crystal Structure Of Human Neuron Specific Enolase At 1.8 Angstrom			x
30749888	>gi|30749888|pdb|1OEP|A Chain A, Structure Of Trypanosoma Brucei Enolase Reveals The Inhibitory Divalent Metal Site			x
74313351	>gi|74313351|ref|YP_311770.1| phosphopyruvate hydratase [Shigella sonnei Ss046]			x
75765318	>gi|75765318|pdb|1W6T|B Chain B, Crystal Structure Of Octameric Enolase From Streptococcus Pneumoniae			x
12517248	>gi|12517248|gb|AAG57892.1| enolase [Escherichia coli O157:H7 EDL933]			x
119336	>gi|119336|sp|P00924|ENO1_YEAST Enolase 1 (2-phosphoglycerate dehydratase 1) (2-phospho-D-glycerate hydro-lyase 1)			x
1169529	>gi|1169529|sp|P42897|ENO_ALLMI Enolase (2-phosphoglycerate dehydratase) (2-phospho-D-glycerate hydro-lyase)			x
13124708	>gi|13124708|sp|O29133|ENO_ARCFU Enolase (2-phosphoglycerate dehydratase) (2-phospho-D-glycerate hydro-lyase)			x
6015094	>gi|6015094|sp|P42040|ENO_CLAHE Enolase (2-phosphoglycerate dehydratase) (2-phospho-D-glycerate hydro-lyase) (Allergen Cla h 6) (Cla h VI)			x
13124709	>gi|13124709|sp|O32513|ENO_DESVM Enolase (2-phosphoglycerate dehydratase) (2-phospho-D-glycerate hydro-lyase)			x
57015278	>gi|57015278|sp|Q5XD01|ENO_STRP6 Enolase (2-phosphoglycerate dehydratase) (2-phospho-D-glycerate hydro-lyase)			x
6226608	>gi|6226608|sp|P42848|ENO_THEMA Enolase (2-phosphoglycerate dehydratase) (2-phospho-D-glycerate hydro-lyase)			x
59802545	>gi|59802545|sp|P33675|ENO_ZYMMO Enolase (2-phosphoglycerate dehydratase) (2-phospho-D-glycerate hydro-lyase)			x
780372	>gi|780372|gb|AAC49173.1| enolase			x
3089611	>gi|3089611|gb|AAC70360.1| enolase [Zymomonas mobilis]			x
3023703	>gi|3023703|sp|P56252|ENO_HOMGA Enolase (2-phosphoglycerate dehydratase) (2-phospho-D-glycerate hydro-lyase)			x
13124712	>gi|13124712|sp|Q60173|ENO_METJA Enolase (2-phosphoglycerate dehydratase) (2-phospho-D-glycerate hydro-lyase)			x
59797564	>gi|59797564|sp|Q6M075|ENO_METMP Enolase (2-phosphoglycerate dehydratase) (2-phospho-D-glycerate hydro-lyase)			x
21263608	>gi|21263608|sp|Q9CD42|ENO_MYCLE Enolase (2-phosphoglycerate dehydratase) (2-phospho-D-glycerate hydro-lyase)			x
50400247	>gi|50400247|sp|Q9UAL5|ENO_PLAFG Enolase (2-phosphoglycerate dehydratase) (2-phospho-D-glycerate hydro-lyase)			x
50400235	>gi|50400235|sp|Q7RA60|ENO_PLAYO Enolase (2-phosphoglycerate dehydratase) (2-phospho-D-glycerate hydro-lyase)			x
13124159	>gi|13124159|sp|Q9UXZ0|ENO_PYRAB Enolase (2-phosphoglycerate dehydratase) (2-phospho-D-glycerate hydro-lyase)			x
3023710	>gi|3023710|sp|Q27877|ENO_SCHMA Enolase (2-phosphoglycerate dehydratase) (2-phospho-D-glycerate hydro-lyase)			x
30315823	>gi|30315823|sp|Q8EBR0|ENO_SHEON Enolase (2-phosphoglycerate dehydratase) (2-phospho-D-glycerate hydro-lyase)			x
13124161	>gi|13124161|sp|Q9XDS7|ENO_STRIT Enolase (2-phosphoglycerate dehydratase) (2-phospho-D-glycerate hydro-lyase)			x
59797608	>gi|59797608|sp|Q7MHQ1|ENO_VIBVY Enolase (2-phosphoglycerate dehydratase) (2-phospho-D-glycerate hydro-lyase)			x
13124145	>gi|13124145|sp|Q9PDT8|ENO_XYLFA Enolase (2-phosphoglycerate dehydratase) (2-phospho-D-glycerate hydro-lyase)			x
29835068	>gi|29835068|gb|AAP05702.1| enolase [Chlamydophila caviae GPIC]			x
2921237	>gi|2921237|gb|AAC64907.1| enolase [Streptococcus thermophilus]			x
82737565	>gi|82737565|ref|ZP_00900413.1| Enolase [Pseudomonas putida F1]			x
59712682	>gi|59712682|ref|YP_205458.1| phosphopyruvate hydratase [Vibrio fischeri ES114]			x
82746640	>gi|82746640|ref|ZP_00909145.1| Enolase [Clostridium beijerincki NCIMB 8052]			x
83371294	>gi|83371294|ref|ZP_00916109.1| Enolase [Rhodobacter sphaeroides ATCC 17025]			x
58003118	>gi|58003118|gb|AAW62012.1| Enolase [Gluconobacter oxydans 621H]			x
78707886	>gi|78707886|gb|ABB46861.1| enolase [Oryza sativa (japonica cultivar-group)]			x
78707887	>gi|78707887|gb|ABB46862.1| enolase [Oryza sativa (japonica cultivar-group)]			x
1590967	>gi|1590967|gb|AAB98220.1| enolase (eno) [Methanocaldococcus jannaschii DSM 2661]			x
42410100	>gi|42410100|gb|AAS14211.1| enolase [Wolbachia endosymbiont of Drosophila melanogaster]			x
499267	>gi|499267|gb|AAA57450.1| enolase [Fasciola hepatica]			x
2983135	>gi|2983135|gb|AAC06738.1| enolase [Aquifex aeolicus VF5]			x
83748260	>gi|83748260|ref|ZP_00945286.1| Enolase [Ralstonia solanacearum UW551]			x
83751193	>gi|83751193|ref|ZP_00947607.1| COG0148: Enolase [Bartonella bacilliformis KC583]			x
3323125	>gi|3323125|gb|AAC65781.1| enolase (eno) [Treponema pallidum subsp. pallidum str. Nichols]			x
4981411	>gi|4981411|gb|AAD35958.1| enolase [Thermotoga maritima MSB8]			x
33237212	>gi|33237212|gb|AAP99281.1| Enolase [Prochlorococcus marinus subsp. marinus str. CCMP1375]			x
6460466	>gi|6460466|gb|AAF12173.1| enolase [Deinococcus radiodurans R1]			x
32262179	>gi|32262179|gb|AAP77228.1| enolase [Helicobacter hepaticus ATCC 51449]			x
33147912	>gi|33147912|gb|AAP95433.1| enolase [Haemophilus ducreyi 35000HP]			x
83856594	>gi|83856594|ref|ZP_00950123.1| enolase [Croceibacter atlanticus HTCC2559]			x
83942542	>gi|83942542|ref|ZP_00955003.1| enolase [Sulfitobacter sp. EE-36]			x
83952177	>gi|83952177|ref|ZP_00960909.1| enolase [Roseovarius nubinhibens ISM]			x
83953763	>gi|83953763|ref|ZP_00962484.1| enolase [Sulfitobacter sp. NAS-14.1]			x
29898732	>gi|29898732|gb|AAP12004.1| Enolase [Bacillus cereus ATCC 14579]			x
27904258	>gi|27904258|gb|AAO27091.1| enolase [Buchnera aphidicola str. Bp (Baizongia pistaciae)]			x
84319615	>gi|84319615|ref|ZP_00968009.1| COG0148: Enolase [Pseudomonas aeruginosa C3719]			x
27361094	>gi|27361094|gb|AAO10003.1| Enolase [Vibrio vulnificus CMCP6]			x
2621078	>gi|2621078|gb|AAB84550.1| enolase [Methanothermobacter thermautotrophicus str. Delta H]			x
84501065	>gi|84501065|ref|ZP_00999300.1| Enolase [Oceanicola batsensis HTCC2597]			x
84515610	>gi|84515610|ref|ZP_01002972.1| enolase [Loktanella vestfoldensis SKA53]			x
84518726	>gi|84518726|ref|ZP_01006075.1| Enolase [Prochlorococcus marinus str. MIT 9211]			x
82752500	>gi|82752500|ref|XP_727327.1| enolase [Plasmodium yoelii yoelii str. 17XNL]			x
84489662	>gi|84489662|ref|YP_447894.1| enolase [Methanosphaera stadtmanae DSM 3091]			x
54020356	>gi|54020356|ref|YP_115643.1| phosphopyruvate hydratase [Mycoplasma hyopneumoniae 232]			x
28202574	>gi|28202574|gb|AAO35019.1| enolase [Clostridium tetani E88]			x
15835490	>gi|15835490|ref|NP_297249.1| phosphopyruvate hydratase [Chlamydia muridarum Nigg]			x
58254511	>gi|58254511|gb|AAV42748.1| 2-phosphoglycerate dehydratase [Lactobacillus acidophilus NCFM]			x
5305421	>gi|5305421|gb|AAD41643.1| alpha enolase [Alligator mississippiensis]			x
5305423	>gi|5305423|gb|AAD41644.1| alpha enolase [Sceloporus undulatus]			x
5305427	>gi|5305427|gb|AAD41646.1| alpha enolase [Python regius]			x
84684859	>gi|84684859|ref|ZP_01012759.1| enolase [Rhodobacterales bacterium HTCC2654]			x
84714102	>gi|84714102|ref|ZP_01021631.1| Enolase [Polaromonas naphthalenivorans CJ2]			x
10580680	>gi|10580680|gb|AAG19526.1| phosphopyruvate hydratase; Eno [Halobacterium sp. NRC-1]			x
46578738	>gi|46578738|ref|YP_009546.1| enolase [Desulfovibrio vulgaris subsp. vulgaris str. Hildenborough]			x
15644783	>gi|15644783|ref|NP_206953.1| phosphopyruvate hydratase [Helicobacter pylori 26695]			x
26988344	>gi|26988344|ref|NP_743769.1| phosphopyruvate hydratase [Pseudomonas putida KT2440]			x
28198453	>gi|28198453|ref|NP_778767.1| phosphopyruvate hydratase [Xylella fastidiosa Temecula1]			x
23465590	>gi|23465590|ref|NP_696193.1| enolase [Bifidobacterium longum NCC2705]			x
24374950	>gi|24374950|ref|NP_718993.1| enolase [Shewanella oneidensis MR-1]			x
42784284	>gi|42784284|ref|NP_981531.1| enolase [Bacillus cereus ATCC 10987]			x
28868760	>gi|28868760|ref|NP_791379.1| phosphopyruvate hydratase [Pseudomonas syringae pv. tomato str. DC3000]			x
28871748	>gi|28871748|ref|NP_794367.1| enolase [Pseudomonas syringae pv. tomato str. DC3000]			x
11498732	>gi|11498732|ref|NP_069961.1| phosphopyruvate hydratase [Archaeoglobus fulgidus DSM 4304]			x
29349980	>gi|29349980|ref|NP_813483.1| phosphopyruvate hydratase [Bacteroides thetaiotaomicron VPI-5482]			x
59801045	>gi|59801045|ref|YP_207757.1| phosphopyruvate hydratase [Neisseria gonorrhoeae FA 1090]			x
34541443	>gi|34541443|ref|NP_905922.1| phosphopyruvate hydratase [Porphyromonas gingivalis W83]			x
12045269	>gi|12045269|ref|NP_073080.1| phosphopyruvate hydratase [Mycoplasma genitalium G37]			x
42526461	>gi|42526461|ref|NP_971559.1| enolase [Treponema denticola ATCC 35405]			x
41407088	>gi|41407088|ref|NP_959924.1| phosphopyruvate hydratase [Mycobacterium avium subsp. paratuberculosis K-10]			x
83721440	>gi|83721440|ref|YP_442424.1| enolase [Burkholderia thailandensis E264]			x
55377005	>gi|55377005|ref|YP_134855.1| phosphopyruvate hydratase [Haloarcula marismortui ATCC 43049]			x
13508345	>gi|13508345|ref|NP_110295.1| phosphopyruvate hydratase [Mycoplasma pneumoniae M129]			x
563868	>gi|563868|emb|CAA57795.1| enolase; phosphopyruvate hydratase [Escherichia coli]			x
58582586	>gi|58582586|ref|YP_201602.1| phosphopyruvate hydratase [Xanthomonas oryzae pv. oryzae KACC10331]			x
37359341	>gi|37359341|gb|AAP24058.1| enolase 1 [Toxoplasma gondii]			x
82702357	>gi|82702357|ref|YP_411923.1| enolase [Nitrosospira multiformis ATCC 25196]			x
83319528	>gi|83319528|ref|YP_424200.1| enolase [Mycoplasma capricolum subsp. capricolum ATCC 27343]			x
28476792	>gi|28476792|gb|AAO44880.1| enolase [Tropheryma whipplei str. Twist]			x
83644694	>gi|83644694|ref|YP_433129.1| enolase [Hahella chejuensis KCTC 2396]			x
85057717	>gi|85057717|ref|YP_456633.1| enolase [Aster yellows witches'-broom phytoplasma AYWB]			x
4154655	>gi|4154655|gb|AAD05723.1| ENOLASE [Helicobacter pylori J99]			x
15023593	>gi|15023593|gb|AAK78690.1| Enolase [Clostridium acetobutylicum ATCC 824]			x
22852211	>gi|22852211|dbj|BAC16223.1| enolase [Enterococcus hirae]			x
71796051	>gi|71796051|gb|AAZ40802.1| enolase [Candidatus Blochmannia pennsylvanicus str. BPEN]			x
85089455	>gi|85089455|ref|XP_957959.1| ENOLASE (2-PHOSPHOGLYCERATE DEHYDRATASE) (2-PHOSPHO-D-GLYCERATE HYDRO-LYASE) [Neurospora crassa N150]			x
34392443	>gi|34392443|dbj|BAC82549.1| enolase [Penicillium chrysogenum]			x
62424027	>gi|62424027|ref|ZP_00379179.1| COG0148: Enolase [Brevibacterium linens BL2]			x
47567341	>gi|47567341|ref|ZP_00238054.1| enolase [Bacillus cereus G9241]			x
62463961	>gi|62463961|ref|ZP_00383267.1| COG0148: Enolase [Lactococcus lactis subsp. cremoris SK11]			x
62513221	>gi|62513221|ref|ZP_00384782.1| COG0148: Enolase [Lactobacillus casei ATCC 334]			x
62515717	>gi|62515717|ref|ZP_00387107.1| COG0148: Enolase [Lactobacillus delbrueckii subsp. bulgaricus ATCC BAA-365]			x
39721879	>gi|39721879|dbj|BAD04369.1| enolase [Onion yellows phytoplasma OY-M]			x
62528387	>gi|62528387|ref|ZP_00389641.1| COG0148: Enolase [Streptococcus thermophilus LMD-9]			x
48869740	>gi|48869740|ref|ZP_00322483.1| COG0148: Enolase [Pediococcus pentosaceus ATCC 25745]			x
23003759	>gi|23003759|ref|ZP_00047409.1| COG0148: Enolase [Lactobacillus gasseri]			x
23002885	>gi|23002885|ref|ZP_00046557.1| COG0148: Enolase [Lactobacillus gasseri]			x
23015298	>gi|23015298|ref|ZP_00055078.1| COG0148: Enolase [Magnetospirillum magnetotacticum MS-1]			x
54018341	>gi|54018341|dbj|BAD59711.1| putative enolase [Nocardia farcinica IFM 10152]			x
23128142	>gi|23128142|ref|ZP_00109996.1| COG0148: Enolase [Nostoc punctiforme PCC 73102]			x
46191081	>gi|46191081|ref|ZP_00120494.2| COG0148: Enolase [Bifidobacterium longum DJO10A]			x
46164345	>gi|46164345|ref|ZP_00137024.2| COG0148: Enolase [Pseudomonas aeruginosa UCBPP-PA14]			x
32029561	>gi|32029561|ref|ZP_00132564.1| COG0148: Enolase [Haemophilus somnus 2336]			x
32035526	>gi|32035526|ref|ZP_00135469.1| COG0148: Enolase [Actinobacillus pleuropneumoniae serovar 1 str. 4074]			x
46129115	>gi|46129115|ref|ZP_00202000.1| COG0148: Enolase [Haemophilus influenzae R2846]			x
46133204	>gi|46133204|ref|ZP_00156796.2| COG0148: Enolase [Haemophilus influenzae R2866]			x
47574355	>gi|47574355|ref|ZP_00244391.1| COG0148: Enolase [Rubrivivax gelatinosus PM1]			x
21228938	>gi|21228938|ref|NP_634860.1| Enolase [Methanosarcina mazei Go1]			x
27806645	>gi|27806645|ref|NP_776474.1| enolase 1 [Bos taurus]			x
17982798	>gi|17982798|gb|AAL52032.1| ENOLASE [Brucella melitensis 16M]			x
14021357	>gi|14021357|dbj|BAB47970.1| enolase [Mesorhizobium loti MAFF303099]			x
17132671	>gi|17132671|dbj|BAB75237.1| enolase [Nostoc sp. PCC 7120]			x
26453833	>gi|26453833|dbj|BAC44164.1| enolase [Mycoplasma penetrans HF-2]			x
23492880	>gi|23492880|dbj|BAC17852.1| putative enolase [Corynebacterium efficiens YS-314]			x
22294379	>gi|22294379|dbj|BAC08209.1| enolase [Thermosynechococcus elongatus BP-1]			x
27353058	>gi|27353058|dbj|BAC50059.1| enolase [Bradyrhizobium japonicum USDA 110]			x
35212688	>gi|35212688|dbj|BAC90062.1| enolase [Gloeobacter violaceus PCC 7421]			x
18144961	>gi|18144961|dbj|BAB81005.1| enolase [Clostridium perfringens str. 13]			x
55771384	>gi|55771384|dbj|BAD69825.1| enolase (2-phosphoglycerate dehydratase) [Thermus thermophilus HB8]			x
53757045	>gi|53757045|gb|AAU91336.1| enolase [Methylococcus capsulatus str. Bath]			x
53757787	>gi|53757787|gb|AAU92078.1| enolase [Methylococcus capsulatus str. Bath]			x
8979174	>gi|8979174|dbj|BAA99008.1| enolase [Chlamydophila pneumoniae J138]			x
56381431	>gi|56381431|dbj|BAD77339.1| enolase (2-phosphoglycerate dehydratase) [Geobacillus kaustophilus HTA426]			x
10176180	>gi|10176180|dbj|BAB07275.1| enolase (2-phosphoglycerate dehydratase) [Bacillus halodurans C-125]			x
22778120	>gi|22778120|dbj|BAC14390.1| enolase (2-phosphoglycerate dehydratase) [Oceanobacillus iheyensis HTE831]			x
10039081	>gi|10039081|dbj|BAB13115.1| enolase [Buchnera aphidicola str. APS (Acyrthosiphon pisum)]			x
14325249	>gi|14325249|dbj|BAB60153.1| enolase [Thermoplasma volcanium GSS1]			x
5106162	>gi|5106162|dbj|BAA81473.1| 432aa long hypothetical enolase [Aeropyrum pernix K1]			x
3258386	>gi|3258386|dbj|BAA31069.1| 428aa long hypothetical phosphoglycerate dehydratase [Pyrococcus horikoshii OT3]			x
1653839	>gi|1653839|dbj|BAA18749.1| enolase [Synechocystis sp. PCC 6803]			x
24377625	>gi|24377625|gb|AAN58930.1| putative enolase [Streptococcus mutans UA159]			x
46908628	>gi|46908628|ref|YP_015017.1| enolase [Listeria monocytogenes str. 4b F2365]			x
13242907	>gi|13242907|gb|AAG42022.2| enolase [Alternaria alternata]			x
21646048	>gi|21646048|gb|AAM71393.1| enolase [Chlorobium tepidum TLS]			x
21647988	>gi|21647988|gb|AAM73181.1| enolase [Chlorobium tepidum TLS]			x
71062748	>gi|71062748|gb|AAZ21751.1| Enolase [Candidatus Pelagibacter ubique HTCC1062]			x
4377111	>gi|4377111|gb|AAD18938.1| Enolase [Chlamydophila pneumoniae CWL029]			x
13569595	>gi|13569595|gb|AAK31161.1| enolase [Mastigamoeba balamuthi]			x
13774515	>gi|13774515|gb|AAK38886.1| enolase [Eimeria tenella]			x
13925873	>gi|13925873|gb|AAK49451.1| enolase [Aspergillus fumigatus]			x
13991101	>gi|13991101|gb|AAK51201.1| enolase [Penicillium citrinum]			x
16878083	>gi|16878083|gb|AAH17249.1| Enolase 3 [Homo sapiens]			x
57240685	>gi|57240685|ref|ZP_00368633.1| enolase [Campylobacter lari RM2100]			x
57504666	>gi|57504666|ref|ZP_00370744.1| enolase [Campylobacter coli RM2228]			x
57505300	>gi|57505300|ref|ZP_00371229.1| enolase [Campylobacter upsaliensis RM3195]			x
58698888	>gi|58698888|ref|ZP_00373755.1| enolase [Wolbachia endosymbiont of Drosophila ananassae]			x
2688240	>gi|2688240|gb|AAC66719.1| enolase (eno) [Borrelia burgdorferi B31]			x
69928271	>gi|69928271|ref|ZP_00625432.1| Enolase [Nitrobacter hamburgensis X14]			x
21623311	>gi|21623311|gb|AAM67951.1| enolase [Buchnera aphidicola str. Sg (Schizaphis graminum)]			x
69933446	>gi|69933446|ref|ZP_00628648.1| Enolase [Paracoccus denitrificans PD1222]			x
69953339	>gi|69953339|ref|ZP_00640506.1| Enolase [Shewanella frigidimarina NCIMB 400]			x
30314940	>gi|30314940|gb|AAP30720.1| enolase [Rhodotorula mucilaginosa]			x
85858513	>gi|85858513|ref|YP_460715.1| enolase [Syntrophus aciditrophicus SB]			x
14585753	>gi|14585753|gb|AAK67491.1| enolase [Curvularia lunata]			x
19713005	>gi|19713005|gb|AAL93877.1| Enolase [Fusobacterium nucleatum subsp. nucleatum ATCC 25586]			x
1087071	>gi|1087071|gb|AAB34986.1| 2-phospho-D-glycerate hydrolase; enolase [Mesembryanthemum crystallinum]			x
12619316	>gi|12619316|gb|AAG60329.1| enolase [Toxoplasma gondii]			x
56178891	>gi|56178891|gb|AAV81613.1| Enolase [Idiomarina loihiensis L2TR]			x
18159635	>gi|18159635|gb|AAL63046.1| enolase [Pyrobaculum aerophilum str. IM2]			x
56911024	>gi|56911024|dbj|BAD65551.1| enolase [Bacillus clausii KSM-K16]			x
29607186	>gi|29607186|dbj|BAC71245.1| putative enolase [Streptomyces avermitilis MA-4680]			x
28807571	>gi|28807571|dbj|BAC60824.1| enolase [Vibrio parahaemolyticus RIMD 2210633]			x
18892150	>gi|18892150|gb|AAL80339.1| enolase (2-phosphoglycerate dehydratase) [Pyrococcus furiosus DSM 3638]			x
57160365	>gi|57160365|dbj|BAD86295.1| enolase [Thermococcus kodakarensis KOD1]			x
71000211	>gi|71000211|dbj|BAE07163.1| enolase 2 [Karenia brevis]			x
71000213	>gi|71000213|dbj|BAE07164.1| enolase 2 [Karenia brevis]			x
71000219	>gi|71000219|dbj|BAE07165.1| enolase 3 [Karenia brevis]			x
71000227	>gi|71000227|dbj|BAE07167.1| enolase 3 [Karenia brevis]			x
71000239	>gi|71000239|dbj|BAE07170.1| enolase 2 [Karenia mikimotoi]			x
71000241	>gi|71000241|dbj|BAE07171.1| enolase 3 [Karenia mikimotoi]			x
71000247	>gi|71000247|dbj|BAE07173.1| enolase 3 [Karenia mikimotoi]			x
24195632	>gi|24195632|gb|AAN49150.1| Enolase [Leptospira interrogans serovar Lai str. 56601]			x
19915551	>gi|19915551|gb|AAM05080.1| phosphopyruvate hydratase [Methanosarcina acetivorans C2A]			x
21107915	>gi|21107915|gb|AAM36586.1| enolase [Xanthomonas axonopodis pv. citri str. 306]			x
85703404	>gi|85703404|ref|ZP_01034508.1| enolase [Roseovarius sp. 217]			x
85708563	>gi|85708563|ref|ZP_01039629.1| enolase [Erythrobacter sp. NAP1]			x
85712138	>gi|85712138|ref|ZP_01043191.1| Enolase [Idiomarina baltica OS145]			x
85716527	>gi|85716527|ref|ZP_01047498.1| enolase [Nitrobacter sp. Nb-311A]			x
14141143	>gi|14141143|gb|AAF71925.2| beta beta enolase [Oryctolagus cuniculus]			x
13423140	>gi|13423140|gb|AAK23700.1| enolase [Caulobacter crescentus CB15]			x
86132574	>gi|86132574|ref|ZP_01051167.1| enolase [Cellulophaga sp. MED134]			x
86135551	>gi|86135551|ref|ZP_01054132.1| enolase [Tenacibaculum sp. MED152]			x
86138676	>gi|86138676|ref|ZP_01057249.1| enolase [Roseobacter sp. MED193]			x
86141170	>gi|86141170|ref|ZP_01059716.1| enolase [Flavobacterium sp. MED217]			x
86152289	>gi|86152289|ref|ZP_01070500.1| enolase [Campylobacter jejuni subsp. jejuni 260.94]			x
86169224	>gi|86169224|gb|EAQ70480.1| Enolase [Synechococcus sp. RS9917]			x
42518800	>gi|42518800|ref|NP_964730.1| enolase [Lactobacillus johnsonii NCC 533]			x
42519171	>gi|42519171|ref|NP_965101.1| phosphopyruvate hydratase [Lactobacillus johnsonii NCC 533]			x
42519286	>gi|42519286|ref|NP_965216.1| phosphopyruvate hydratase [Lactobacillus johnsonii NCC 533]			x
86357552	>gi|86357552|ref|YP_469444.1| 2-phosphoglycerate dehydratase (enolase) protein [Rhizobium etli CFN 42]			x
68567781	>gi|68567781|gb|AAY80710.1| enolase [Sulfolobus acidocaldarius DSM 639]			x
45382393	>gi|45382393|ref|NP_990207.1| enolase 2 (gamma, neuronal) [Gallus gallus]			x
74316639	>gi|74316639|ref|YP_314379.1| phosphopyruvate hydratase [Thiobacillus denitrificans ATCC 25259]			x
30583767	>gi|30583767|gb|AAP36132.1| Homo sapiens enolase 1, (alpha) [synthetic construct]			x
68342877	>gi|68342877|gb|AAY90483.1| enolase [Pseudomonas fluorescens Pf-5]			x
70885013	>gi|70885013|gb|EAN97849.1| enolase, putative [Trypanosoma cruzi]			x
71364941	>gi|71364941|ref|ZP_00655507.1| Enolase [Psychrobacter cryohalolentis K5]			x
71368692	>gi|71368692|ref|ZP_00659180.1| Enolase [Nocardioides sp. JS614]			x
71481429	>gi|71481429|ref|ZP_00661136.1| Enolase [Prosthecochloris vibrioformis DSM 265]			x
71546423	>gi|71546423|ref|ZP_00667224.1| Enolase [Syntrophobacter fumaroxidans MPOB]			x
71548704	>gi|71548704|ref|ZP_00668928.1| Enolase [Nitrosomonas eutropha C71]			x
71064151	>gi|71064151|gb|AAZ22544.1| alpha-enolase [Bifidobacterium animalis subsp. lactis]			x
71839487	>gi|71839487|ref|ZP_00679235.1| Enolase [Pelobacter propionicus DSM 2379]			x
29542233	>gi|29542233|gb|AAO91170.1| enolase [Coxiella burnetii RSA 493]			x
71145813	>gi|71145813|gb|AAZ26286.1| enolase [Colwellia psychrerythraea 34H]			x
72003261	>gi|72003261|gb|AAZ59063.1| enolase [Prochlorococcus marinus str. NATL2A]			x
72495736	>gi|72495736|dbj|BAE19057.1| enolase [Staphylococcus saprophyticus subsp. saprophyticus ATCC 15305]			x
25989631	>gi|25989631|gb|AAN28926.1| enolase [Aeromonas hydrophila]			x
33236671	>gi|33236671|gb|AAP98758.1| enolase [Chlamydophila pneumoniae TW-183]			x
32880095	>gi|32880095|gb|AAP88878.1| enolase 2, (gamma, neuronal) [synthetic construct]			x
71850822	>gi|71850822|gb|AAZ43431.1| enolase [Mycoplasma synoviae 53]			x
51973903	>gi|51973903|gb|AAU15453.1| enolase [Bacillus cereus E33L]			x
37199752	>gi|37199752|dbj|BAC95582.1| enolase [Vibrio vulnificus YJ016]			x
15622261	>gi|15622261|dbj|BAB66253.1| 416aa long hypothetical enolase [Sulfolobus tokodaii str. 7]			x
68447834	>gi|68447834|dbj|BAE05418.1| enolase [Staphylococcus haemolyticus JCSC1435]			x
51855076	>gi|51855076|dbj|BAD39234.1| enolase [Symbiobacterium thermophilum IAM 14863]			x
82945763	>gi|82945763|dbj|BAE50627.1| Enolase [Magnetospirillum magneticum AMB-1]			x
84368411	>gi|84368411|dbj|BAE69569.1| enolase [Xanthomonas oryzae pv. oryzae MAFF 311018]			x
84779011	>gi|84779011|dbj|BAE73788.1| enolase [Sodalis glossinidius str. 'morsitans']			x
37147852	>gi|37147852|gb|AAQ88397.1| enolase [Tuber borchii]			x
40806812	>gi|40806812|gb|AAR92205.1| enolase [Cryphonectria parasitica]			x
9581744	>gi|9581744|emb|CAC00532.1| enolase, isoform 1 [Hevea brasiliensis]			x
9581746	>gi|9581746|emb|CAC00533.1| enolase, isoform 2 [Hevea brasiliensis]			x
5459136	>gi|5459136|emb|CAB50622.1| eno enolase (2-phosphoglycerate dehydratase) (2-phospho-D-glycerate hydro-lyase) (EC 4.2.1.11) [Pyrococcus abyssi GE5]			x
8670811	>gi|8670811|emb|CAB94910.1| enolase [Enterococcus faecalis]			x
74420888	>gi|74420888|gb|ABA05087.1| enolase [Nitrobacter winogradskyi Nb-255]			x
71557144	>gi|71557144|gb|AAZ36355.1| enolase [Pseudomonas syringae pv. phaseolicola 1448A]			x
56604320	>gi|56604320|emb|CAG45342.1| Enolase (2-phosphoglycerate dehydratase) [Francisella tularensis subsp. tularensis SCHU S4]			x
6969088	>gi|6969088|emb|CAB73659.1| enolase [Campylobacter jejuni subsp. jejuni NCTC 11168]			x
71851725	>gi|71851725|gb|AAZ44333.1| enolase [Mycoplasma hyopneumoniae J]			x
71913713	>gi|71913713|gb|AAZ53624.1| enolase [Mycoplasma hyopneumoniae 7448]			x
7380143	>gi|7380143|emb|CAB84728.1| enolase [Neisseria meningitidis Z2491]			x
13092594	>gi|13092594|emb|CAC29763.1| putative enolase [Mycobacterium leprae]			x
17428142	>gi|17428142|emb|CAD14831.1| PROBABLE ENOLASE (2-PHOSPHOGLYCERATE DEHYDRATASE) PROTEIN [Ralstonia solanacearum]			x
28271404	>gi|28271404|emb|CAD64309.1| phosphopyruvate hydratase [Lactobacillus plantarum WCFS1]			x
10241779	>gi|10241779|emb|CAC09537.1| enolase [Streptomyces coelicolor A3(2)]			x
11323224	>gi|11323224|emb|CAC16971.1| enolase [Streptomyces coelicolor A3(2)]			x
31617802	>gi|31617802|emb|CAD93911.1| PROBABLE ENOLASE ENO [Mycobacterium bovis AF2122/97]			x
38199773	>gi|38199773|emb|CAE49433.1| Enolase [Corynebacterium diphtheriae]			x
33517294	>gi|33517294|emb|CAD83678.1| enolase [Candidatus Blochmannia floridanus]			x
28411067	>gi|28411067|emb|CAD67452.1| enolase [Tropheryma whipplei TW08/27]			x
32448033	>gi|32448033|emb|CAD77550.1| enolase (2-phosphoglycerate dehydratase) [Rhodopirellula baltica SH 1]			x
34483549	>gi|34483549|emb|CAE10546.1| PUTATIVE ENOLASE (2-PHOSPHOGLYCERATE DEHYDRATASE) [Wolinella succinogenes]			x
49244091	>gi|49244091|emb|CAG42517.1| putative enolase [Staphylococcus aureus subsp. aureus MSSA476]			x
36784331	>gi|36784331|emb|CAE13208.1| Enolase (2-phosphoglycerate dehydratase) (2-phospho-D-glycerate hydro-lyase) [Photorhabdus luminescens subsp. laumondii TTO1]			x
33577120	>gi|33577120|emb|CAE35677.1| enolase [Bordetella bronchiseptica RB50]			x
49238171	>gi|49238171|emb|CAF27380.1| Enolase [Bartonella henselae str. Houston-1]			x
49239628	>gi|49239628|emb|CAF25987.1| Enolase [Bartonella quintana str. Toulouse]			x
46399418	>gi|46399418|emb|CAF22867.1| probable phosphopyruvate hydratase (enolase) [Parachlamydia sp. UWE25]			x
41325200	>gi|41325200|emb|CAF19681.1| ENOLASE (2-PHOSPHOGLYCERATE DEHYDRATASE [Corynebacterium glutamicum ATCC 13032]			x
42492297	>gi|42492297|emb|CAE76894.1| phosphopyruvate hydratase [Mycoplasma mycoides subsp. mycoides SC]			x
49613013	>gi|49613013|emb|CAG76464.1| enolase [Erwinia carotovora subsp. atroseptica SCRI1043]			x
44920716	>gi|44920716|emb|CAF29952.1| Enolase [Methanococcus maripaludis S2]			x
46914618	>gi|46914618|emb|CAG21395.1| putative enolase [Photobacterium profundum SS9]			x
39574904	>gi|39574904|emb|CAE78745.1| phosphopyruvate hydratase [Bdellovibrio bacteriovorus HD100]			x
50876688	>gi|50876688|emb|CAG36528.1| probable enolase [Desulfotalea psychrophila LSv54]			x
49531112	>gi|49531112|emb|CAG68824.1| enolase [Acinetobacter sp. ADP1]			x
56315000	>gi|56315000|emb|CAI09645.1| Enolase [Azoarcus sp. EbN1]			x
53751750	>gi|53751750|emb|CAH13172.1| enolase [Legionella pneumophila str. Paris]			x
53754768	>gi|53754768|emb|CAH16255.1| enolase [Legionella pneumophila str. Lens]			x
467660	>gi|467660|emb|CAA55070.1| enolase; phosphopyruvate hydratase [Davidiella tassiana]			x
693933	>gi|693933|emb|CAA59331.1| 2-phosphopyruvate-hydratase alpha-enolase; carbonate dehydratase [Homo sapiens]			x
1041245	>gi|1041245|emb|CAA63121.1| enolase [Alnus glutinosa]			x
3367647	>gi|3367647|emb|CAA76735.1| enolase [Cunninghamella elegans]			x
2635903	>gi|2635903|emb|CAB15395.1| enolase [Bacillus subtilis subsp. subtilis str. 168]			x
76167854	>gi|76167854|gb|AAX50862.1| enolase [Chlamydia trachomatis A/HAR-13]			x
76365089	>gi|76365089|gb|AAR00929.2| enolase [Davidiella tassiana]			x
57866440	>gi|57866440|ref|YP_188039.1| enolase [Staphylococcus epidermidis RP62A]			x
17739845	>gi|17739845|gb|AAL42432.1| enolase [Agrobacterium tumefaciens str. C58]			x
12723138	>gi|12723138|gb|AAK04374.1| 2-phosphoglycerate dehydratase (EC 4.2.1.11) [Lactococcus lactis subsp. lactis Il1403]			x
12723548	>gi|12723548|gb|AAK04742.1| enolase (EC 4.2.1.11) [Lactococcus lactis subsp. lactis Il1403]			x
13621912	>gi|13621912|gb|AAK33680.1| putative enolase [Streptococcus pyogenes M1 GAS]			x
13814095	>gi|13814095|gb|AAK41195.1| Enolase [Sulfolobus solfataricus P2]			x
20516770	>gi|20516770|gb|AAM24953.1| Enolase [Thermoanaerobacter tengcongensis MB4]			x
6899148	>gi|6899148|gb|AAF30591.1| enolase [Ureaplasma parvum serovar 3 str. ATCC 700970]			x
9106280	>gi|9106280|gb|AAF84100.1| enolase [Xylella fastidiosa 9a5c]			x
19281	>gi|19281|emb|CAA41115.1| enolase [Lycopersicon esculentum]			x
39984275	>gi|39984275|gb|AAR35662.1| enolase [Geobacter sulfurreducens PCA]			x
50363841	>gi|50363841|gb|AAT75826.1| enolase [Mesoplasma florum L1]			x
74017775	>gi|74017775|ref|ZP_00688398.1| Enolase [Burkholderia ambifaria AMMD]			x
74022142	>gi|74022142|ref|ZP_00692726.1| Enolase [Rhodoferax ferrireducens DSM 15236]			x
50839631	>gi|50839631|gb|AAT82298.1| enolase [Propionibacterium acnes KPA171202]			x
50951779	>gi|50951779|gb|AAT89480.1| enolase [Leifsonia xyli subsp. xyli str. CTCB07]			x
75763414	>gi|75763414|ref|ZP_00743143.1| Enolase [Bacillus thuringiensis serovar israelensis ATCC 35646]			x
75828720	>gi|75828720|ref|ZP_00758069.1| COG0148: Enolase [Vibrio cholerae MO10]			x
15074376	>gi|15074376|emb|CAC46022.1| PROBABLE ENOLASE PROTEIN [Sinorhizobium meliloti]			x
71853151	>gi|71853151|gb|AAZ51174.1| enolase [Streptococcus pyogenes MGAS5005]			x
74830117	>gi|74830117|emb|CAI39008.1| enolase, putative [Paramecium tetraurelia]			x
74830161	>gi|74830161|emb|CAI39017.1| enolase, putative [Paramecium tetraurelia]			x
76556213	>gi|76556213|emb|CAD48739.1| enolase 2 [Propionibacterium freudenreichii subsp. shermanii]			x
76556211	>gi|76556211|emb|CAD48738.1| enolase 1 [Propionibacterium freudenreichii subsp. shermanii]			x
47458343	>gi|47458343|gb|AAT27666.1| enolase [Mycoplasma mobile 163K]			x
15458655	>gi|15458655|gb|AAK99840.1| Enolase [Streptococcus pneumoniae R6]			x
76557930	>gi|76557930|emb|CAI49514.1| phosphopyruvate hydratase (EC 4.2.1.11) (enolase) [Natronomonas pharaonis DSM 2160]			x
76874604	>gi|76874604|emb|CAI85825.1| enolase [Pseudoalteromonas haloplanktis TAC125]			x
78035738	>gi|78035738|emb|CAJ23429.1| Enolase [Xanthomonas campestris pv. vesicatoria str. 85-10]			x
73660149	>gi|73660149|emb|CAI82756.1| enolase [Dehalococcoides sp. CBDB1]			x
77176833	>gi|77176833|gb|ABA64522.1| enolase [Leishmania mexicana]			x
52629365	>gi|52629365|gb|AAU28106.1| enolase [Legionella pneumophila subsp. pneumophila str. Philadelphia 1]			x
77544917	>gi|77544917|gb|ABA88479.1| enolase [Pelobacter carbinolicus DSM 2380]			x
23495020	>gi|23495020|gb|AAN35353.1| enolase [Plasmodium falciparum 3D7]			x
76785279	>gi|76785279|ref|ZP_00772451.1| COG0148: Enolase [Mycobacterium tuberculosis F11]			x
76792445	>gi|76792445|ref|ZP_00774944.1| Enolase [Pseudoalteromonas atlantica T6c]			x
76797225	>gi|76797225|ref|ZP_00779559.1| Enolase [Thermoanaerobacter ethanolicus ATCC 33223]			x
77406132	>gi|77406132|ref|ZP_00783205.1| enolase [Streptococcus agalactiae H36B]			x
77407751	>gi|77407751|ref|ZP_00784505.1| enolase [Streptococcus agalactiae COH1]			x
77411108	>gi|77411108|ref|ZP_00787461.1| enolase [Streptococcus agalactiae CJB111]			x
77414276	>gi|77414276|ref|ZP_00790435.1| enolase [Streptococcus agalactiae 515]			x
77631732	>gi|77631732|ref|ZP_00794318.1| COG0148: Enolase [Yersinia pseudotuberculosis IP 31758]			x
77635114	>gi|77635114|ref|ZP_00797203.1| COG0148: Enolase [Yersinia pestis Angola]			x
77689478	>gi|77689478|ref|ZP_00804659.1| Enolase [Rhodopseudomonas palustris BisB5]			x
77994855	>gi|77994855|gb|ABB13754.1| enolase [Carboxydothermus hydrogenoformans Z-2901]			x
46048768	>gi|46048768|ref|NP_990451.1| enolase 1 [Gallus gallus]			x
77742416	>gi|77742416|ref|ZP_00810894.1| Enolase [Rhodopseudomonas palustris BisA53]			x
69159144	>gi|69159144|gb|EAN71282.1| Enolase [Shewanella denitrificans OS217]			x
78167716	>gi|78167716|gb|ABB24814.1| Enolase [Pelodictyon luteolum DSM 273]			x
78170022	>gi|78170022|gb|ABB27119.1| Enolase [Synechococcus sp. CC9902]			x
78170524	>gi|78170524|gb|ABB27620.1| Enolase [Chlorobium chlorochromatii CaD3]			x
77815272	>gi|77815272|ref|ZP_00814510.1| Enolase [Shewanella putrefaciens CN-32]			x
78198443	>gi|78198443|gb|ABB36208.1| enolase [Synechococcus sp. CC9605]			x
77952809	>gi|77952809|ref|ZP_00817222.1| Enolase [Marinobacter aquaeolei VT8]			x
77962820	>gi|77962820|ref|ZP_00826636.1| COG0148: Enolase [Yersinia mollaretii ATCC 43969]			x
77976028	>gi|77976028|ref|ZP_00831561.1| COG0148: Enolase [Yersinia frederiksenii ATCC 33641]			x
77979609	>gi|77979609|ref|ZP_00835026.1| COG0148: Enolase [Yersinia intermedia ATCC 29909]			x
55590655	>gi|55590655|ref|XP_514354.1| PREDICTED: enolase 1 [Pan troglodytes]			x
78363890	>gi|78363890|gb|ABB41855.1| enolase [Thiomicrospira crunogena XCL-2]			x
78712095	>gi|78712095|gb|ABB49272.1| enolase [Prochlorococcus marinus str. MIT 9312]			x
19888365	>gi|19888365|gb|AAM02860.1| Enolase [Methanopyrus kandleri AV19]			x
51573166	>gi|51573166|gb|AAU07191.1| enolase [Borrelia garinii PBi]			x
3152725	>gi|3152725|gb|AAC17130.1| enolase [Staphylococcus aureus]			x
55738590	>gi|55738590|gb|AAV62231.1| 2-phosphoglycerate dehydratase, enolase [Streptococcus thermophilus CNRZ1066]			x
56679062	>gi|56679062|gb|AAV95728.1| enolase [Silicibacter pomeroyi DSS-3]			x
24053192	>gi|24053192|gb|AAN44282.1| enolase [Shigella flexneri 2a str. 301]			x
57225057	>gi|57225057|gb|AAW40114.1| enolase [Dehalococcoides ethenogenes 195]			x
57167487	>gi|57167487|gb|AAW36266.1| enolase [Campylobacter jejuni RM1221]			x
78365755	>gi|78365755|ref|ZP_00836040.1| Enolase [Shewanella sp. PV-4]			x
78492903	>gi|78492903|ref|ZP_00845138.1| Enolase [Rhodopseudomonas palustris BisB18]			x
78685818	>gi|78685818|ref|ZP_00850593.1| Enolase [Shewanella sp. ANA-3]			x
78691419	>gi|78691419|ref|ZP_00856036.1| Enolase [Shewanella sp. MR-7]			x
78702809	>gi|78702809|ref|ZP_00867233.1| Enolase [Alkalilimnicola ehrlichei MLHE-1]			x
78704928	>gi|78704928|ref|ZP_00869322.1| Enolase [Methanospirillum hungatei JF-1]			x
78705604	>gi|78705604|ref|ZP_00869981.1| Enolase [Methanospirillum hungatei JF-1]			x
78695164	>gi|78695164|ref|ZP_00859676.1| Enolase [Bradyrhizobium sp. BTAi1]			x
78706225	>gi|78706225|ref|ZP_00870566.1| Enolase [Methanospirillum hungatei JF-1]			x
42545184	>gi|42545184|gb|EAA68027.1| ENO_ALTAL Enolase (2-phosphoglycerate dehydratase) (2-phospho-D-glycerate hydro-lyase) (Major allergen Alt a 11) (Alt a XI) [Gibberella zeae PH-1]			x
66848203	>gi|66848203|gb|EAL88532.1| enolase [Aspergillus fumigatus Af293]			x
66797943	>gi|66797943|ref|ZP_00396700.1| Enolase [Deinococcus geothermalis DSM 11300]			x
66879038	>gi|66879038|ref|ZP_00404072.1| COG0148: Enolase [Streptococcus pneumoniae TIGR4]			x
67676250	>gi|67676250|ref|ZP_00473001.1| Enolase [Chromohalobacter salexigens DSM 3043]			x
67657013	>gi|67657013|ref|ZP_00454393.1| Enolase [Burkholderia cenocepacia AU 1054]			x
67917474	>gi|67917474|ref|ZP_00511080.1| Enolase [Chlorobium limicola DSM 245]			x
67934468	>gi|67934468|ref|ZP_00527517.1| Enolase [Solibacter usitatus Ellin6076]			x
67935050	>gi|67935050|ref|ZP_00528074.1| Enolase [Chlorobium phaeobacteroides DSM 266]			x
67940099	>gi|67940099|ref|ZP_00532567.1| Enolase [Chlorobium phaeobacteroides BS1]			x
67941827	>gi|67941827|ref|ZP_00533828.1| Enolase [Chlorobium phaeobacteroides BS1]			x
67988318	>gi|67988318|gb|EAM76098.1| Enolase [Kineococcus radiotolerans SRS30216]			x
68056418	>gi|68056418|ref|ZP_00540539.1| Enolase [Exiguobacterium sp. 255-15]			x
68171488	>gi|68171488|ref|ZP_00544872.1| Enolase [Ehrlichia chaffeensis str. Sapulpa]			x
68179394	>gi|68179394|ref|ZP_00552459.1| Enolase [Desulfuromonas acetoxidans DSM 684]			x
68182317	>gi|68182317|ref|ZP_00555297.1| Enolase [Jannaschia sp. CCS1]			x
68234022	>gi|68234022|ref|ZP_00573122.1| Enolase [Frankia sp. EAN1pec]			x
68351290	>gi|68351290|gb|EAN32053.1| enolase, putative [Theileria parva]			x
68539232	>gi|68539232|ref|ZP_00579005.1| Enolase [Sphingopyxis alaskensis RB2256]			x
68551301	>gi|68551301|ref|ZP_00590717.1| Enolase [Pelodictyon phaeoclathratiforme BU-1]			x
68551717	>gi|68551717|ref|ZP_00591111.1| Enolase [Prosthecochloris aestuarii DSM 271]			x
68546866	>gi|68546866|ref|ZP_00586410.1| Enolase [Shewanella amazonensis SB2B]			x
68543414	>gi|68543414|ref|ZP_00583120.1| Enolase [Shewanella baltica OS155]			x
56685854	>gi|56685854|dbj|BAD79076.1| enolase [Synechococcus elongatus PCC 6301]			x
66044611	>gi|66044611|ref|YP_234452.1| phosphopyruvate hydratase [Pseudomonas syringae pv. syringae B728a]			x
66044729	>gi|66044729|ref|YP_234570.1| Enolase [Pseudomonas syringae pv. syringae B728a]			x
3023709	>gi|3023709|sp|Q27727|ENO_PLAFA Enolase (2-phosphoglycerate dehydratase) (2-phospho-D-glycerate hydro-lyase)			x
460259	>gi|460259|gb|AAA21681.1| enolase			x
37805239	>gi|37805239|gb|AAH60310.1| Enolase 2, gamma [Rattus norvegicus]			x
155581	>gi|155581|gb|AAA27686.1| enolase			x
56416785	>gi|56416785|ref|YP_153859.1| Enolase 1 (2-phosphoglycerate dehydratase 1) [Anaplasma marginale str. St. Maries]			x
182118	>gi|182118|gb|AAA52388.1| gamma enolase			x
6624229	>gi|6624229|dbj|BAA88479.1| enolase [Eptatretus burgeri]			x
6624235	>gi|6624235|dbj|BAA88482.1| enolase-1 [Lethenteron reissneri]			x
46048765	>gi|46048765|ref|NP_990450.1| enolase [Gallus gallus]			x
6624237	>gi|6624237|dbj|BAA88483.1| enolase-2 [Lethenteron reissneri]			x
34762728	>gi|34762728|ref|ZP_00143718.1| Enolase [Fusobacterium nucleatum subsp. vincentii ATCC 49256]			x
535442	>gi|535442|gb|AAA70080.1| enolase			x
38636433	>gi|38636433|emb|CAE81969.1| probable enolase [Neurospora crassa]			x
18481669	>gi|18481669|gb|AAL73509.1| enolase [Giardia intestinalis]			x
67466006	>gi|67466006|ref|XP_649161.1| enolase [Entamoeba histolytica HM-1:IMSS]			x
458897	>gi|458897|gb|AAB68019.1| Eno2p: Enolase 2; 2-phosphoglycerate dehydratase [Saccharomyces cerevisiae]			x
31165	>gi|31165|emb|CAA36215.1| human gamma enolase [Homo sapiens]			x
16504025	>gi|16504025|emb|CAD06058.1| enolase [Salmonella enterica subsp. enterica serovar Typhi]			x
34789	>gi|34789|emb|CAA36216.1| muscle-specific enolase [Homo sapiens]			x
21112791	>gi|21112791|gb|AAM40994.1| enolase [Xanthomonas campestris pv. campestris str. ATCC 33913]			x
65317107	>gi|65317107|ref|ZP_00390066.1| COG0148: Enolase [Bacillus anthracis str. A2012]			x
23347962	>gi|23347962|gb|AAN30052.1| enolase [Brucella suis 1330]			x
62148599	>gi|62148599|emb|CAH64371.1| enolase [Chlamydophila abortus S26/3]			x
58417796	>gi|58417796|emb|CAI27000.1| Enolase (2-phosphoglycerate dehydratase) [Ehrlichia ruminantium str. Welgevonden]			x
48430954	>gi|48430954|gb|AAT43819.1| enolase [Picrophilus torridus DSM 9790]			x
60492114	>gi|60492114|emb|CAH06877.1| putative heme-binding enolase [Bacteroides fragilis NCTC 9343]			x
67642981	>gi|67642981|ref|ZP_00441731.1| COG0148: Enolase [Burkholderia mallei GB8 horse 4]			x
52005169	>gi|52005169|gb|AAU25111.1| enolase [Bacillus licheniformis ATCC 14580]			x
58418695	>gi|58418695|gb|AAW70710.1| Enolase [Wolbachia endosymbiont strain TRS of Brugia malayi]			x
58416835	>gi|58416835|emb|CAI27948.1| Enolase (2-phosphoglycerate dehydratase) [Ehrlichia ruminantium str. Gardel]			x
13937125	>gi|13937125|gb|AAK50056.1| enolase [Trichinella spiralis]			x
22273	>gi|22273|emb|CAA39454.1| enolase [Zea mays]			x
37222051	>gi|37222051|gb|AAQ17040.2| pollen 2-phosphoglycerate dehydrogenase 2 precursor [Cynodon dactylon]			x
54673814	>gi|54673814|gb|AAH85098.1| Enolase 1, alpha non-neuron [Mus musculus]			x
31167	>gi|31167|emb|CAA40163.1| muscle specific enolase [Homo sapiens]			x
6679651	>gi|6679651|ref|NP_031959.1| enolase 3, beta muscle [Mus musculus]			x
21618816	>gi|21618816|gb|AAH31739.1| Enolase 2, gamma neuronal [Mus musculus]			x
15227987	>gi|15227987|ref|NP_181192.1| LOS2; phosphopyruvate hydratase [Arabidopsis thaliana]			x
16272869	>gi|16272869|ref|NP_439092.1| phosphopyruvate hydratase [Haemophilus influenzae Rd KW20]			x
14089932	>gi|14089932|emb|CAC13691.1| ENOLASE (2-PHOSPHOGLYCERATE DEHYDRATASE) (2-PHOSPHO-D-GLYCERATE HYDRO-LYASE) [Mycoplasma pulmonis]			x
7226525	>gi|7226525|gb|AAF41661.1| enolase [Neisseria meningitidis MC58]			x
433609	>gi|433609|emb|CAA82232.1| enolase [Ricinus communis]			x
31179	>gi|31179|emb|CAA47179.1| enolase [Homo sapiens]			x
30138660	>gi|30138660|emb|CAD84955.1| Enolase [Nitrosomonas europaea ATCC 19718]			x
56496865	>gi|56496865|emb|CAH99714.1| enolase, putative [Plasmodium berghei]			x
28270478	>gi|28270478|emb|CAD63380.1| phosphopyruvate hydratase [Lactobacillus plantarum WCFS1]			x
1911573	>gi|1911573|gb|AAB50731.1| enolase [Loligo pealei]			x
515827	>gi|515827|emb|CAA56645.1| enolase [Neocallimastix frontalis]			x
33641127	>gi|33641127|emb|CAE22257.1| Enolase [Prochlorococcus marinus str. MIT 9313]			x
33633710	>gi|33633710|emb|CAE18667.1| Enolase [Prochlorococcus marinus subsp. pastoris str. CCMP1986]			x
39649793	>gi|39649793|emb|CAE28315.1| enolase [Rhodopseudomonas palustris CGA009]			x
33639479	>gi|33639479|emb|CAE08863.1| Enolase [Synechococcus sp. WH 8102]			x
83589135	>gi|83589135|ref|YP_429144.1| enolase [Moorella thermoacetica ATCC 39073]			x
58429954	>gi|58429954|gb|AAW78351.1| enolase [Trichomonas vaginalis]			x
81096520	>gi|81096520|ref|ZP_00874861.1| Enolase [Streptococcus suis 89/1591]			x
67762048	>gi|67762048|ref|ZP_00500752.1| COG0148: Enolase [Burkholderia pseudomallei S13]			x
4416379	>gi|4416379|gb|AAD20342.1| alpha enolase [Caiman crocodilus]			x
4416381	>gi|4416381|gb|AAD20343.1| alpha enolase [Sphenodon punctatus]			x
4416383	>gi|4416383|gb|AAD20344.1| alpha enolase [Eumeces inexpectatus]			x
4416385	>gi|4416385|gb|AAD20345.1| alpha enolase [Trachemys scripta]			x
4416387	>gi|4416387|gb|AAD20346.1| alpha enolase [Pelusios subniger]			x
77387470	>gi|77387470|gb|ABA78655.1| Enolase [Rhodobacter sphaeroides 2.4.1]			x
19074779	>gi|19074779|ref|NP_586285.1| ENOLASE [Encephalitozoon cuniculi GB-M1]			x
59808815	>gi|59808815|gb|AAH90069.1| Enolase 1, alpha [Rattus norvegicus]			x
48762657	>gi|48762657|ref|NP_997887.1| enolase 1, (alpha) [Danio rerio]			x
69298335	>gi|69298335|ref|ZP_00620615.1| Enolase [Silicibacter sp. TM1040]			x
60099812	>gi|60099812|gb|AAX13040.1| enolase [Drosophila pseudoobscura]			x
60099838	>gi|60099838|gb|AAX13053.1| enolase [Drosophila miranda]			x
60099832	>gi|60099832|gb|AAX13050.1| enolase [Drosophila miranda]			x
68194237	>gi|68194237|gb|EAN08760.1| Enolase [Enterococcus faecium DO]			x
68245979	>gi|68245979|gb|EAN28087.1| Enolase [Magnetococcus sp. MC-1]			x
68193510	>gi|68193510|gb|EAN08162.1| Enolase [Mesorhizobium sp. BNC1]			x
71847604	>gi|71847604|gb|AAZ47100.1| Enolase [Dechloromonas aromatica RCB]			x
78217747	>gi|78217747|gb|ABB37096.1| enolase [Desulfovibrio desulfuricans G20]			x
75703448	>gi|75703448|gb|ABA23124.1| Enolase [Anabaena variabilis ATCC 29413]			x
5566201	>gi|5566201|gb|AAD45332.1| enolase 2 [Monocercomonas ATCC50210]			x
5566203	>gi|5566203|gb|AAD45334.1| enolase 1 [Trichomonas vaginalis]			x
5566204	>gi|5566204|gb|AAD45335.1| enolase 2 [Trichomonas vaginalis]			x
5566205	>gi|5566205|gb|AAD45336.1| enolase 3 [Trichomonas vaginalis]			x
5566206	>gi|5566206|gb|AAD45337.1| enolase 4 [Trichomonas vaginalis]			x
5566207	>gi|5566207|gb|AAD45338.1| enolase 5 [Trichomonas vaginalis]			x
5566208	>gi|5566208|gb|AAD45339.1| enolase [Trypanosoma brucei]			x
65304337	>gi|65304337|emb|CAI76716.1| enolase, putative [Theileria annulata]			x
71039176	>gi|71039176|gb|AAZ19484.1| enolase [Psychrobacter arcticus 273-4]			x
72118206	>gi|72118206|gb|AAZ60469.1| Enolase [Ralstonia eutropha JMP134]			x
72394249	>gi|72394249|gb|AAZ68526.1| Enolase [Ehrlichia canis str. Jake]			x
78194830	>gi|78194830|gb|ABB32597.1| Enolase [Geobacter metallireducens GS-15]			x
71914564	>gi|71914564|gb|AAZ54466.1| enolase [Thermobifida fusca YX]			x
70832210	>gi|70832210|gb|EAN77714.1| enolase [Trypanosoma brucei]			x
27262298	>gi|27262298|gb|AAN87430.1| Enolase [Heliobacillus mobilis]			x
68057718	>gi|68057718|gb|AAX87971.1| enolase [Haemophilus influenzae 86-028NP]			x
40949670	>gi|40949670|gb|AAR97546.1| enolase 1 [Apodachlya brachynema]			x
40949672	>gi|40949672|gb|AAR97547.1| enolase 2 [Apodachlya brachynema]			x
40949674	>gi|40949674|gb|AAR97548.1| enolase [Heterosigma akashiwo]			x
40949676	>gi|40949676|gb|AAR97549.1| enolase [Isochrysis galbana]			x
40949680	>gi|40949680|gb|AAR97551.1| enolase [Phaeodactylum tricornutum]			x
40949682	>gi|40949682|gb|AAR97552.1| enolase [Phytophthora palmivora]			x
40949684	>gi|40949684|gb|AAR97553.1| enolase [Prymnesium parvum]			x
40949686	>gi|40949686|gb|AAR97554.1| enolase [Thraustotheca clavata]			x
40949688	>gi|40949688|gb|AAR97555.1| enolase [Heterocapsa triquetra]			x
57227282	>gi|57227282|gb|AAW43741.1| enolase 1, putative [Cryptococcus neoformans var. neoformans JEC21]			x
37572552	>gi|37572552|dbj|BAC98826.1| enolase [Trichonympha agilis]			x
84787058	>gi|84787058|gb|ABC63240.1| enolase [Erythrobacter litoralis HTCC2594]			x
66357920	>gi|66357920|ref|XP_626138.1| enolase (2-phosphoglycerate dehydratase) [Cryptosporidium parvum]			x
48787796	>gi|48787796|ref|ZP_00283775.1| COG0148: Enolase [Burkholderia fungorum LB400]			x
48855292	>gi|48855292|ref|ZP_00309451.1| COG0148: Enolase [Cytophaga hutchinsonii]			x
48861278	>gi|48861278|ref|ZP_00315181.1| COG0148: Enolase [Microbulbifer degradans 2-40]			x
48865594	>gi|48865594|ref|ZP_00319453.1| COG0148: Enolase [Oenococcus oeni PSU-1]			x
67539152	>gi|67539152|ref|XP_663350.1| enolase [Aspergillus nidulans FGSC A4]			x
55297212	>gi|55297212|dbj|BAD68886.1| putative enolase [Oryza sativa (japonica cultivar-group)]			x
23024413	>gi|23024413|ref|ZP_00063626.1| COG0148: Enolase [Leuconostoc mesenteroides subsp. mesenteroides ATCC 8293]			x
38511762	>gi|38511762|gb|AAH61287.1| Enolase (2-phosphoglycerate dehydratase) [Xenopus tropicalis]			x
49257392	>gi|49257392|gb|AAH72713.1| Enolase 2 [Danio rerio]			x
34597330	>gi|34597330|gb|AAQ77240.1| enolase [Brassica rapa]			x
60280039	>gi|60280039|gb|AAX16379.1| enolase [uncultured murine large bowel bacterium BAC 31B]			x
11999247	>gi|11999247|gb|AAG16301.1| alpha enolase-1 [Amia calva]			x
11999249	>gi|11999249|gb|AAG16302.1| beta enolase-1 [Amia calva]			x
11999251	>gi|11999251|gb|AAG16303.1| alpha enolase-1 [Latimeria chalumnae]			x
11999257	>gi|11999257|gb|AAG16306.1| beta enolase-1 [Lepidosiren paradoxa]			x
11999259	>gi|11999259|gb|AAG16307.1| beta enolase-1 [Neoceratodus forsteri]			x
11999261	>gi|11999261|gb|AAG16308.1| alpha enolase-1 [Chiloscyllium punctatum]			x
11999263	>gi|11999263|gb|AAG16309.1| beta enolase-1 [Chiloscyllium punctatum]			x
11999265	>gi|11999265|gb|AAG16310.1| alpha-1 enolase-1 [Salmo trutta]			x
11999267	>gi|11999267|gb|AAG16311.1| alpha-2 enolase-1 [Salmo trutta]			x
15221107	>gi|15221107|ref|NP_177543.1| phosphopyruvate hydratase [Arabidopsis thaliana]			x
2655161	>gi|2655161|gb|AAB87890.1| enolase [Drosophila pseudoobscura]			x
2655163	>gi|2655163|gb|AAB87891.1| enolase [Drosophila subobscura]			x
8101740	>gi|8101740|gb|AAF72639.1| enolase [Polyxenus fasciculatus]			x
8101742	>gi|8101742|gb|AAF72640.1| enolase [Scolopendra polymorpha]			x
8101744	>gi|8101744|gb|AAF72641.1| enolase [Tomocerus sp. 'Tom']			x
29650775	>gi|29650775|gb|AAO86694.1| enolase [Dunaliella salina]			x
86158067	>gi|86158067|ref|YP_464852.1| enolase [Anaeromyxobacter dehalogenans 2CP-C]			x
15667704	>gi|15667704|gb|AAL05459.1| enolase 1 [Mastocarpus papillatus]			x
15667706	>gi|15667706|gb|AAL05460.1| enolase 2 [Mastocarpus papillatus]			x
15667709	>gi|15667709|gb|AAL05461.1| enolase 1 [Prionitis lanceolata]			x
15667711	>gi|15667711|gb|AAL05462.1| enolase 2 [Prionitis lanceolata]			x
15667717	>gi|15667717|gb|AAL05465.1| enolase [Paramecium tetraurelia]			x
15667719	>gi|15667719|gb|AAL05466.1| enolase [Colpidium aqueous]			x
15667721	>gi|15667721|gb|AAL05467.1| enolase [Tetrahymena thermophila]			x
15667723	>gi|15667723|gb|AAL05468.1| enolase [Tetrahymena bergeri]			x
41033679	>gi|41033679|emb|CAF18506.1| enolase [Thermoproteus tenax]			x
19171969	>gi|19171969|gb|AAL85688.1| enolase [Streptococcus agalactiae]			x
14161523	>gi|14161523|gb|AAK54778.1| enolase [Hypocryphalus mangiferae]			x
4106354	>gi|4106354|gb|AAD02812.1| enolase [Pneumocystis carinii f. sp. ratti]			x
62896593	>gi|62896593|dbj|BAD96237.1| enolase 1 variant [Homo sapiens]			x
62897945	>gi|62897945|dbj|BAD96912.1| enolase 1 variant [Homo sapiens]			x
15227561	>gi|15227561|ref|NP_180516.1| phosphopyruvate hydratase [Arabidopsis thaliana]			x
20260174	>gi|20260174|gb|AAM12985.1| enolase (2-phospho-D-glycerate hydroylase) [Arabidopsis thaliana]			x
21325986	>gi|21325986|gb|AAM47554.1| alpha-enolase [Crocodylus palustris]			x
68086449	>gi|68086449|gb|AAH92869.2| Enolase 3, (beta, muscle) [Danio rerio]			x
86572923	>gi|86572923|gb|ABD07480.1| enolase [Rhodopseudomonas palustris HaA2]			x
71274918	>gi|71274918|ref|ZP_00651206.1| Enolase [Xylella fastidiosa Dixon]			x
71674738	>gi|71674738|ref|ZP_00672484.1| Enolase [Trichodesmium erythraeum IMS101]			x
71898806	>gi|71898806|ref|ZP_00680974.1| Enolase [Xylella fastidiosa Ann-1]			x
37531422	>gi|37531422|ref|NP_920013.1| putative enolase (2-phospho-D-glycerate hydroylase) [Oryza sativa (japonica cultivar-group)]			x
18175728	>gi|18175728|gb|AAL59917.1| putative enolase (2-phospho-D-glycerate hydroylase) [Arabidopsis thaliana]			x
32440997	>gi|32440997|gb|AAP81756.1| enolase [Onchocerca volvulus]			x
33113259	>gi|33113259|gb|AAP94211.1| enolase [Oryza sativa (japonica cultivar-group)]			x
23394379	>gi|23394379|gb|AAN31479.1| enolase [Phytophthora infestans]			x
33415263	>gi|33415263|gb|AAQ18140.1| enolase [Gossypium barbadense]			x
22652630	>gi|22652630|gb|AAN03783.1| enolase [Clonorchis sinensis]			x
34597332	>gi|34597332|gb|AAQ77241.1| enolase [Brassica napus]			x
27902665	>gi|27902665|gb|AAO24625.1| enolase [Methylobacterium extorquens]			x
40063045	>gi|40063045|gb|AAR37901.1| enolase [uncultured bacterium 560]			x
33465417	>gi|33465417|gb|AAQ19194.1| enolase [Tritrichomonas foetus]			x
33465419	>gi|33465419|gb|AAQ19195.1| enolase [Tetratrichomonas gallinarum]			x
40063711	>gi|40063711|gb|AAR38492.1| enolase [uncultured bacterium 583]			x
37681795	>gi|37681795|gb|AAQ97775.1| enolase 1, (alpha) [Danio rerio]			x
42521309	>gi|42521309|gb|AAS18240.1| enolase [Glycine max]			x
8919731	>gi|8919731|emb|CAB96173.1| enolase [Spinacia oleracea]			x
6996529	>gi|6996529|emb|CAB75428.1| enolase [Lupinus luteus]			x
8919600	>gi|8919600|emb|CAB96125.1| enolase [Euglena gracilis]			x
8919602	>gi|8919602|emb|CAB96126.1| chloroplast enolase [Euglena gracilis]			x
16151617	>gi|16151617|emb|CAC83091.1| alpha-enolase [Streptococcus pneumoniae]			x
22035897	>gi|22035897|emb|CAD43170.1| enolase [Anisakis simplex]			x
28866546	>gi|28866546|emb|CAD60544.1| enolase [Streptococcus sobrinus]			x
56711110	>gi|56711110|emb|CAD98929.1| enolase [Lactobacillus sakei]			x
57336904	>gi|57336904|emb|CAH60998.1| alpha-enolase [Lactobacillus crispatus]			x
6978809	>gi|6978809|ref|NP_036686.1| enolase 1, alpha [Rattus norvegicus]			x
930101	>gi|930101|emb|CAA32505.1| gamma enolase [Homo sapiens]			x
39598758	>gi|39598758|gb|AAR28936.1| enolase [Zootermopsis parabasalian symbiont 11]			x
39598760	>gi|39598760|gb|AAR28937.1| enolase [Zootermopsis parabasalian symbiont 13]			x
39598762	>gi|39598762|gb|AAR28938.1| enolase [Zootermopsis parabasalian symbiont 17]			x
39598764	>gi|39598764|gb|AAR28939.1| enolase [Zootermopsis parabasalian symbiont 19]			x
39598766	>gi|39598766|gb|AAR28940.1| enolase [Zootermopsis parabasalian symbiont 22]			x
39598768	>gi|39598768|gb|AAR28941.1| enolase [Zootermopsis parabasalian symbiont 29]			x
39598770	>gi|39598770|gb|AAR28942.1| enolase [Zootermopsis parabasalian symbiont 30]			x
39598772	>gi|39598772|gb|AAR28943.1| enolase [Zootermopsis parabasalian symbiont 31]			x
39598774	>gi|39598774|gb|AAR28944.1| enolase [Zootermopsis parabasalian symbiont 33]			x
37590349	>gi|37590349|gb|AAH59511.1| Enolase 1, (alpha) [Danio rerio]			x
76257976	>gi|76257976|ref|ZP_00765633.1| Enolase [Chloroflexus aurantiacus J-10-fl]			x
68125330	>gi|68125330|emb|CAJ03181.1| enolase [Leishmania major]			x
52550388	>gi|52550388|gb|AAU84237.1| phosphopyruvate hydratase enolase [uncultured archaeon GZfos3D4]			x
53830714	>gi|53830714|gb|AAU95200.1| enolase [Oncometopia nigricans]			x
54035288	>gi|54035288|gb|AAH83566.1| Enolase 3, beta [Rattus norvegicus]			x
51980244	>gi|51980244|gb|AAU20794.1| enolase 2 [Heterocapsa triquetra]			x
55846716	>gi|55846716|gb|AAV67362.1| enolase 2 [Macaca fascicularis]			x
79042712	>gi|79042712|ref|ZP_00873466.1| Enolase [Novosphingobium aromaticivorans DSM 12444]			x
66964439	>gi|66964439|ref|ZP_00412009.1| Enolase [Arthrobacter sp. FB24]			x
67157908	>gi|67157908|ref|ZP_00419053.1| Enolase [Azotobacter vinelandii AvOP]			x
67157754	>gi|67157754|ref|ZP_00418949.1| Enolase [Azotobacter vinelandii AvOP]			x
67156392	>gi|67156392|ref|ZP_00417985.1| Enolase [Azotobacter vinelandii AvOP]			x
67154735	>gi|67154735|ref|ZP_00416480.1| Enolase [Azotobacter vinelandii AvOP]			x
67549711	>gi|67549711|ref|ZP_00427562.1| Enolase [Burkholderia vietnamiensis G4]			x
67910846	>gi|67910846|ref|ZP_00509232.1| Enolase [Polaromonas sp. JS666]			x
67924949	>gi|67924949|ref|ZP_00518338.1| Enolase [Crocosphaera watsonii WH 8501]			x
68207426	>gi|68207426|ref|ZP_00559588.1| Enolase [Desulfitobacterium hafniense DCB-2]			x
68210333	>gi|68210333|ref|ZP_00562199.1| Enolase [Methanococcoides burtonii DSM 6242]			x
68188665	>gi|68188665|gb|EAN03344.1| Enolase [Methylobacillus flagellatus KT]			x
68561157	>gi|68561157|ref|ZP_00600460.1| Enolase [Rubrobacter xylanophilus DSM 9941]			x
68555733	>gi|68555733|ref|ZP_00595077.1| Enolase [Ralstonia metallidurans CH34]			x
68555849	>gi|68555849|ref|ZP_00595193.1| Enolase [Ralstonia metallidurans CH34]			x
1363309	>gi|1363309|pir||JC1039 phosphopyruvate hydratase (EC 4.2.1.11) - rat			x
84390114	>gi|84390114|ref|ZP_00991376.1| phosphopyruvate hydratase [Vibrio splendidus 12B01]			x
84497843	>gi|84497843|ref|ZP_00996640.1| phosphopyruvate hydratase [Janibacter sp. HTCC2649]			x
81428222	>gi|81428222|ref|YP_395222.1| Phosphopyruvate hydratase [Lactobacillus sakei subsp. sakei 23K]			x
83816221	>gi|83816221|ref|YP_444923.1| phosphopyruvate hydratase [Salinibacter ruber DSM 13855]			x
86146349	>gi|86146349|ref|ZP_01064673.1| phosphopyruvate hydratase [Vibrio sp. MED222]			x
86153067	>gi|86153067|ref|ZP_01071272.1| phosphopyruvate hydratase [Campylobacter jejuni subsp. jejuni HB93-13]			x
86154615	>gi|86154615|ref|ZP_01072782.1| phosphopyruvate hydratase [Campylobacter fetus subsp. fetus 82-40]			x
86166241	>gi|86166241|gb|EAQ67507.1| phosphopyruvate hydratase [Marinomonas sp. MED121]			x
86607174	>gi|86607174|ref|YP_475937.1| phosphopyruvate hydratase [Cyanobacteria bacterium Yellowstone A-Prime]			x
86609966	>gi|86609966|ref|YP_478728.1| phosphopyruvate hydratase [Cyanobacteria bacterium Yellowstone B-Prime]			x
76882684	>gi|76882684|gb|ABA57365.1| Phosphopyruvate hydratase [Nitrosococcus oceani ATCC 19707]			x
66811048	>gi|66811048|ref|XP_639231.1| 2-phospho-D-glycerate hydrolase [Dictyostelium discoideum]			x
66828593	>gi|66828593|ref|XP_647650.1| 2-phospho-D-glycerate hydrolase [Dictyostelium discoideum]			x
627094	>gi|627094|pir||A53665 phosphopyruvate hydratase (EC 4.2.1.11) - liver fluke			x
83593220	>gi|83593220|ref|YP_426972.1| Phosphopyruvate hydratase [Rhodospirillum rubrum ATCC 11170]			x
77967627	>gi|77967627|gb|ABB09007.1| Phosphopyruvate hydratase [Burkholderia sp. 383]			x
3885968	>gi|3885968|gb|AAC78141.1| phosphopyruvate hydratase [Penaeus monodon]			x
68140076	>gi|68140076|gb|EAM93386.1| Phosphopyruvate hydratase [Ferroplasma acidarmanus Fer1]			x
57225611	>gi|57225611|gb|AAW42072.1| phosphopyruvate hydratase, putative [Cryptococcus neoformans var. neoformans JEC21]			x
77381351	>gi|77381351|gb|ABA72864.1| Phosphopyruvate hydratase [Pseudomonas fluorescens PfO-1]			x
72397477	>gi|72397477|gb|AAZ71750.1| phosphopyruvate hydratase [Methanosarcina barkeri str. fusaro]			x
86742602	>gi|86742602|ref|YP_483002.1| Phosphopyruvate hydratase [Frankia sp. CcI3]			x
78778195	>gi|78778195|ref|YP_394510.1| Phosphopyruvate hydratase [Thiomicrospira denitrificans ATCC 33889]			x
533474	>gi|533474|gb|AAA21277.1| 2-phospho-D-glycerate hydrolase			x
41394387	>gi|41394387|gb|AAS02297.1| 2-phospho-D-glycerate hydrolase [Lithobius sp. SBH266126]			x
41394389	>gi|41394389|gb|AAS02298.1| 2-phospho-D-glycerate hydrolase [Diplopoda sp. SBH266145]			x
41394391	>gi|41394391|gb|AAS02299.1| 2-phospho-D-glycerate hydrolase [Phormictopus sp. SBH266263]			x
41394393	>gi|41394393|gb|AAS02300.1| 2-phospho-D-glycerate hydrolase [Limulus polyphemus]			x
41394395	>gi|41394395|gb|AAS02301.1| 2-phospho-D-glycerate hydrolase [Artemia sp. SBH266677]			x
41394397	>gi|41394397|gb|AAS02302.1| 2-phospho-D-glycerate hydrolase [Daphnia magna]			x
41394399	>gi|41394399|gb|AAS02303.1| 2-phospho-D-glycerate hydrolase [Callinectes sapidus]			x
41394401	>gi|41394401|gb|AAS02304.1| 2-phospho-D-glycerate hydrolase [Nereis macrydi]			x
41394403	>gi|41394403|gb|AAS02305.1| 2-phospho-D-glycerate hydrolase [Ostracoda sp. SBH266127]			x
41394405	>gi|41394405|gb|AAS02306.1| 2-phospho-D-glycerate hydrolase [Centruroides sp. SBH266264]			x
148781	>gi|148781|gb|AAA73101.1| 2-phosphoglycerate dehydratase			x
17066742	>gi|17066742|gb|AAL35382.1| 2-phosphoglycerate dehydratase [Streptococcus thermophilus]			x
83375076	>gi|83375076|ref|ZP_00919840.1| probable galactonate dehydratase protein [Rhodobacter sphaeroides ATCC 17029]			x
83363605	>gi|83363605|gb|EAP67101.1| probable galactonate dehydratase protein [Rhodobacter sphaeroides ATCC 17029]			x
86359287	>gi|86359287|ref|YP_471179.1| galactonate dehydratase protein [Rhizobium etli CFN 42]			x
86283389	>gi|86283389|gb|ABC92452.1| galactonate dehydratase protein [Rhizobium etli CFN 42]			x
71554501	>gi|71554501|gb|AAZ33712.1| galactonate dehydratase [Pseudomonas syringae pv. phaseolicola 1448A]			x
71733948	>gi|71733948|ref|YP_274182.1| galactonate dehydratase [Pseudomonas syringae pv. phaseolicola 1448A]			x
15140365	>gi|15140365|emb|CAC48892.1| probable galactonate dehydratase protein [Sinorhizobium meliloti 1021]			x
16264240	>gi|16264240|ref|NP_437032.1| probable galactonate dehydratase protein [Sinorhizobium meliloti 1021]			x
48994953	>gi|48994953|gb|AAT48197.1| galactonate dehydratase [Escherichia coli K12]			x
85676352	>gi|85676352|dbj|BAE77602.1| galactonate dehydratase [Escherichia coli W3110]			x
49176390	>gi|49176390|ref|YP_026237.1| galactonate dehydratase [Escherichia coli K12]			x
55977863	>gi|55977863|sp|Q6BF17|DGOD_ECOLI Galactonate dehydratase			x
78035782	>gi|78035782|emb|CAJ23473.1| Galactonate dehydratase [Xanthomonas campestris pv. vesicatoria str. 85-10]			x
78047352	>gi|78047352|ref|YP_363527.1| Galactonate dehydratase [Xanthomonas campestris pv. vesicatoria str. 85-10]			x
56908537	>gi|56908537|dbj|BAD63064.1| galactonate dehydratase [Bacillus clausii KSM-K16]			x
56962300	>gi|56962300|ref|YP_174025.1| galactonate dehydratase [Bacillus clausii KSM-K16]			x
37201785	>gi|37201785|dbj|BAC97606.1| probable galactonate dehydratase protein [Vibrio vulnificus YJ016]			x
37677240	>gi|37677240|ref|NP_937636.1| probable galactonate dehydratase protein [Vibrio vulnificus YJ016]			x
52208756	>gi|52208756|emb|CAH34692.1| putative galactonate dehydratase protein [Burkholderia pseudomallei K96243]			x
53718342	>gi|53718342|ref|YP_107328.1| putative galactonate dehydratase protein [Burkholderia pseudomallei K96243]			x
62182315	>gi|62182315|ref|YP_218732.1| galactonate dehydratase [Salmonella enterica subsp. enterica serovar Choleraesuis str. SC-B67]			x
62129948	>gi|62129948|gb|AAX67651.1| galactonate dehydratase [Salmonella enterica subsp. enterica serovar Choleraesuis str. SC-B67]			x
56380332	>gi|56380332|dbj|BAD76240.1| galactonate dehydratase [Geobacillus kaustophilus HTA426]			x
56420490	>gi|56420490|ref|YP_147808.1| galactonate dehydratase [Geobacillus kaustophilus HTA426]			x
17429773	>gi|17429773|emb|CAD16458.1| PUTATIVE GALACTONATE DEHYDRATASE PROTEIN [Ralstonia solanacearum]			x
17547470	>gi|17547470|ref|NP_520872.1| PUTATIVE GALACTONATE DEHYDRATASE PROTEIN [Ralstonia solanacearum GMI1000]			x
494811	>gi|494811|pdb|2MNR| Mandelate Racemase (E.C.5.1.2.2)			x
443131	>gi|443131|pdb|1MNS| Mandelate Racemase (E.C.5.1.2.2)			x
151356	>gi|151356|gb|AAC15504.1| mandelate racemase [Pseudomonas putida]			x
126731	>gi|126731|sp|P11444|MANR_PSEPU Mandelate racemase (MR)			x
151352	>gi|151352|gb|AAA25887.1| mandelate racemase (EC 5.1.2.2)			x
640264	>gi|640264|pdb|1MDR| Mandelate Racemase (E.C.5.1.2.2)			x
16504040	>gi|16504040|emb|CAD06074.1| probable glucarate dehydratase 1 [Salmonella enterica subsp. enterica serovar Typhi]			x
29138856	>gi|29138856|gb|AAO70425.1| probable glucarate dehydratase 1 [Salmonella enterica subsp. enterica serovar Typhi Ty2]			x
16761739	>gi|16761739|ref|NP_457356.1| probable glucarate dehydratase 1 [Salmonella enterica subsp. enterica serovar Typhi str. CT18]			x
29143223	>gi|29143223|ref|NP_806565.1| probable glucarate dehydratase 1 [Salmonella enterica subsp. enterica serovar Typhi Ty2]			x
25291986	>gi|25291986|pir||AC0861 glucarate dehydratase (EC 4.2.1.40) - Salmonella enterica subsp. enterica serovar Typhi (strain CT18)			x
74313359	>gi|74313359|ref|YP_311778.1| putative glucarate dehydratase [Shigella sonnei Ss046]			x
73856836	>gi|73856836|gb|AAZ89543.1| putative glucarate dehydratase [Shigella sonnei Ss046]			x
12517262	>gi|12517262|gb|AAG57900.1| putative glucarate dehydratase [Escherichia coli O157:H7 EDL933]			x
15803308	>gi|15803308|ref|NP_289341.1| putative glucarate dehydratase [Escherichia coli O157:H7 EDL933]			x
25291985	>gi|25291985|pir||H85929 probable glucarate dehydratase ygcX [imported] - Escherichia coli (strain O157:H7, substrain EDL933)			x
1170131	>gi|1170131|sp|P42206|GUDH_PSEPU Glucarate dehydratase (GDH) (GlucD)			x
5107516	>gi|5107516|pdb|1BQG| The Structure Of The D-Glucarate Dehydratase Protein From Pseudomonas Putida			x
151315	>gi|151315|gb|AAA25868.1| glucarate dehydratase			x
82740091	>gi|82740091|ref|ZP_00902855.1| glucarate dehydratase [Pseudomonas putida F1]			x
82712829	>gi|82712829|gb|EAP47979.1| glucarate dehydratase [Pseudomonas putida F1]			x
83748918	>gi|83748918|ref|ZP_00945928.1| Glucarate dehydratase [Ralstonia solanacearum UW551]			x
83724417	>gi|83724417|gb|EAP71585.1| Glucarate dehydratase [Ralstonia solanacearum UW551]			x
83749284	>gi|83749284|ref|ZP_00946283.1| Glucarate dehydratase [Ralstonia solanacearum UW551]			x
83724065	>gi|83724065|gb|EAP71244.1| Glucarate dehydratase [Ralstonia solanacearum UW551]			x
84715424	>gi|84715424|ref|ZP_01022525.1| glucarate dehydratase [Polaromonas naphthalenivorans CJ2]			x
84693248	>gi|84693248|gb|EAQ19050.1| glucarate dehydratase [Polaromonas naphthalenivorans CJ2]			x
83719461	>gi|83719461|ref|YP_440747.1| glucarate dehydratase [Burkholderia thailandensis E264]			x
83653286	>gi|83653286|gb|ABC37349.1| glucarate dehydratase [Burkholderia thailandensis E264]			x
82545086	>gi|82545086|ref|YP_409033.1| putative glucarate dehydratase [Shigella boydii Sb227]			x
81246497	>gi|81246497|gb|ABB67205.1| putative glucarate dehydratase [Shigella boydii Sb227]			x
1789150	>gi|1789150|gb|AAC75829.1| (D)-glucarate dehydratase 1 [Escherichia coli K12]			x
85675606	>gi|85675606|dbj|BAA16572.2| (D)-glucarate dehydratase 1 [Escherichia coli W3110]			x
13363118	>gi|13363118|dbj|BAB37070.1| putative glucarate dehydratase [Escherichia coli O157:H7]			x
16130694	>gi|16130694|ref|NP_417267.1| (D)-glucarate dehydratase 1 [Escherichia coli K12]			x
15832901	>gi|15832901|ref|NP_311674.1| putative glucarate dehydratase [Escherichia coli O157:H7]			x
84028816	>gi|84028816|sp|P0AES2|GUDH_ECOLI Glucarate dehydratase (GDH) (GlucD)			x
84028815	>gi|84028815|sp|P0AES3|GUDH_ECO57 Glucarate dehydratase (GDH) (GlucD)			x
8569464	>gi|8569464|pdb|1EC7|D Chain D, E. Coli Glucarate Dehydratase Native Enzyme			x
8569463	>gi|8569463|pdb|1EC7|C Chain C, E. Coli Glucarate Dehydratase Native Enzyme			x
8569462	>gi|8569462|pdb|1EC7|B Chain B, E. Coli Glucarate Dehydratase Native Enzyme			x
8569461	>gi|8569461|pdb|1EC7|A Chain A, E. Coli Glucarate Dehydratase Native Enzyme			x
8569476	>gi|8569476|pdb|1ECQ|D Chain D, E. Coli Glucarate Dehydratase Bound To 4-Deoxyglucarate			x
8569475	>gi|8569475|pdb|1ECQ|C Chain C, E. Coli Glucarate Dehydratase Bound To 4-Deoxyglucarate			x
8569474	>gi|8569474|pdb|1ECQ|B Chain B, E. Coli Glucarate Dehydratase Bound To 4-Deoxyglucarate			x
8569473	>gi|8569473|pdb|1ECQ|A Chain A, E. Coli Glucarate Dehydratase Bound To 4-Deoxyglucarate			x
8569472	>gi|8569472|pdb|1EC9|D Chain D, E. Coli Glucarate Dehydratase Bound To Xylarohydroxamate			x
8569471	>gi|8569471|pdb|1EC9|C Chain C, E. Coli Glucarate Dehydratase Bound To Xylarohydroxamate			x
8569470	>gi|8569470|pdb|1EC9|B Chain B, E. Coli Glucarate Dehydratase Bound To Xylarohydroxamate			x
8569469	>gi|8569469|pdb|1EC9|A Chain A, E. Coli Glucarate Dehydratase Bound To Xylarohydroxamate			x
8569468	>gi|8569468|pdb|1EC8|D Chain D, E. Coli Glucarate Dehydratase Bound To Product 2,3- Dihydroxy-5-Oxo-Hexanedioate			x
8569467	>gi|8569467|pdb|1EC8|C Chain C, E. Coli Glucarate Dehydratase Bound To Product 2,3- Dihydroxy-5-Oxo-Hexanedioate			x
8569466	>gi|8569466|pdb|1EC8|B Chain B, E. Coli Glucarate Dehydratase Bound To Product 2,3- Dihydroxy-5-Oxo-Hexanedioate			x
8569465	>gi|8569465|pdb|1EC8|A Chain A, E. Coli Glucarate Dehydratase Bound To Product 2,3- Dihydroxy-5-Oxo-Hexanedioate			x
74019874	>gi|74019874|ref|ZP_00690485.1| Glucarate dehydratase [Burkholderia ambifaria AMMD]			x
72607384	>gi|72607384|gb|EAO43345.1| Glucarate dehydratase [Burkholderia ambifaria AMMD]			x
75428530	>gi|75428530|ref|ZP_00731732.1| Glucarate dehydratase [Actinobacillus succinogenes 130Z]			x
74277622	>gi|74277622|gb|EAO51194.1| Glucarate dehydratase [Actinobacillus succinogenes 130Z]			x
77965618	>gi|77965618|gb|ABB06998.1| Glucarate dehydratase [Burkholderia sp. 383]			x
78064873	>gi|78064873|ref|YP_367642.1| Glucarate dehydratase [Burkholderia sp. 383]			x
78694788	>gi|78694788|ref|ZP_00859301.1| Glucarate dehydratase [Bradyrhizobium sp. BTAi1]			x
78517904	>gi|78517904|gb|EAP31202.1| Glucarate dehydratase [Bradyrhizobium sp. BTAi1]			x
67666682	>gi|67666682|ref|ZP_00463925.1| Glucarate dehydratase [Burkholderia cenocepacia HI2424]			x
67661211	>gi|67661211|ref|ZP_00458533.1| Glucarate dehydratase [Burkholderia cenocepacia AU 1054]			x
67099777	>gi|67099777|gb|EAM16944.1| Glucarate dehydratase [Burkholderia cenocepacia HI2424]			x
67091199	>gi|67091199|gb|EAM08786.1| Glucarate dehydratase [Burkholderia cenocepacia AU 1054]			x
28870449	>gi|28870449|ref|NP_793068.1| glucarate dehydratase [Pseudomonas syringae pv. tomato str. DC3000]			x
28853696	>gi|28853696|gb|AAO56763.1| glucarate dehydratase [Pseudomonas syringae pv. tomato str. DC3000]			x
66046349	>gi|66046349|ref|YP_236190.1| Glucarate dehydratase [Pseudomonas syringae pv. syringae B728a]			x
63257056	>gi|63257056|gb|AAY38152.1| Glucarate dehydratase [Pseudomonas syringae pv. syringae B728a]			x
21114479	>gi|21114479|gb|AAM42512.1| glucarate hydratase [Xanthomonas campestris pv. campestris str. ATCC 33913]			x
66572615	>gi|66572615|gb|AAY48025.1| glucarate hydratase [Xanthomonas campestris pv. campestris str. 8004]			x
66767283	>gi|66767283|ref|YP_242045.1| glucarate hydratase [Xanthomonas campestris pv. campestris str. 8004]			x
21232671	>gi|21232671|ref|NP_638588.1| glucarate hydratase [Xanthomonas campestris pv. campestris str. ATCC 33913]			x
49613022	>gi|49613022|emb|CAG76473.1| glucarate dehydratase [Erwinia carotovora subsp. atroseptica SCRI1043]			x
50122496	>gi|50122496|ref|YP_051663.1| glucarate dehydratase [Erwinia carotovora subsp. atroseptica SCRI1043]			x
22778523	>gi|22778523|dbj|BAC14792.1| glucarate dehydratase [Oceanobacillus iheyensis HTE831]			x
23100291	>gi|23100291|ref|NP_693758.1| glucarate dehydratase [Oceanobacillus iheyensis HTE831]			x
1170130	>gi|1170130|sp|P42238|GUDH_BACSU Probable glucarate dehydratase (GDH) (GlucD)			x
710000	>gi|710000|dbj|BAA06470.1| glucarate dehydratase [Bacillus subtilis]			x
27354149	>gi|27354149|dbj|BAC51137.1| glucarate dehydratase [Bradyrhizobium japonicum USDA 110]			x
27380983	>gi|27380983|ref|NP_772512.1| glucarate dehydratase [Bradyrhizobium japonicum USDA 110]			x
56129169	>gi|56129169|gb|AAV78675.1| probable glucarate dehydratase 1 [Salmonella enterica subsp. enterica serovar Paratyphi A str. ATCC 9150]			x
56414912	>gi|56414912|ref|YP_151987.1| probable glucarate dehydratase 1 [Salmonella enterica subsp. enterica serovar Paratyphi A str. ATCC 9150]			x
16421511	>gi|16421511|gb|AAL21840.1| d-glucarate dehydratase [Salmonella typhimurium LT2]			x
62181470	>gi|62181470|ref|YP_217887.1| d-glucarate dehydratase [Salmonella enterica subsp. enterica serovar Choleraesuis str. SC-B67]			x
62129103	>gi|62129103|gb|AAX66806.1| d-glucarate dehydratase [Salmonella enterica subsp. enterica serovar Choleraesuis str. SC-B67]			x
16766266	>gi|16766266|ref|NP_461881.1| d-glucarate dehydratase [Salmonella typhimurium LT2]			x
26991438	>gi|26991438|ref|NP_746863.1| glucarate dehydratase [Pseudomonas putida KT2440]			x
24986512	>gi|24986512|gb|AAN70327.1| glucarate dehydratase [Pseudomonas putida KT2440]			x
49529393	>gi|49529393|emb|CAG67105.1| D-glucarate dehydratase [Acinetobacter sp. ADP1]			x
50083417	>gi|50083417|ref|YP_044927.1| D-glucarate dehydratase [Acinetobacter sp. ADP1]			x
24053199	>gi|24053199|gb|AAN44288.1| putative glucarate dehydratase [Shigella flexneri 2a str. 301]			x
30042388	>gi|30042388|gb|AAP18113.1| putative glucarate dehydratase [Shigella flexneri 2a str. 2457T]			x
30064132	>gi|30064132|ref|NP_838303.1| putative glucarate dehydratase [Shigella flexneri 2a str. 2457T]			x
24114071	>gi|24114071|ref|NP_708581.1| putative glucarate dehydratase [Shigella flexneri 2a str. 301]			x
72120887	>gi|72120887|gb|AAZ63073.1| Glucarate dehydratase [Ralstonia eutropha JMP134]			x
73537550	>gi|73537550|ref|YP_297917.1| Glucarate dehydratase [Ralstonia eutropha JMP134]			x
17428092	>gi|17428092|emb|CAD14781.1| PROBABLE GLUCARATE DEHYDRATASE PROTEIN [Ralstonia solanacearum]			x
17545798	>gi|17545798|ref|NP_519200.1| PROBABLE GLUCARATE DEHYDRATASE PROTEIN [Ralstonia solanacearum GMI1000]			x
17431301	>gi|17431301|emb|CAD17980.1| PROBABLE GLUCARATE DEHYDRATASE PROTEIN [Ralstonia solanacearum]			x
17549050	>gi|17549050|ref|NP_522390.1| PROBABLE GLUCARATE DEHYDRATASE PROTEIN [Ralstonia solanacearum GMI1000]			x
67549363	>gi|67549363|ref|ZP_00427228.1| Glucarate dehydratase [Burkholderia vietnamiensis G4]			x
67529304	>gi|67529304|gb|EAM26174.1| Glucarate dehydratase [Burkholderia vietnamiensis G4]			x
67778298	>gi|67778298|gb|EAM37921.1| Glucarate dehydratase [Polaromonas sp. JS666]			x
67909708	>gi|67909708|ref|ZP_00508103.1| Glucarate dehydratase [Polaromonas sp. JS666]			x
68555520	>gi|68555520|ref|ZP_00594864.1| Glucarate dehydratase [Ralstonia metallidurans CH34]			x
68529990	>gi|68529990|gb|EAN52952.1| Glucarate dehydratase [Ralstonia metallidurans CH34]			x
18655552	>gi|18655552|pdb|1KKR|B Chain B, Crystal Structure Of Citrobacter Amalonaticus Methylaspartate Ammonia Lyase Containing (2s,3s)-3- Methylaspartic Acid			x
18655551	>gi|18655551|pdb|1KKR|A Chain A, Crystal Structure Of Citrobacter Amalonaticus Methylaspartate Ammonia Lyase Containing (2s,3s)-3- Methylaspartic Acid			x
18655550	>gi|18655550|pdb|1KKO|B Chain B, Crystal Structure Of Citrobacter Amalonaticus Methylaspartate Ammonia Lyase			x
18655549	>gi|18655549|pdb|1KKO|A Chain A, Crystal Structure Of Citrobacter Amalonaticus Methylaspartate Ammonia Lyase			x
82776003	>gi|82776003|ref|YP_402350.1| putative methylaspartate ammonia-lyase [Shigella dysenteriae Sd197]			x
81240151	>gi|81240151|gb|ABB60861.1| putative methylaspartate ammonia-lyase [Shigella dysenteriae Sd197]			x
68206184	>gi|68206184|ref|ZP_00558376.1| Methylaspartate ammonia-lyase [Desulfitobacterium hafniense DCB-2]			x
68169895	>gi|68169895|gb|EAM97789.1| Methylaspartate ammonia-lyase [Desulfitobacterium hafniense DCB-2]			x
3184397	>gi|3184397|dbj|BAA28709.1| 3-methylaspartate ammonia-lyase [Citrobacter amalonaticus]			x
10581701	>gi|10581701|gb|AAG20402.1| methylaspartate ammonia-lyase; Mal [Halobacterium sp. NRC-1]			x
15791098	>gi|15791098|ref|NP_280922.1| Mal [Halobacterium sp. NRC-1]			x
13360220	>gi|13360220|dbj|BAB34184.1| 3-methylaspartate ammonia-lyase [Escherichia coli O157:H7]			x
15830015	>gi|15830015|ref|NP_308788.1| 3-methylaspartate ammonia-lyase [Escherichia coli O157:H7]			x
12513655	>gi|12513655|gb|AAG55061.1| putative methylaspartate ammonia-lyase [Escherichia coli O157:H7 EDL933]			x
15800441	>gi|15800441|ref|NP_286453.1| putative methylaspartate ammonia-lyase [Escherichia coli O157:H7 EDL933]			x
14025840	>gi|14025840|dbj|BAB52439.1| 3-methylaspartate ammonia-lyase [Mesorhizobium loti MAFF303099]			x
13475089	>gi|13475089|ref|NP_106653.1| 3-methylaspartate ammonia-lyase [Mesorhizobium loti MAFF303099]			x
259429	>gi|259429|gb|AAB24070.1| beta-methylaspartase; 3-methylaspartate ammonia-lyase [Clostridium tetanomorphum]			x
729971	>gi|729971|sp|Q05514|MAAL_CLOTT Methylaspartate ammonia-lyase (Beta-methylaspartase)			x
28204585	>gi|28204585|gb|AAO37022.1| methylaspartate ammonia-lyase [Clostridium tetani E88]			x
28212141	>gi|28212141|ref|NP_783085.1| methylaspartate ammonia-lyase [Clostridium tetani E88]			x
18159000	>gi|18159000|pdb|1KCZ|B Chain B, Crystal Structure Of Beta-Methylaspartase From Clostridium Tetanomorphum. Mg-Complex			x
18158999	>gi|18158999|pdb|1KCZ|A Chain A, Crystal Structure Of Beta-Methylaspartase From Clostridium Tetanomorphum. Mg-Complex			x
18159002	>gi|18159002|pdb|1KD0|B Chain B, Crystal Structure Of Beta-Methylaspartase From Clostridium Tetanomorphum. Apo-Structure			x
18159001	>gi|18159001|pdb|1KD0|A Chain A, Crystal Structure Of Beta-Methylaspartase From Clostridium Tetanomorphum. Apo-Structure			x
10120813	>gi|10120813|pdb|1FHV|A Chain A, Crystal Structure Analysis Of O-Succinylbenzoate Synthase From E. Coli Complexed With Mg And Osb			x
74312783	>gi|74312783|ref|YP_311202.1| O-succinylbenzoate synthase [Shigella sonnei Ss046]			x
17380438	>gi|17380438|sp|P44961|MENC_HAEIN O-succinylbenzoate synthase (OSB synthase) (OSBS) (4-(2'-carboxyphenyl)-4-oxybutyric acid synthase) (O-succinylbenzoic acid synthase)			x
30995414	>gi|30995414|ref|NP_439130.2| O-succinylbenzoate synthase [Haemophilus influenzae Rd KW20]			x
84387750	>gi|84387750|ref|ZP_00990766.1| O-succinylbenzoate synthase [Vibrio splendidus 12B01]			x
23467878	>gi|23467878|ref|ZP_00123455.1| COG1441: O-succinylbenzoate synthase [Haemophilus somnus 129PT]			x
32029563	>gi|32029563|ref|ZP_00132566.1| COG1441: O-succinylbenzoate synthase [Haemophilus somnus 2336]			x
46143800	>gi|46143800|ref|ZP_00133907.2| COG1441: O-succinylbenzoate synthase [Actinobacillus pleuropneumoniae serovar 1 str. 4074]			x
46129092	>gi|46129092|ref|ZP_00155737.2| COG1441: O-succinylbenzoate synthase [Haemophilus influenzae R2846]			x
42631291	>gi|42631291|ref|ZP_00156829.1| COG1441: O-succinylbenzoate synthase [Haemophilus influenzae R2866]			x
85860671	>gi|85860671|ref|YP_462873.1| o-succinylbenzoate synthase [Syntrophus aciditrophicus SB]			x
86148507	>gi|86148507|ref|ZP_01066795.1| O-succinylbenzoate synthase [Vibrio sp. MED222]			x
86169287	>gi|86169287|gb|EAQ70543.1| putative O-succinylbenzoate synthase [Synechococcus sp. RS9917]			x
86605931	>gi|86605931|ref|YP_474694.1| O-succinylbenzoate synthetase [Cyanobacteria bacterium Yellowstone A-Prime]			x
86608214	>gi|86608214|ref|YP_476976.1| O-succinylbenzoate synthetase [Cyanobacteria bacterium Yellowstone B-Prime]			x
71481154	>gi|71481154|ref|ZP_00660862.1| O-succinylbenzoate-CoA synthase [Prosthecochloris vibrioformis DSM 265]			x
75177946	>gi|75177946|ref|ZP_00698008.1| COG1441: O-succinylbenzoate synthase [Shigella boydii BS512]			x
75196304	>gi|75196304|ref|ZP_00706374.1| COG1441: O-succinylbenzoate synthase [Escherichia coli HS]			x
75230352	>gi|75230352|ref|ZP_00716842.1| COG1441: O-succinylbenzoate synthase [Escherichia coli B7A]			x
75238050	>gi|75238050|ref|ZP_00722055.1| COG1441: O-succinylbenzoate synthase [Escherichia coli E110019]			x
75243077	>gi|75243077|ref|ZP_00726783.1| COG1441: O-succinylbenzoate synthase [Escherichia coli F11]			x
75259725	>gi|75259725|ref|ZP_00731027.1| COG1441: O-succinylbenzoate synthase [Escherichia coli E22]			x
75512739	>gi|75512739|ref|ZP_00735241.1| COG1441: O-succinylbenzoate synthase [Escherichia coli 53638]			x
75818947	>gi|75818947|ref|ZP_00749056.1| COG1441: O-succinylbenzoate synthase [Vibrio cholerae V51]			x
75823556	>gi|75823556|ref|ZP_00753049.1| COG1441: O-succinylbenzoate synthase [Vibrio cholerae RC385]			x
75827285	>gi|75827285|ref|ZP_00756720.1| COG1441: O-succinylbenzoate synthase [Vibrio cholerae O395]			x
75830779	>gi|75830779|ref|ZP_00760051.1| COG1441: O-succinylbenzoate synthase [Vibrio cholerae MO10]			x
75854299	>gi|75854299|ref|ZP_00762001.1| COG1441: O-succinylbenzoate synthase [Vibrio sp. Ex25]			x
77629610	>gi|77629610|ref|ZP_00792196.1| COG1441: O-succinylbenzoate synthase [Yersinia pseudotuberculosis IP 31758]			x
77636599	>gi|77636599|ref|ZP_00798672.1| COG1441: O-succinylbenzoate synthase [Yersinia pestis Angola]			x
78169979	>gi|78169979|gb|ABB27076.1| putative O-succinylbenzoate synthase [Synechococcus sp. CC9902]			x
78171873	>gi|78171873|gb|ABB28969.1| O-succinylbenzoate-CoA synthase [Chlorobium chlorochromatii CaD3]			x
78198404	>gi|78198404|gb|ABB36169.1| putative O-succinylbenzoate synthase [Synechococcus sp. CC9605]			x
77957630	>gi|77957630|ref|ZP_00821681.1| COG1441: O-succinylbenzoate synthase [Yersinia bercovieri ATCC 43970]			x
77961210	>gi|77961210|ref|ZP_00825054.1| COG1441: O-succinylbenzoate synthase [Yersinia mollaretii ATCC 43969]			x
77975452	>gi|77975452|ref|ZP_00830987.1| COG1441: O-succinylbenzoate synthase [Yersinia frederiksenii ATCC 33641]			x
77976638	>gi|77976638|ref|ZP_00832116.1| COG1441: O-succinylbenzoate synthase [Yersinia intermedia ATCC 29909]			x
78712062	>gi|78712062|gb|ABB49239.1| putative O-succinylbenzoate synthase [Prochlorococcus marinus str. MIT 9312]			x
49259032	>gi|49259032|pdb|1SJD|D Chain D, X-Ray Structure Of O-Succinylbenzoate Synthase Complexed With N-Succinyl Phenylglycine			x
37198046	>gi|37198046|dbj|BAC93883.1| O-succinylbenzoate synthase [Vibrio vulnificus YJ016]			x
27362631	>gi|27362631|gb|AAO11485.1| O-succinylbenzoate synthase [Vibrio vulnificus CMCP6]			x
51974118	>gi|51974118|gb|AAU15668.1| possible N-acylamino acid racemase; possible O-succinylbenzoate synthase [Bacillus cereus E33L]			x
59712274	>gi|59712274|ref|YP_205050.1| O-succinylbenzoate synthase [Vibrio fischeri ES114]			x
41410148	>gi|41410148|ref|NP_962984.1| O-succinylbenzoate synthase [Mycobacterium avium subsp. paratuberculosis K-10]			x
17135012	>gi|17135012|dbj|BAB77558.1| O-succinylbenzoic acid synthase [Nostoc sp. PCC 7120]			x
24376048	>gi|24376048|ref|NP_720091.1| O-succinylbenzoate synthase [Shewanella oneidensis MR-1]			x
33633677	>gi|33633677|emb|CAE18634.1| putative O-succinylbenzoate synthase [Prochlorococcus marinus subsp. pastoris str. CCMP1986]			x
33641103	>gi|33641103|emb|CAE22232.1| putative O-succinylbenzoate synthase [Prochlorococcus marinus str. MIT 9313]			x
33639437	>gi|33639437|emb|CAE08821.1| putative O-succinylbenzoate synthase [Synechococcus sp. WH 8102]			x
75702573	>gi|75702573|gb|ABA22249.1| O-succinylbenzoic acid synthase [Anabaena variabilis ATCC 29413]			x
68057755	>gi|68057755|gb|AAX88008.1| O-succinylbenzoate synthase [Haemophilus influenzae 86-028NP]			x
82751377	>gi|82751377|ref|YP_417118.1| o-succinylbenzoic acid synthetase [Staphylococcus aureus RF122]			x
47568030	>gi|47568030|ref|ZP_00238736.1| O-succinylbenzoic acid (OSB) synthetase [Bacillus cereus G9241]			x
83814286	>gi|83814286|ref|YP_445478.1| o-succinylbenzoic acid (OSB) synthetase [Salinibacter ruber DSM 13855]			x
72494795	>gi|72494795|dbj|BAE18116.1| O-succinylbenzoic acid synthetase [Staphylococcus saprophyticus subsp. saprophyticus ATCC 15305]			x
68446858	>gi|68446858|dbj|BAE04442.1| O-succinylbenzoic acid (OSB) synthetase [Staphylococcus haemolyticus JCSC1435]			x
57284767	>gi|57284767|gb|AAW36861.1| o-succinylbenzoic acid (OSB) synthetase, putative [Staphylococcus aureus subsp. aureus COL]			x
27315928	>gi|27315928|gb|AAO05062.1| o-succinylbenzoic acid (OSB) synthetase [Staphylococcus epidermidis ATCC 12228]			x
57867276	>gi|57867276|ref|YP_188928.1| O-succinylbenzoic acid synthetase, putative [Staphylococcus epidermidis RP62A]			x
14247568	>gi|14247568|dbj|BAB57958.1| o-succinylbenzoic acid synthetase [Staphylococcus aureus subsp. aureus Mu50]			x
146811	>gi|146811|gb|AAA71917.1| 4-(2'-carboxyphenyl)-4-oxybutyric acid synthase			x
6466408	>gi|6466408|gb|AAF12990.1| unknown; 4-(2'-carboxyphenyl)-4-oxybutyric acid synthase [Cyanidium caldarium]			x
30409241	>gi|30409241|dbj|BAC76190.1| 4-(2'-carboxyphenyl)-4-oxybutyric acid synthase [Cyanidioschyzon merolae]			x
18158849	>gi|18158849|pdb|1JPD|X Chain X, L-Ala-DL-Glu Epimerase			x
49176883	>gi|49176883|ref|YP_025386.1| chloromuconate cycloisomerase [Ralstonia eutropha JMP134]			x
39777463	>gi|39777463|gb|AAR31038.1| chloromuconate cycloisomerase [Ralstonia eutropha JMP134]			x
150768	>gi|150768|gb|AAA98263.1| chloromuconate cycloisomerase [Ralstonia eutropha]			x
135651	>gi|135651|sp|P05404|TFDD1_RALEJ Chloromuconate cycloisomerase (Muconate cycloisomerase II)			x
1127206	>gi|1127206|pdb|2CHR| Chloromuconate Cycloisomerase (Cmci) (E.C.5.5.1.7)			x
442737	>gi|442737|pdb|1CHR|B Chain B, Chloromuconate Cycloisomerase (E.C.5.5.1.7)			x
442736	>gi|442736|pdb|1CHR|A Chain A, Chloromuconate Cycloisomerase (E.C.5.5.1.7)			x
116506	>gi|116506|sp|P11452|CLCB_PSEPU Chloromuconate cycloisomerase (Muconate cycloisomerase II)			x
15026865	>gi|15026865|gb|AAK81674.1| chloromuconate cycloisomerase [Burkholderia cepacia]			x
6521701	>gi|6521701|dbj|BAA88065.1| chloromuconate cycloisomerase [Variovorax paradoxus]			x
14209510	>gi|14209510|dbj|BAB56010.1| chloromuconate cycloisomerase [Burkholderia sp. NK8]			x
26185980	>gi|26185980|emb|CAD56207.1| chloromuconate cycloisomerase [Achromobacter xylosoxidans]			x
19386505	>gi|19386505|gb|AAK57008.2| chloromuconate cycloisomerase [Delftia acidovorans]			x
44888544	>gi|44888544|sp|Q9RNZ9|TFDD_COMAC Chloromuconate cycloisomerase			x
58616645	>gi|58616645|ref|YP_195854.1| chloromuconate cycloisomerase [Achromobacter xylosoxidans]			x
54035685	>gi|54035685|sp|P83763|CBNB_RALEU Chloromuconate cycloisomerase cbnB (Muconate cycloisomerase II cbnB)			x
4210466	>gi|4210466|dbj|BAA74531.1| chloromuconate cycloisomerase [Ralstonia eutropha]			x
135517	>gi|135517|sp|P27099|TCBD_PSESQ Chloromuconate cycloisomerase (Muconate cycloisomerase II)			x
151578	>gi|151578|gb|AAD13626.1| cycloisomerase II [Pseudomonas sp.]			x
40889146	>gi|40889146|pdb|1NU5|A Chain A, Crystal Structure Of Pseudomonas Sp. P51 Chloromuconate Lactonizing Enzyme			x
2935031	>gi|2935031|gb|AAC38249.1| chloromuconate cycloisomerase [Rhodococcus opacus]			x
6002915	>gi|6002915|gb|AAF00196.1| chloromuconate cycloisomerase [Pseudomonas aeruginosa]			x
3643989	>gi|3643989|gb|AAC69475.1| chloromuconate cycloisomerase [Pseudomonas aeruginosa]			x
40019136	>gi|40019136|emb|CAE92860.1| chloromuconate cycloisomerase [Pseudomonas putida]			x
6002924	>gi|6002924|gb|AAF00202.1| chloromuconate cycloisomerase [Pseudomonas aeruginosa]			x
23094408	>gi|23094408|emb|CAD28144.1| chloromuconate cycloisomerase [Rhodococcus opacus]			x
141917	>gi|141917|gb|AAA98282.1| muconate cycloisomerase II			x
151123	>gi|151123|gb|AAA25765.1| cis,cis-muconate lactonizing enzyme I (E.C. 5.5.1.1)			x
151125	>gi|151125|gb|AAA25766.1| cis,cis-muconate lactonizing enzyme I (EC 5.5.1.1)			x
13399453	>gi|13399453|pdb|1F9C|B Chain B, Crystal Structure Of Mle D178n Variant			x
13399452	>gi|13399452|pdb|1F9C|A Chain A, Crystal Structure Of Mle D178n Variant			x
3419684	>gi|3419684|gb|AAC31766.1| cic,cis-muconate lactonizing enzyme I [Acinetobacter lwoffii K24]			x
115713	>gi|115713|sp|P08310|CATB_PSEPU Muconate cycloisomerase I (Cis,cis-muconate lactonizing enzyme I) (MLE)			x
225599	>gi|225599|prf||1307186A muconate lactonizing enzyme I			x
2589174	>gi|2589174|gb|AAC46226.1| cic,cis-muconate lactonizing enzyme I [Acinetobacter lwoffii K24]			x
6014740	>gi|6014740|sp|O33946|CATB1_ACILW Muconate cycloisomerase I 1 (Cis,cis-muconate lactonizing enzyme I 1) (MLE 1)			x
49530597	>gi|49530597|emb|CAG68309.1| muconate cycloisomerase I (Cis,cis-muconate lactonizing enzyme I) (MLE) [Acinetobacter sp. ADP1]			x
50084621	>gi|50084621|ref|YP_046131.1| muconate cycloisomerase I (Cis,cis-muconate lactonizing enzyme I) (MLE) [Acinetobacter sp. ADP1]			x
51704317	>gi|51704317|sp|Q43931|CATB_ACIAD Muconate cycloisomerase I (Cis,cis-muconate lactonizing enzyme I) (MLE)			x
1771524	>gi|1771524|emb|CAA67934.1| muconate cycloisomerase [Rhodococcus opacus]			x
5915882	>gi|5915882|sp|P95608|CATB_RHOOP Muconate cycloisomerase I (Cis,cis-muconate lactonizing enzyme I) (MLE)			x
3891690	>gi|3891690|pdb|1BKH|A Chain A, Muconate Lactonizing Enzyme From Pseudomonas Putida			x
3891691	>gi|3891691|pdb|1BKH|B Chain B, Muconate Lactonizing Enzyme From Pseudomonas Putida			x
3891692	>gi|3891692|pdb|1BKH|C Chain C, Muconate Lactonizing Enzyme From Pseudomonas Putida			x
6730024	>gi|6730024|pdb|2MUC|B Chain B, Muconate Cycloisomerase Variant F329i			x
6730023	>gi|6730023|pdb|2MUC|A Chain A, Muconate Cycloisomerase Variant F329i			x
6730036	>gi|6730036|pdb|3MUC|B Chain B, Muconate Cycloisomerase Variant I54v			x
6730035	>gi|6730035|pdb|3MUC|A Chain A, Muconate Cycloisomerase Variant I54v			x
82735481	>gi|82735481|ref|ZP_00898343.1| muconate cycloisomerase [Pseudomonas putida F1]			x
82717114	>gi|82717114|gb|EAP52166.1| muconate cycloisomerase [Pseudomonas putida F1]			x
83749259	>gi|83749259|ref|ZP_00946259.1| Muconate cycloisomerase [Ralstonia solanacearum UW551]			x
83724099	>gi|83724099|gb|EAP71277.1| Muconate cycloisomerase [Ralstonia solanacearum UW551]			x
83716982	>gi|83716982|ref|YP_438685.1| muconate cycloisomerase [Burkholderia thailandensis E264]			x
83650807	>gi|83650807|gb|ABC34871.1| muconate cycloisomerase [Burkholderia thailandensis E264]			x
69936817	>gi|69936817|ref|ZP_00631572.1| Muconate cycloisomerase [Paracoccus denitrificans PD1222]			x
69151840	>gi|69151840|gb|EAN65022.1| Muconate cycloisomerase [Paracoccus denitrificans PD1222]			x
2996615	>gi|2996615|gb|AAC46430.1| muconate cycloisomerase [Acinetobacter sp. ADP1]			x
740997	>gi|740997|prf||2006268E muconate cycloisomerase			x
1633162	>gi|1633162|pdb|1MUC|B Chain B, Structure Of Muconate Lactonizing Enzyme At 1.85 Angstroms Resolution			x
1633161	>gi|1633161|pdb|1MUC|A Chain A, Structure Of Muconate Lactonizing Enzyme At 1.85 Angstroms Resolution			x
68345520	>gi|68345520|gb|AAY93126.1| muconate cycloisomerase [Pseudomonas fluorescens Pf-5]			x
70731221	>gi|70731221|ref|YP_260962.1| muconate cycloisomerase [Pseudomonas fluorescens Pf-5]			x
77362681	>gi|77362681|dbj|BAE46388.1| cis,cis-muconate cycloisomerase [Rhodococcus sp. AN-22]			x
67665468	>gi|67665468|ref|ZP_00462731.1| Muconate cycloisomerase [Burkholderia cenocepacia HI2424]			x
67656859	>gi|67656859|ref|ZP_00454240.1| Muconate cycloisomerase [Burkholderia cenocepacia AU 1054]			x
67101001	>gi|67101001|gb|EAM18148.1| Muconate cycloisomerase [Burkholderia cenocepacia HI2424]			x
67095576	>gi|67095576|gb|EAM13104.1| Muconate cycloisomerase [Burkholderia cenocepacia AU 1054]			x
34392416	>gi|34392416|dbj|BAC82532.1| muconate cycloisomerase [Frateuria sp. ANA-18]			x
4579699	>gi|4579699|dbj|BAA75205.1| muconate cycloisomerase [Frateuria sp. ANA-18]			x
4579705	>gi|4579705|dbj|BAA75210.1| muconate cycloisomerase [Frateuria sp. ANA-18]			x
12539415	>gi|12539415|dbj|BAB21460.1| muconate cycloisomerase [Burkholderia sp. NK8]			x
607908	>gi|607908|gb|AAA66202.1| muconate lactonizing enzyme			x
23494145	>gi|23494145|dbj|BAC19113.1| putative muconate cycloisomerase [Corynebacterium efficiens YS-314]			x
25028859	>gi|25028859|ref|NP_738913.1| putative muconate cycloisomerase [Corynebacterium efficiens YS-314]			x
76583804	>gi|76583804|gb|ABA53278.1| muconate cycloisomerase [Burkholderia pseudomallei 1710b]			x
76819331	>gi|76819331|ref|YP_336144.1| muconate cycloisomerase [Burkholderia pseudomallei 1710b]			x
52422485	>gi|52422485|gb|AAU46055.1| muconate cycloisomerase [Burkholderia mallei ATCC 23344]			x
53716515	>gi|53716515|ref|YP_105027.1| muconate cycloisomerase [Burkholderia mallei ATCC 23344]			x
9948563	>gi|9948563|gb|AAG05897.1| muconate cycloisomerase I [Pseudomonas aeruginosa PAO1]			x
15597705	>gi|15597705|ref|NP_251199.1| muconate cycloisomerase I [Pseudomonas aeruginosa PAO1]			x
23491535	>gi|23491535|dbj|BAC16768.1| cis,cis-muconate lactonizing enzyme [Burkholderia sp. TH2]			x
23491545	>gi|23491545|dbj|BAC16777.1| cis,cis-muconate lactonizing enzyme [Burkholderia sp. TH2]			x
26990423	>gi|26990423|ref|NP_745848.1| muconate cycloisomerase [Pseudomonas putida KT2440]			x
24985391	>gi|24985391|gb|AAN69312.1| muconate cycloisomerase [Pseudomonas putida KT2440]			x
77971060	>gi|77971060|gb|ABB12439.1| Muconate cycloisomerase [Burkholderia sp. 383]			x
78063175	>gi|78063175|ref|YP_373083.1| Muconate cycloisomerase [Burkholderia sp. 383]			x
52213326	>gi|52213326|emb|CAH39369.1| muconate cycloisomerase I [Burkholderia pseudomallei K96243]			x
53722912	>gi|53722912|ref|YP_111897.1| muconate cycloisomerase I [Burkholderia pseudomallei K96243]			x
42627730	>gi|42627730|dbj|BAD11152.1| cis,cis-muconate cycloisomerase [Arthrobacter sp. BA-5-17]			x
12862418	>gi|12862418|dbj|BAB32456.1| cis,cis-muconate cycloisomerase CatB [Pseudomonas sp. CA10]			x
14132758	>gi|14132758|gb|AAK52296.1| putative muconate cycloisomerase I CatB [Pseudomonas putida]			x
11967279	>gi|11967279|gb|AAG42035.1| putative muconate cycloisomerase [Ralstonia eutropha]			x
13660733	>gi|13660733|gb|AAK33064.1| cis,cis-muconate lactonizing enzyme [Pseudomonas putida]			x
56710236	>gi|56710236|dbj|BAD80960.1| muconate lactonizing enzyme I [uncultured bacterium]			x
38638055	>gi|38638055|ref|NP_943029.1| putative muconate cycloisomerase [Cupriavidus necator]			x
32527393	>gi|32527393|gb|AAP86143.1| putative muconate cycloisomerase [Ralstonia eutropha]			x
38638066	>gi|38638066|ref|NP_943040.1| putative muconate cycloisomerase [Cupriavidus necator]			x
32527404	>gi|32527404|gb|AAP86154.1| putative muconate cycloisomerase [Ralstonia eutropha]			x
60594324	>gi|60594324|pdb|1YEY|D Chain D, Crystal Structure Of L-Fuconate Dehydratase From Xanthomonas Campestris Pv. Campestris Str. Atcc 33913			x
1169205	>gi|1169205|sp|P42125|D3D2_MOUSE 3,2-trans-enoyl-CoA isomerase, mitochondrial precursor (Dodecenoyl-CoA isomerase) (Delta(3),delta(2)-enoyl-CoA isomerase) (D3,D2-enoyl-CoA isomerase)			x
817974	>gi|817974|emb|CAA78418.1| dodecenoyl-CoA delta isomerase [Mus musculus]			x
414902	>gi|414902|emb|CAA78417.1| dodecenoyl-CoA delta-isomerase [Mus musculus]			x
62530384	>gi|62530384|ref|NP_001910.2| dodecenoyl-Coenzyme A delta isomerase precursor [Homo sapiens]			x
1169204	>gi|1169204|sp|P42126|D3D2_HUMAN 3,2-trans-enoyl-CoA isomerase, mitochondrial precursor (Dodecenoyl-CoA isomerase) (Delta(3),delta(2)-enoyl-CoA isomerase) (D3,D2-enoyl-CoA isomerase)			x
825689	>gi|825689|emb|CAA81066.1| dodecenoyl-CoA delta-isomerase [Homo sapiens]			x
8393243	>gi|8393243|ref|NP_059002.1| dodecenoyl-coenzyme A delta isomerase [Rattus norvegicus]			x
57333	>gi|57333|emb|CAA43488.1| 3-2trans-enoyl-CoA isomerase [Rattus norvegicus]			x
118210	>gi|118210|sp|P23965|D3D2_RAT 3,2-trans-enoyl-CoA isomerase, mitochondrial precursor (Dodecenoyl-CoA isomerase) (Delta(3),delta(2)-enoyl-CoA isomerase) (D3,D2-enoyl-CoA isomerase)			x
56967286	>gi|56967286|pdb|1XX4|A Chain A, Crystal Structure Of Rat Mitochondrial 3,2-Enoyl-Coa			x
472987	>gi|472987|emb|CAA81065.1| dodecenoyl-CoA delta-isomerase [Homo sapiens]			x
6015047	>gi|6015047|sp|Q62651|ECH1_RAT Delta3,5-delta2,4-dienoyl-CoA isomerase, mitochondrial precursor			x
75055278	>gi|75055278|sp|Q5RFG0|ECH1_PONPY Delta3,5-delta2,4-dienoyl-CoA isomerase, mitochondrial precursor			x
82654933	>gi|82654933|sp|Q13011|ECH1_HUMAN Delta3,5-delta2,4-dienoyl-CoA isomerase, mitochondrial precursor			x
3122065	>gi|3122065|sp|O35459|ECH1_MOUSE Delta3,5-delta2,4-dienoyl-CoA isomerase, mitochondrial precursor			x
4699609	>gi|4699609|pdb|1DCI|C Chain C, Dienoyl-Coa Isomerase			x
4699608	>gi|4699608|pdb|1DCI|B Chain B, Dienoyl-Coa Isomerase			x
4699607	>gi|4699607|pdb|1DCI|A Chain A, Dienoyl-Coa Isomerase			x
18307432	>gi|18307432|emb|CAD21495.1| probable DELTA3, 5-DELTA2, 4-DIENOYL-COA ISOMERASE PRECURSOR (ECH1) [Neurospora crassa]			x
2623168	>gi|2623168|gb|AAB86485.1| putative dienoyl-CoA isomerase [Homo sapiens]			x
85675730	>gi|85675730|dbj|BAE76983.1| methylmalonyl-CoA decarboxylase, biotin-independent [Escherichia coli W3110]			x
1723839	>gi|1723839|sp|P52045|MMCD_ECOLI Methylmalonyl-CoA decarboxylase (Transcarboxylase) (MMCD)			x
8569417	>gi|8569417|pdb|1EF9|A Chain A, The Crystal Structure Of Methylmalonyl Coa Decarboxylase Complexed With 2s-Carboxypropyl Coa			x
8569416	>gi|8569416|pdb|1EF8|C Chain C, Crystal Structure Of Methylmalonyl Coa Decarboxylase			x
8569415	>gi|8569415|pdb|1EF8|B Chain B, Crystal Structure Of Methylmalonyl Coa Decarboxylase			x
8569414	>gi|8569414|pdb|1EF8|A Chain A, Crystal Structure Of Methylmalonyl Coa Decarboxylase			x
49176283	>gi|49176283|ref|NP_417394.3| methylmalonyl-CoA decarboxylase, biotin-independent [Escherichia coli K12]			x
83747299	>gi|83747299|ref|ZP_00944340.1| 3-hydroxyisobutyryl-CoA hydrolase [Ralstonia solanacearum UW551]			x
83725999	>gi|83725999|gb|EAP73136.1| 3-hydroxyisobutyryl-CoA hydrolase [Ralstonia solanacearum UW551]			x
83749668	>gi|83749668|ref|ZP_00946649.1| 3-hydroxyisobutyryl-CoA hydrolase [Ralstonia solanacearum UW551]			x
83723670	>gi|83723670|gb|EAP70867.1| 3-hydroxyisobutyryl-CoA hydrolase [Ralstonia solanacearum UW551]			x
79332547	>gi|79332547|ref|NP_001032155.1| CHY1 (BETA-HYDROXYISOBUTYRYL-COA HYDROLASE 1); 3-hydroxyisobutyryl-CoA hydrolase [Arabidopsis thaliana]			x
15239206	>gi|15239206|ref|NP_201395.1| CHY1 (BETA-HYDROXYISOBUTYRYL-COA HYDROLASE 1); 3-hydroxyisobutyryl-CoA hydrolase [Arabidopsis thaliana]			x
24030391	>gi|24030391|gb|AAN41356.1| putative 3-hydroxyisobutyryl-coenzyme A hydrolase [Arabidopsis thaliana]			x
9759578	>gi|9759578|dbj|BAB11141.1| 3-hydroxyisobutyryl-coenzyme A hydrolase [Arabidopsis thaliana]			x
42565158	>gi|42565158|ref|NP_189079.2| 3-hydroxyisobutyryl-CoA hydrolase/ catalytic [Arabidopsis thaliana]			x
30679729	>gi|30679729|ref|NP_172142.2| 3-hydroxyisobutyryl-CoA hydrolase/ catalytic [Arabidopsis thaliana]			x
62320504	>gi|62320504|dbj|BAD95058.1| 3-hydroxyisobutyryl-coenzyme A hydrolase [Arabidopsis thaliana]			x
66851010	>gi|66851010|gb|EAL91336.1| mitochondrial 3-hydroxyisobutyryl-CoA hydrolase, putative [Aspergillus fumigatus Af293]			x
70997244	>gi|70997244|ref|XP_753374.1| mitochondrial 3-hydroxyisobutyryl-CoA hydrolase [Aspergillus fumigatus Af293]			x
22329062	>gi|22329062|ref|NP_194909.2| 3-hydroxyisobutyryl-CoA hydrolase/ catalytic [Arabidopsis thaliana]			x
77554202	>gi|77554202|gb|ABA96998.1| 3-hydroxyisobutyryl-coenzyme A hydrolase, putative [Oryza sativa (japonica cultivar-group)]			x
77554203	>gi|77554203|gb|ABA96999.1| 3-hydroxyisobutyryl-coenzyme A hydrolase, putative [Oryza sativa (japonica cultivar-group)]			x
84717486	>gi|84717486|ref|ZP_01023545.1| probable enoyl(3-hydroxyisobutyryl)-coenzyme A hydratase protein [Polaromonas naphthalenivorans CJ2]			x
84692147	>gi|84692147|gb|EAQ17970.1| probable enoyl(3-hydroxyisobutyryl)-coenzyme A hydratase protein [Polaromonas naphthalenivorans CJ2]			x
37594469	>gi|37594469|ref|NP_932164.1| 3-hydroxyisobutyryl-Coenzyme A hydrolase isoform 2 [Homo sapiens]			x
29895975	>gi|29895975|gb|AAP09256.1| 3-hydroxyisobutyryl-coenzyme A hydrolase [Bacillus cereus ATCC 14579]			x
14027690	>gi|14027690|dbj|BAB54283.1| 3-hydroxyisobutyryl-Coenzyme A hydrolase [Mesorhizobium loti MAFF303099]			x
49238423	>gi|49238423|emb|CAF27650.1| 3-hydroxyisobutyryl-coenzyme A hydrolase [Bartonella henselae str. Houston-1]			x
51976589	>gi|51976589|gb|AAU18139.1| 3-hydroxyisobutyryl-coenzyme A hydrolase [Bacillus cereus E33L]			x
52628217	>gi|52628217|gb|AAU26958.1| 3-hydroxyisobutyryl Coenzyme A hydrolase [Legionella pneumophila subsp. pneumophila str. Philadelphia 1]			x
52841106	>gi|52841106|ref|YP_094905.1| 3-hydroxyisobutyryl Coenzyme A hydrolase [Legionella pneumophila subsp. pneumophila str. Philadelphia 1]			x
3320120	>gi|3320120|gb|AAC52114.1| 3-hydroxyisobutyryl-coenzyme A hydrolase [Homo sapiens]			x
53733532	>gi|53733532|gb|AAH83737.1| 3-hydroxyisobutyryl-Coenzyme A hydrolase (predicted) [Rattus norvegicus]			x
61556993	>gi|61556993|ref|NP_001013130.1| 3-hydroxyisobutyryl-Coenzyme A hydrolase (predicted) [Rattus norvegicus]			x
17428312	>gi|17428312|emb|CAD15000.1| PROBABLE ENOYL(3-HYDROXYISOBUTYRYL)-COENZYME A HYDRATASE PROTEIN [Ralstonia solanacearum]			x
49329189	>gi|49329189|gb|AAT59835.1| 3-hydroxyisobutyryl-coenzyme A hydrolase [Bacillus thuringiensis serovar konkukian str. 97-27]			x
50725651	>gi|50725651|dbj|BAD33117.1| putative 3-hydroxyisobutyryl-coenzyme A hydrolase [Oryza sativa (japonica cultivar-group)]			x
50725401	>gi|50725401|dbj|BAD32875.1| putative 3-hydroxyisobutyryl-coenzyme A hydrolase [Oryza sativa (japonica cultivar-group)]			x
62897519	>gi|62897519|dbj|BAD96699.1| 3-hydroxyisobutyryl-Coenzyme A hydrolase isoform 1 variant [Homo sapiens]			x
62897607	>gi|62897607|dbj|BAD96743.1| 3-hydroxyisobutyryl-Coenzyme A hydrolase isoform 1 variant [Homo sapiens]			x
2880043	>gi|2880043|gb|AAC02737.1| 3-hydroxyisobutyryl-coenzyme A hydrolase [Arabidopsis thaliana]			x
2880042	>gi|2880042|gb|AAC02736.1| 3-hydroxyisobutyryl-coenzyme A hydrolase [Arabidopsis thaliana]			x
22122625	>gi|22122625|ref|NP_666220.1| 3-hydroxyisobutyryl-Coenzyme A hydrolase [Mus musculus]			x
20071741	>gi|20071741|gb|AAH26437.1| 3-hydroxyisobutyryl-Coenzyme A hydrolase [Mus musculus]			x
45767881	>gi|45767881|gb|AAH67822.1| 3-hydroxyisobutyryl-Coenzyme A hydrolase, isoform 1 [Homo sapiens]			x
61403546	>gi|61403546|gb|AAH91995.1| 3-hydroxyisobutyryl-Coenzyme A hydrolase [Danio rerio]			x
62122813	>gi|62122813|ref|NP_001014338.1| 3-hydroxyisobutyryl-Coenzyme A hydrolase [Danio rerio]			x
71895123	>gi|71895123|ref|NP_001026414.1| 3-hydroxyisobutyryl-Coenzyme A hydrolase [Gallus gallus]			x
37594471	>gi|37594471|ref|NP_055177.2| 3-hydroxyisobutyryl-Coenzyme A hydrolase isoform 1 [Homo sapiens]			x
419529	>gi|419529|pir||A42560 4-chlorobenzoate dehalogenase (EC 3.8.1.6), 30K chain - Pseudomonas sp. (strain CBS-3)			x
4584855	>gi|4584855|gb|AAD25164.1| 4-chlorobenzoyl CoA dehalogenase [Arthrobacter sp. SU]			x
8517279	>gi|8517279|gb|AAF76241.1| 4-chlorobenzoyl CoA dehalogenase [Arthrobacter sp. TM1]			x
11991170	>gi|11991170|gb|AAG42236.1| 4-chlorobenzoate Co-A dehalogenase [Arthrobacter globiformis]			x
142207	>gi|142207|gb|AAC80223.1| 4-chlorobenzoyl CoA dehalogenase [Arthrobacter sp. SU]			x
477389	>gi|477389|pir||A48956 4-chlorobenzoate-CoA dehalogenase - Arthrobacter sp			x
2392483	>gi|2392483|pdb|1NZY|B Chain B, 4-Chlorobenzoyl Coenzyme A Dehalogenase From Pseudomonas Sp. Strain Cbs-3			x
2392484	>gi|2392484|pdb|1NZY|C Chain C, 4-Chlorobenzoyl Coenzyme A Dehalogenase From Pseudomonas Sp. Strain Cbs-3			x
2392482	>gi|2392482|pdb|1NZY|A Chain A, 4-Chlorobenzoyl Coenzyme A Dehalogenase From Pseudomonas Sp. Strain Cbs-3			x
2952540	>gi|2952540|gb|AAC05576.1| 4-chlorobenzoyl CoA dehalogenase [Pseudomonas sp. DJ-12]			x
8712875	>gi|8712875|gb|AAF78820.1| 4-chlorobenzoyl CoA dehalogenase [Arthrobacter sp. TM1]			x
22901870	>gi|22901870|gb|AAN10108.1| 4-chlorobenzoyl CoA dehalogenase [Alcaligenes sp. AL3007]			x
13516855	>gi|13516855|dbj|BAB40580.1| 4-CBA-CoA dehalogenase [Arthrobacter sp. FHP1]			x
13516852	>gi|13516852|dbj|BAB40577.1| 4-CBA-CoA dehalogenase [Arthrobacter sp. FHP1]			x
15826387	>gi|15826387|pdb|1JC4|D Chain D, Crystal Structure Of Se-Met Methylmalonyl-Coa Epimerase			x
21314762	>gi|21314762|ref|NP_115990.2| methylmalonyl-CoA epimerase [Homo sapiens]			x
22022367	>gi|22022367|gb|AAL02261.1| methylmalonyl-CoA epimerase [Propionibacterium freudenreichii subsp. shermanii]			x
14010614	>gi|14010614|gb|AAK52052.1| methylmalonyl-CoA epimerase [Homo sapiens]			x
14010616	>gi|14010616|gb|AAK52053.1| methylmalonyl-CoA epimerase [Pyrococcus horikoshii]			x
52695751	>gi|52695751|pdb|1TG5|A Chain A, Crystal Structures Of Plant 4-Hydroxyphenylpyruvate Dioxygenases Complexed With Das645			x
55669756	>gi|55669756|pdb|1SP8|D Chain D, 4-Hydroxyphenylpyruvate Dioxygenase			x
74846152	>gi|74846152|sp|Q60Y65|HPPD_CAEBR 4-hydroxyphenylpyruvate dioxygenase (4HPPD) (HPD) (HPPDase)			x
82735751	>gi|82735751|ref|ZP_00898613.1| 4-hydroxyphenylpyruvate dioxygenase [Pseudomonas putida F1]			x
82740811	>gi|82740811|ref|ZP_00903545.1| 4-hydroxyphenylpyruvate dioxygenase [Shewanella sp. W3-18-1]			x
83746408	>gi|83746408|ref|ZP_00943460.1| 4-hydroxyphenylpyruvate dioxygenase [Ralstonia solanacearum UW551]			x
83855941	>gi|83855941|ref|ZP_00949470.1| 4-hydroxyphenylpyruvate dioxygenase [Croceibacter atlanticus HTCC2559]			x
83858849	>gi|83858849|ref|ZP_00952371.1| 4-hydroxyphenylpyruvate dioxygenase [Oceanicaulis alexandrii HTCC2633]			x
83942846	>gi|83942846|ref|ZP_00955307.1| 4-hydroxyphenylpyruvate dioxygenase [Sulfitobacter sp. EE-36]			x
83955679	>gi|83955679|ref|ZP_00964259.1| 4-hydroxyphenylpyruvate dioxygenase [Sulfitobacter sp. NAS-14.1]			x
84386189	>gi|84386189|ref|ZP_00989218.1| 4-hydroxyphenylpyruvate dioxygenase [Vibrio splendidus 12B01]			x
84494414	>gi|84494414|ref|ZP_00993533.1| putative 4-hydroxyphenylpyruvate dioxygenase [Janibacter sp. HTCC2649]			x
84500900	>gi|84500900|ref|ZP_00999135.1| 4-hydroxyphenylpyruvate dioxygenase [Oceanicola batsensis HTCC2597]			x
84715414	>gi|84715414|ref|ZP_01022515.1| 4-hydroxyphenylpyruvate dioxygenase [Polaromonas naphthalenivorans CJ2]			x
13810184	>gi|13810184|emb|CAC37394.1| 4-hydroxyphenylpyruvate dioxygenase [Solenostemon scutellarioides]			x
83716682	>gi|83716682|ref|YP_439418.1| 4-hydroxyphenylpyruvate dioxygenase [Burkholderia thailandensis E264]			x
83718326	>gi|83718326|ref|YP_440247.1| 4-hydroxyphenylpyruvate dioxygenase, putative [Burkholderia thailandensis E264]			x
83720009	>gi|83720009|ref|YP_443601.1| 4-hydroxyphenylpyruvate dioxygenase [Burkholderia thailandensis E264]			x
83643833	>gi|83643833|ref|YP_432268.1| 4-hydroxyphenylpyruvate dioxygenase [Hahella chejuensis KCTC 2396]			x
47567476	>gi|47567476|ref|ZP_00238188.1| 4-hydroxyphenylpyruvate dioxygenase [Bacillus cereus G9241]			x
47523532	>gi|47523532|ref|NP_999389.1| 4-hydroxyphenylpyruvic acid dioxygenase [Sus scrofa]			x
83816571	>gi|83816571|ref|YP_445494.1| 4-hydroxyphenylpyruvate dioxygenase [Salinibacter ruber DSM 13855]			x
69934333	>gi|69934333|ref|ZP_00629411.1| 4-hydroxyphenylpyruvate dioxygenase [Paracoccus denitrificans PD1222]			x
69951167	>gi|69951167|ref|ZP_00638934.1| 4-hydroxyphenylpyruvate dioxygenase [Shewanella frigidimarina NCIMB 400]			x
83744141	>gi|83744141|gb|ABC42332.1| 4-hydroxyphenylpyruvate dioxygenase [Pseudomonas chlororaphis]			x
29608808	>gi|29608808|dbj|BAC72861.1| 4-hydroxyphenylpyruvate dioxygenase [Streptomyces avermitilis MA-4680]			x
86360259	>gi|86360259|ref|YP_472148.1| putative 4-hydroxyphenylpyruvate dioxygenase protein [Rhizobium etli CFN 42]			x
85710284	>gi|85710284|ref|ZP_01041349.1| 4-hydroxyphenylpyruvate dioxygenase [Erythrobacter sp. NAP1]			x
85712096	>gi|85712096|ref|ZP_01043149.1| 4-hydroxyphenylpyruvate dioxygenase [Idiomarina baltica OS145]			x
86130810	>gi|86130810|ref|ZP_01049409.1| 4-hydroxyphenylpyruvate dioxygenase [Cellulophaga sp. MED134]			x
86134911	>gi|86134911|ref|ZP_01053493.1| 4-hydroxyphenylpyruvate dioxygenase [Tenacibaculum sp. MED152]			x
86137851	>gi|86137851|ref|ZP_01056427.1| 4-hydroxyphenylpyruvate dioxygenase [Roseobacter sp. MED193]			x
86143740	>gi|86143740|ref|ZP_01062116.1| 4-hydroxyphenylpyruvate dioxygenase [Flavobacterium sp. MED217]			x
86144791	>gi|86144791|ref|ZP_01063123.1| 4-hydroxyphenylpyruvate dioxygenase [Vibrio sp. MED222]			x
86277802	>gi|86277802|gb|ABC88387.1| 4-hydroxyphenylpyruvate dioxygenase [Pseudomonas fluorescens]			x
86166180	>gi|86166180|gb|EAQ67446.1| 4-hydroxyphenylpyruvate dioxygenase [Marinomonas sp. MED121]			x
86357375	>gi|86357375|ref|YP_469267.1| probable 4-hydroxyphenylpyruvate dioxygenase protein [Rhizobium etli CFN 42]			x
68345050	>gi|68345050|gb|AAY92656.1| 4-hydroxyphenylpyruvate dioxygenase [Pseudomonas fluorescens Pf-5]			x
68346989	>gi|68346989|gb|AAY94595.1| 4-hydroxyphenylpyruvate dioxygenase, putative [Pseudomonas fluorescens Pf-5]			x
71364775	>gi|71364775|ref|ZP_00655353.1| 4-hydroxyphenylpyruvate dioxygenase [Psychrobacter cryohalolentis K5]			x
71366476	>gi|71366476|ref|ZP_00657018.1| 4-hydroxyphenylpyruvate dioxygenase [Nocardioides sp. JS614]			x
71147316	>gi|71147316|gb|AAZ27789.1| 4-hydroxyphenylpyruvate dioxygenase [Colwellia psychrerythraea 34H]			x
72122197	>gi|72122197|gb|AAZ64383.1| 4-hydroxyphenylpyruvate dioxygenase [Ralstonia eutropha JMP134]			x
60552039	>gi|60552039|gb|AAH91035.1| Hpd-prov protein [Xenopus tropicalis]			x
84369443	>gi|84369443|dbj|BAE70601.1| 4-hydroxyphenylpyruvate dioxygenase [Xanthomonas oryzae pv. oryzae MAFF 311018]			x
71557567	>gi|71557567|gb|AAZ36778.1| 4-hydroxyphenylpyruvate dioxygenase [Pseudomonas syringae pv. phaseolicola 1448A]			x
71557637	>gi|71557637|gb|AAZ36848.1| 4-hydroxyphenylpyruvate dioxygenase, putative [Pseudomonas syringae pv. phaseolicola 1448A]			x
5531376	>gi|5531376|emb|CAB51008.1| putative 4-hydroxyphenylpyruvate dioxygenase [Streptomyces coelicolor A3(2)]			x
28881241	>gi|28881241|emb|CAD70479.1| probable 4-hydroxyphenylpyruvate dioxygenase [Neurospora crassa]			x
62751490	>gi|62751490|ref|NP_001015611.1| 4-hydroxyphenylpyruvate dioxygenase [Bos taurus]			x
74016264	>gi|74016264|ref|ZP_00686890.1| 4-hydroxyphenylpyruvate dioxygenase [Burkholderia ambifaria AMMD]			x
74018538	>gi|74018538|ref|ZP_00689158.1| 4-hydroxyphenylpyruvate dioxygenase [Burkholderia ambifaria AMMD]			x
74020299	>gi|74020299|ref|ZP_00690899.1| 4-hydroxyphenylpyruvate dioxygenase [Burkholderia ambifaria AMMD]			x
75760149	>gi|75760149|ref|ZP_00740208.1| 4-hydroxyphenylpyruvate dioxygenase [Bacillus thuringiensis serovar israelensis ATCC 35646]			x
76883245	>gi|76883245|gb|ABA57926.1| 4-hydroxyphenylpyruvate dioxygenase [Nitrosococcus oceani ATCC 19707]			x
51980500	>gi|51980500|gb|AAH81819.1| 4-hydroxyphenylpyruvic acid dioxygenase [Rattus norvegicus]			x
76876002	>gi|76876002|emb|CAI87224.1| 4-hydroxyphenylpyruvate dioxygenase (4HPPD) (HPD) (HPPDase) [Pseudoalteromonas haloplanktis TAC125]			x
78034468	>gi|78034468|emb|CAJ22113.1| 4-hydroxyphenylpyruvate dioxygenase [Xanthomonas campestris pv. vesicatoria str. 85-10]			x
52629602	>gi|52629602|gb|AAU28343.1| 4-hydroxyphenylpyruvate dioxygenase [Legionella pneumophila subsp. pneumophila str. Philadelphia 1]			x
76791393	>gi|76791393|ref|ZP_00773900.1| 4-hydroxyphenylpyruvate dioxygenase [Pseudoalteromonas atlantica T6c]			x
76791947	>gi|76791947|ref|ZP_00774450.1| 4-hydroxyphenylpyruvate dioxygenase [Pseudoalteromonas atlantica T6c]			x
77970360	>gi|77970360|gb|ABB11739.1| 4-hydroxyphenylpyruvate dioxygenase [Burkholderia sp. 383]			x
2231615	>gi|2231615|gb|AAC49815.1| 4-hydroxyphenylpyruvate dioxygenase [Daucus carota]			x
22136134	>gi|22136134|gb|AAM91145.1| 4-hydroxyphenylpyruvate dioxygenase (HPD) [Arabidopsis thaliana]			x
3334221	>gi|3334221|sp|O42764|HPPD_MYCGR 4-hydroxyphenylpyruvate dioxygenase (4HPPD) (HPD) (HPPDase)			x
849053	>gi|849053|dbj|BAA06267.1| 4-hydroxyphenylpyruvate dioxygenase [Mus musculus]			x
69157650	>gi|69157650|gb|EAN69869.1| 4-hydroxyphenylpyruvate dioxygenase [Shewanella denitrificans OS217]			x
77816006	>gi|77816006|ref|ZP_00815218.1| 4-hydroxyphenylpyruvate dioxygenase [Shewanella putrefaciens CN-32]			x
55666795	>gi|55666795|ref|XP_528667.1| PREDICTED: 4-hydroxyphenylpyruvate dioxygenase [Pan troglodytes]			x
37681833	>gi|37681833|gb|AAQ97794.1| 4-hydroxyphenylpyruvate dioxygenase [Danio rerio]			x
78368776	>gi|78368776|ref|ZP_00838982.1| 4-hydroxyphenylpyruvate dioxygenase [Shewanella sp. PV-4]			x
78691757	>gi|78691757|ref|ZP_00856354.1| 4-hydroxyphenylpyruvate dioxygenase [Shewanella sp. MR-7]			x
78694655	>gi|78694655|ref|ZP_00859168.1| 4-hydroxyphenylpyruvate dioxygenase [Bradyrhizobium sp. BTAi1]			x
78696078	>gi|78696078|ref|ZP_00860588.1| 4-hydroxyphenylpyruvate dioxygenase [Bradyrhizobium sp. BTAi1]			x
66849398	>gi|66849398|gb|EAL89726.1| 4-hydroxyphenylpyruvate dioxygenase [Aspergillus fumigatus Af293]			x
66847183	>gi|66847183|gb|EAL87514.1| 4-hydroxyphenylpyruvate dioxygenase [Aspergillus fumigatus Af293]			x
67542525	>gi|67542525|ref|ZP_00420461.1| 4-hydroxyphenylpyruvate dioxygenase [Burkholderia vietnamiensis G4]			x
67549551	>gi|67549551|ref|ZP_00427409.1| 4-hydroxyphenylpyruvate dioxygenase [Burkholderia vietnamiensis G4]			x
67667845	>gi|67667845|ref|ZP_00465053.1| 4-hydroxyphenylpyruvate dioxygenase [Burkholderia cenocepacia HI2424]			x
67664502	>gi|67664502|ref|ZP_00461775.1| 4-hydroxyphenylpyruvate dioxygenase [Burkholderia cenocepacia HI2424]			x
67667262	>gi|67667262|ref|ZP_00464490.1| 4-hydroxyphenylpyruvate dioxygenase [Burkholderia cenocepacia HI2424]			x
67928870	>gi|67928870|ref|ZP_00522055.1| 4-hydroxyphenylpyruvate dioxygenase [Solibacter usitatus Ellin6076]			x
68182021	>gi|68182021|ref|ZP_00555002.1| 4-hydroxyphenylpyruvate dioxygenase [Jannaschia sp. CCS1]			x
68232050	>gi|68232050|ref|ZP_00571206.1| 4-hydroxyphenylpyruvate dioxygenase [Frankia sp. EAN1pec]			x
68189545	>gi|68189545|gb|EAN04210.1| 4-hydroxyphenylpyruvate dioxygenase [Mesorhizobium sp. BNC1]			x
68540317	>gi|68540317|ref|ZP_00580078.1| 4-hydroxyphenylpyruvate dioxygenase [Sphingopyxis alaskensis RB2256]			x
68542976	>gi|68542976|ref|ZP_00582695.1| 4-hydroxyphenylpyruvate dioxygenase [Shewanella baltica OS155]			x
68547720	>gi|68547720|ref|ZP_00587251.1| 4-hydroxyphenylpyruvate dioxygenase [Shewanella amazonensis SB2B]			x
28869544	>gi|28869544|ref|NP_792163.1| 4-hydroxyphenylpyruvate dioxygenase, putative [Pseudomonas syringae pv. tomato str. DC3000]			x
28870714	>gi|28870714|ref|NP_793333.1| 4-hydroxyphenylpyruvate dioxygenase [Pseudomonas syringae pv. tomato str. DC3000]			x
66045370	>gi|66045370|ref|YP_235211.1| 4-hydroxyphenylpyruvate dioxygenase [Pseudomonas syringae pv. syringae B728a]			x
66046559	>gi|66046559|ref|YP_236400.1| 4-hydroxyphenylpyruvate dioxygenase [Pseudomonas syringae pv. syringae B728a]			x
4504477	>gi|4504477|ref|NP_002141.1| 4-hydroxyphenylpyruvate dioxygenase [Homo sapiens]			x
3334224	>gi|3334224|sp|Q00415|HPPD_COCIM 4-hydroxyphenylpyruvate dioxygenase (4HPPD) (HPD) (HPPDase) (T-cell reactive protein)			x
3334226	>gi|3334226|sp|Q27203|HPPD_TETTH 4-hydroxyphenylpyruvate dioxygenase (4HPPD) (HPD) (HPPDase) (F-antigen homolog) (TF-AG)			x
50057356	>gi|50057356|emb|CAH03340.1| 4-hydroxyphenylpyruvate dioxygenase, putative [Paramecium tetraurelia]			x
21111421	>gi|21111421|gb|AAM39754.1| 4-hydroxyphenylpyruvate dioxygenase [Xanthomonas campestris pv. campestris str. ATCC 33913]			x
28806337	>gi|28806337|dbj|BAC59612.1| 4-hydroxyphenylpyruvate dioxygenase [Vibrio parahaemolyticus RIMD 2210633]			x
27348587	>gi|27348587|dbj|BAC45604.1| 4-hydroxyphenylpyruvate dioxygenase [Bradyrhizobium japonicum USDA 110]			x
29894029	>gi|29894029|gb|AAP07321.1| 4-hydroxyphenylpyruvate dioxygenase [Bacillus cereus ATCC 14579]			x
54018563	>gi|54018563|dbj|BAD59933.1| putative 4-hydroxyphenylpyruvate dioxygenase [Nocardia farcinica IFM 10152]			x
39577105	>gi|39577105|emb|CAE78334.1| 4-hydroxyphenylpyruvate dioxygenase [Bdellovibrio bacteriovorus HD100]			x
15075967	>gi|15075967|emb|CAC47521.1| PUTATIVE 4-HYDROXYPHENYLPYRUVATE DIOXYGENASE PROTEIN [Sinorhizobium meliloti]			x
14027622	>gi|14027622|dbj|BAB53891.1| 4-hydroxyphenylpyruvate dioxygenase [Mesorhizobium loti MAFF303099]			x
56178841	>gi|56178841|gb|AAV81563.1| 4-hydroxyphenylpyruvate dioxygenase [Idiomarina loihiensis L2TR]			x
53754956	>gi|53754956|emb|CAH16444.1| 4-hydroxyphenylpyruvate dioxygenase (legiolysin) [Legionella pneumophila str. Lens]			x
53751960	>gi|53751960|emb|CAH13384.1| 4-hydroxyphenylpyruvate dioxygenase (legiolysin) [Legionella pneumophila str. Paris]			x
15426479	>gi|15426479|gb|AAH13343.1| 4-hydroxyphenylpyruvic acid dioxygenase [Mus musculus]			x
58583694	>gi|58583694|ref|YP_202710.1| 4-hydroxyphenylpyruvate dioxygenase [Xanthomonas oryzae pv. oryzae KACC10331]			x
248959	>gi|248959|gb|AAB22111.1| 4-hydroxyphenylpyruvate dioxygenase {EC 1.13.11.27} [Pseudomonas, P.J. 874, Peptide, 357 aa]			x
26989274	>gi|26989274|ref|NP_744699.1| 4-hydroxyphenylpyruvate dioxygenase, putative [Pseudomonas putida KT2440]			x
34496424	>gi|34496424|ref|NP_900639.1| 4-hydroxyphenylpyruvate dioxygenase [Chromobacterium violaceum ATCC 12472]			x
9946763	>gi|9946763|gb|AAG04254.1| 4-hydroxyphenylpyruvate dioxygenase [Pseudomonas aeruginosa PAO1]			x
26990146	>gi|26990146|ref|NP_745571.1| 4-hydroxyphenylpyruvate dioxygenase [Pseudomonas putida KT2440]			x
69298020	>gi|69298020|ref|ZP_00620300.1| 4-hydroxyphenylpyruvate dioxygenase [Silicibacter sp. TM1040]			x
62003087	>gi|62003087|gb|AAX59006.1| 4-hydroxyphenylpyruvate dioxygenase [Medicago truncatula]			x
68192496	>gi|68192496|gb|EAN07150.1| 4-hydroxyphenylpyruvate dioxygenase [Mesorhizobium sp. BNC1]			x
24373526	>gi|24373526|ref|NP_717569.1| 4-hydroxyphenylpyruvate dioxygenase [Shewanella oneidensis MR-1]			x
21106538	>gi|21106538|gb|AAM35343.1| 4-hydroxyphenylpyruvate dioxygenase [Xanthomonas axonopodis pv. citri str. 306]			x
56678047	>gi|56678047|gb|AAV94713.1| 4-hydroxyphenylpyruvate dioxygenase [Silicibacter pomeroyi DSS-3]			x
39652710	>gi|39652710|emb|CAE25449.1| 4-hydroxyphenylpyruvate dioxygenase [Rhodopseudomonas palustris CGA009]			x
72121665	>gi|72121665|gb|AAZ63851.1| 4-hydroxyphenylpyruvate dioxygenase [Ralstonia eutropha JMP134]			x
72122190	>gi|72122190|gb|AAZ64376.1| 4-hydroxyphenylpyruvate dioxygenase [Ralstonia eutropha JMP134]			x
17430127	>gi|17430127|emb|CAD16812.1| PROBABLE 4-HYDROXYPHENYLPYRUVATE DIOXYGENASE OXIDOREDUCTASE PROTEIN [Ralstonia solanacearum]			x
17431820	>gi|17431820|emb|CAD18498.1| PROBABLE 4-HYDROXYPHENYLPYRUVATE DIOXYGENASE OXIDOREDUCTASE PROTEIN [Ralstonia solanacearum]			x
77965642	>gi|77965642|gb|ABB07022.1| 4-hydroxyphenylpyruvate dioxygenase [Burkholderia sp. 383]			x
77969080	>gi|77969080|gb|ABB10459.1| 4-hydroxyphenylpyruvate dioxygenase [Burkholderia sp. 383]			x
46916283	>gi|46916283|emb|CAG23052.1| putative 4-hydroxyphenylpyruvate dioxygenase [Photobacterium profundum SS9]			x
84787193	>gi|84787193|gb|ABC63375.1| 4-hydroxyphenylpyruvate dioxygenase [Erythrobacter litoralis HTCC2594]			x
13424094	>gi|13424094|gb|AAK24504.1| 4-hydroxyphenylpyruvate dioxygenase [Caulobacter crescentus CB15]			x
77383145	>gi|77383145|gb|ABA74658.1| 4-hydroxyphenylpyruvate dioxygenase [Pseudomonas fluorescens PfO-1]			x
77385129	>gi|77385129|gb|ABA76642.1| 4-hydroxyphenylpyruvate dioxygenase [Pseudomonas fluorescens PfO-1]			x
50905533	>gi|50905533|ref|XP_464255.1| putative 4-hydroxyphenylpyruvate dioxygenase [Oryza sativa (japonica cultivar-group)]			x
18104608	>gi|18104608|gb|AAL59614.1| 4-hydroxyphenylpyruvate dioxygenase [Listonella anguillarum]			x
22530912	>gi|22530912|gb|AAM96960.1| 4-hydroxyphenylpyruvate dioxygenase HPD [Arabidopsis thaliana]			x
31324014	>gi|31324014|gb|AAP47152.1| 4-hydroxyphenylpyruvate dioxygenase [uncultured soil bacterium]			x
76261015	>gi|76261015|ref|ZP_00768638.1| 4-hydroxyphenylpyruvate dioxygenase [Chloroflexus aurantiacus J-10-fl]			x
79040915	>gi|79040915|ref|ZP_00872288.1| 4-hydroxyphenylpyruvate dioxygenase [Novosphingobium aromaticivorans DSM 12444]			x
79039649	>gi|79039649|ref|ZP_00871355.1| 4-hydroxyphenylpyruvate dioxygenase [Novosphingobium aromaticivorans DSM 12444]			x
67157862	>gi|67157862|ref|ZP_00419007.1| 4-hydroxyphenylpyruvate dioxygenase [Azotobacter vinelandii AvOP]			x
67156324	>gi|67156324|ref|ZP_00417917.1| 4-hydroxyphenylpyruvate dioxygenase [Azotobacter vinelandii AvOP]			x
67155173	>gi|67155173|ref|ZP_00416801.1| 4-hydroxyphenylpyruvate dioxygenase [Azotobacter vinelandii AvOP]			x
67542103	>gi|67542103|ref|ZP_00420040.1| 4-hydroxyphenylpyruvate dioxygenase [Burkholderia vietnamiensis G4]			x
67780042	>gi|67780042|gb|EAM39659.1| 4-hydroxyphenylpyruvate dioxygenase [Polaromonas sp. JS666]			x
68556085	>gi|68556085|ref|ZP_00595428.1| 4-hydroxyphenylpyruvate dioxygenase [Ralstonia metallidurans CH34]			x
3694811	>gi|3694811|gb|AAC62457.1| p-hydroxyphenylpyruvate dioxygenase [Arabidopsis thaliana]			x
37727200	>gi|37727200|gb|AAO12525.1| p-hydroxyphenylpyruvate dioxygenase [Pseudomonas putida]			x
3860238	>gi|3860238|gb|AAC73008.1| 4-hydroxyphenylpyruvate-dioxygenase [Homo sapiens]			x
555806	>gi|555806|gb|AAA50231.1| 4-hydroxyphenylpyruvate acid dioxygenase			x
46395699	>gi|46395699|sp|Q56415|FOSA_SERMA Glutathione transferase fosA (Fosfomycin resistance protein)			x
46014944	>gi|46014944|pdb|1NPB|F Chain F, Crystal Structure Of The Fosfomycin Resistance Protein From Transposon Tn2921			x
46014943	>gi|46014943|pdb|1NPB|E Chain E, Crystal Structure Of The Fosfomycin Resistance Protein From Transposon Tn2921			x
46014942	>gi|46014942|pdb|1NPB|D Chain D, Crystal Structure Of The Fosfomycin Resistance Protein From Transposon Tn2921			x
46014941	>gi|46014941|pdb|1NPB|C Chain C, Crystal Structure Of The Fosfomycin Resistance Protein From Transposon Tn2921			x
46014940	>gi|46014940|pdb|1NPB|B Chain B, Crystal Structure Of The Fosfomycin Resistance Protein From Transposon Tn2921			x
46014939	>gi|46014939|pdb|1NPB|A Chain A, Crystal Structure Of The Fosfomycin Resistance Protein From Transposon Tn2921			x
320413	>gi|320413|pir||A60635 glutathione transferase (EC 2.5.1.18), fosfomycin-modifying - Escherichia coli plasmid pSU961 transposon Tn2921			x
46395995	>gi|46395995|sp|Q9I4K6|FOSA_PSEAE Glutathione transferase fosA (Fosfomycin resistance protein)			x
42543104	>gi|42543104|pdb|1NNR|B Chain B, Crystal Structure Of A Probable Fosfomycin Resistance Protein (Pa1129) From Pseudomonas Aeruginosa With Sulfate Present In The Active Site			x
42543103	>gi|42543103|pdb|1NNR|A Chain A, Crystal Structure Of A Probable Fosfomycin Resistance Protein (Pa1129) From Pseudomonas Aeruginosa With Sulfate Present In The Active Site			x
42543067	>gi|42543067|pdb|1NKI|B Chain B, Crystal Strucure Of The Fosfomycin Resistance Protein A (Fosa) Containing Bound Phosphonoformate			x
42543066	>gi|42543066|pdb|1NKI|A Chain A, Crystal Strucure Of The Fosfomycin Resistance Protein A (Fosa) Containing Bound Phosphonoformate			x
24158887	>gi|24158887|pdb|1LQO|B Chain B, Crystal Strutcure Of The Fosfomycin Resistance Protein A (Fosa) Containing Bound Thallium Cations			x
24158886	>gi|24158886|pdb|1LQO|A Chain A, Crystal Strutcure Of The Fosfomycin Resistance Protein A (Fosa) Containing Bound Thallium Cations			x
24158889	>gi|24158889|pdb|1LQP|B Chain B, Crystal Structure Of The Fosfomycin Resistance Protein (Fosa) Containing Bound Substrate			x
24158888	>gi|24158888|pdb|1LQP|A Chain A, Crystal Structure Of The Fosfomycin Resistance Protein (Fosa) Containing Bound Substrate			x
24158885	>gi|24158885|pdb|1LQK|B Chain B, High Resolution Structure Of Fosfomycin Resistance Protein A (Fosa)			x
24158884	>gi|24158884|pdb|1LQK|A Chain A, High Resolution Structure Of Fosfomycin Resistance Protein A (Fosa)			x
16502774	>gi|16502774|emb|CAD01932.1| lactoylglutathione lyase [Salmonella enterica subsp. enterica serovar Typhi]			x
16580747	>gi|16580747|dbj|BAB71741.1| glyoxalase I [Oryza sativa (japonica cultivar-group)]			x
6573422	>gi|6573422|pdb|1QIP|D Chain D, Human Glyoxalase I Complexed With S-P- Nitrobenzyloxycarbonylglutathione			x
82735426	>gi|82735426|ref|ZP_00898288.1| Glyoxalase I [Pseudomonas putida F1]			x
15030212	>gi|15030212|gb|AAH11365.1| Glyoxalase I [Homo sapiens]			x
84715589	>gi|84715589|ref|ZP_01022618.1| Glyoxalase I [Polaromonas naphthalenivorans CJ2]			x
82703738	>gi|82703738|ref|YP_413304.1| Glyoxalase I [Nitrosospira multiformis ATCC 25196]			x
28807102	>gi|28807102|dbj|BAC60372.1| lactoylglutathione lyase [Vibrio parahaemolyticus RIMD 2210633]			x
71550295	>gi|71550295|ref|ZP_00670425.1| Glyoxalase I [Nitrosomonas eutropha C71]			x
9655474	>gi|9655474|gb|AAF94171.1| lactoylglutathione lyase [Vibrio cholerae O1 biovar eltor str. N16961]			x
2909424	>gi|2909424|emb|CAA12028.1| Glyoxalase I [Cicer arietinum]			x
11182130	>gi|11182130|emb|CAC16163.1| glyoxalase I [Saccharomyces cerevisiae]			x
2113825	>gi|2113825|emb|CAA73691.1| Glyoxalase I [Brassica juncea]			x
38181954	>gi|38181954|gb|AAH61570.1| Glyoxylase 1 [Rattus norvegicus]			x
74014235	>gi|74014235|ref|ZP_00684864.1| Glyoxalase I [Burkholderia ambifaria AMMD]			x
76884453	>gi|76884453|gb|ABA59134.1| Glyoxalase I [Nitrosococcus oceani ATCC 19707]			x
76875453	>gi|76875453|emb|CAI86674.1| Lactoylglutathione lyase (Methylglyoxalase) (Aldoketomutase) (Glyoxalase I) (Glx I) (Ketone-aldehyde mutase) (S-D-lactoylglutathione methylglyoxal lyase) [Pseudoalteromonas haloplanktis TAC125]			x
76791872	>gi|76791872|ref|ZP_00774376.1| Glyoxalase I [Pseudoalteromonas atlantica T6c]			x
77968247	>gi|77968247|gb|ABB09627.1| Glyoxalase I [Burkholderia sp. 383]			x
54696834	>gi|54696834|gb|AAV38789.1| glyoxalase I [synthetic construct]			x
77953933	>gi|77953933|ref|ZP_00818336.1| Glyoxalase I [Marinobacter aquaeolei VT8]			x
50941905	>gi|50941905|ref|XP_480480.1| glyoxalase I [Oryza sativa (japonica cultivar-group)]			x
30680509	>gi|30680509|ref|NP_849609.1| calmodulin binding / lactoylglutathione lyase [Arabidopsis thaliana]			x
24052010	>gi|24052010|gb|AAN43259.1| lactoylglutathione lyase [Shigella flexneri 2a str. 301]			x
67674810	>gi|67674810|ref|ZP_00471570.1| Glyoxalase I [Chromohalobacter salexigens DSM 3043]			x
67663996	>gi|67663996|ref|ZP_00461274.1| Glyoxalase I [Burkholderia cenocepacia HI2424]			x
67777486	>gi|67777486|gb|EAM37113.1| Glyoxalase I [Polaromonas sp. JS666]			x
68188408	>gi|68188408|gb|EAN03088.1| Glyoxalase I [Methylobacillus flagellatus KT]			x
56685855	>gi|56685855|dbj|BAD79077.1| lactoylglutathione lyase [Synechococcus elongatus PCC 6301]			x
66046204	>gi|66046204|ref|YP_236045.1| Glyoxalase I [Pseudomonas syringae pv. syringae B728a]			x
16198506	>gi|16198506|gb|AAH15934.1| Glyoxalase I [Homo sapiens]			x
2506469	>gi|2506469|sp|P16635|LGUL_PSEPU Lactoylglutathione lyase (Methylglyoxalase) (Aldoketomutase) (Glyoxalase I) (Glx I) (Ketone-aldehyde mutase) (S-D-lactoylglutathione methylglyoxal lyase)			x
68057128	>gi|68057128|gb|AAX87381.1| lactoylglutathione lyase [Haemophilus influenzae 86-028NP]			x
2281946	>gi|2281946|emb|CAA74673.1| lactoylglutathione lyase [Neisseria meningitidis]			x
79317664	>gi|79317664|ref|NP_001031025.1| ATGLX1 (GLYOXALASE I HOMOLOG); lactoylglutathione lyase [Arabidopsis thaliana]			x
56495052	>gi|56495052|emb|CAH99110.1| glyoxalase I, putative [Plasmodium berghei]			x
70950284	>gi|70950284|ref|XP_744478.1| glyoxalase I [Plasmodium chabaudi chabaudi]			x
1177314	>gi|1177314|emb|CAA88233.1| glyoxalase-I [Lycopersicon esculentum]			x
54696838	>gi|54696838|gb|AAV38791.1| glyoxalase I [Homo sapiens]			x
71848772	>gi|71848772|gb|AAZ48268.1| Glyoxalase I [Dechloromonas aromatica RCB]			x
75700089	>gi|75700089|gb|ABA19765.1| Glyoxalase I [Anabaena variabilis ATCC 29413]			x
72117622	>gi|72117622|gb|AAZ59885.1| Glyoxalase I [Ralstonia eutropha JMP134]			x
77383151	>gi|77383151|gb|ABA74664.1| Glyoxalase I [Pseudomonas fluorescens PfO-1]			x
50252391	>gi|50252391|dbj|BAD28547.1| putative glyoxalase I [Oryza sativa (japonica cultivar-group)]			x
68473834	>gi|68473834|ref|XP_719020.1| glyoxalase I [Candida albicans SC5314]			x
12744892	>gi|12744892|gb|AAK06838.1| glyoxalase I [Avicennia marina]			x
30016920	>gi|30016920|gb|AAP03992.1| glyoxalase I [Paracoccidioides brasiliensis]			x
21537360	>gi|21537360|gb|AAM61701.1| glyoxalase I, putative [Arabidopsis thaliana]			x
62089188	>gi|62089188|dbj|BAD93038.1| glyoxalase I variant [Homo sapiens]			x
71900928	>gi|71900928|ref|ZP_00683042.1| Glyoxalase I [Xylella fastidiosa Ann-1]			x
71677562	>gi|71677562|ref|ZP_00675298.1| Glyoxalase I [Trichodesmium erythraeum IMS101]			x
71897576	>gi|71897576|ref|ZP_00679821.1| Glyoxalase I [Xylella fastidiosa Ann-1]			x
23508336	>gi|23508336|ref|NP_701005.1| glyoxalase I, putative [Plasmodium falciparum 3D7]			x
4127862	>gi|4127862|emb|CAA09177.1| glyoxalase I [Glycine max]			x
7619802	>gi|7619802|emb|CAB50787.2| putative glyoxalase I [Triticum aestivum]			x
37932483	>gi|37932483|gb|AAP76396.1| glyoxalase I [Zea mays]			x
52839948	>gi|52839948|gb|AAU87880.1| glyoxalase I [Leishmania donovani]			x
67157387	>gi|67157387|ref|ZP_00418689.1| Glyoxalase I [Azotobacter vinelandii AvOP]			x
67547158	>gi|67547158|ref|ZP_00425064.1| Glyoxalase I [Burkholderia vietnamiensis G4]			x
67920488	>gi|67920488|ref|ZP_00514008.1| Glyoxalase I [Crocosphaera watsonii WH 8501]			x
36785924	>gi|36785924|emb|CAE14976.1| lactoylglutathione lyase (methylglyoxalase) (S-D-lactolyglutathione methylglyoxal lyase) [Photorhabdus luminescens subsp. laumondii TTO1]			x
19354350	>gi|19354350|gb|AAH24663.1| Glyoxalase 1 [Mus musculus]			x
47085917	>gi|47085917|ref|NP_998316.1| glyoxalase 1 [Danio rerio]			x
83720549	>gi|83720549|ref|YP_441137.1| lactoylglutathione lyase [Burkholderia thailandensis E264]			x
85712601	>gi|85712601|ref|ZP_01043648.1| Lactoylglutathione lyase [Idiomarina baltica OS145]			x
86147966	>gi|86147966|ref|ZP_01066270.1| lactoylglutathione lyase [Vibrio sp. MED222]			x
86605927	>gi|86605927|ref|YP_474690.1| lactoylglutathione lyase [Cyanobacteria bacterium Yellowstone A-Prime]			x
68345056	>gi|68345056|gb|AAY92662.1| lactoylglutathione lyase [Pseudomonas fluorescens Pf-5]			x
84366281	>gi|84366281|dbj|BAE67439.1| lactoylglutathione lyase [Xanthomonas oryzae pv. oryzae MAFF 311018]			x
71554395	>gi|71554395|gb|AAZ33606.1| lactoylglutathione lyase [Pseudomonas syringae pv. phaseolicola 1448A]			x
76578699	>gi|76578699|gb|ABA48174.1| lactoylglutathione lyase [Burkholderia pseudomallei 1710b]			x
75431428	>gi|75431428|ref|ZP_00733000.1| Lactoylglutathione lyase [Actinobacillus succinogenes 130Z]			x
78037735	>gi|78037735|emb|CAJ25480.1| Lactoylglutathione lyase [Xanthomonas campestris pv. vesicatoria str. 85-10]			x
79317307	>gi|79317307|ref|NP_001030996.1| calmodulin binding / lactoylglutathione lyase [Arabidopsis thaliana]			x
28870279	>gi|28870279|ref|NP_792898.1| lactoylglutathione lyase [Pseudomonas syringae pv. tomato str. DC3000]			x
82597002	>gi|82597002|ref|XP_726497.1| lactoylglutathione lyase [Plasmodium yoelii yoelii str. 17XNL]			x
9106409	>gi|9106409|gb|AAF84208.1| lactoylglutathione lyase [Xylella fastidiosa 9a5c]			x
21111572	>gi|21111572|gb|AAM39891.1| lactoylglutathione lyase [Xanthomonas campestris pv. campestris str. ATCC 33913]			x
37198112	>gi|37198112|dbj|BAC93949.1| lactoylglutathione lyase [Vibrio vulnificus YJ016]			x
49611385	>gi|49611385|emb|CAG74832.1| lactoylglutathione lyase [Erwinia carotovora subsp. atroseptica SCRI1043]			x
39576464	>gi|39576464|emb|CAE80629.1| lactoylglutathione lyase [Bdellovibrio bacteriovorus HD100]			x
56180743	>gi|56180743|gb|AAV83465.1| Lactoylglutathione lyase [Idiomarina loihiensis L2TR]			x
58580377	>gi|58580377|ref|YP_199393.1| lactoylglutathione lyase [Xanthomonas oryzae pv. oryzae KACC10331]			x
28198538	>gi|28198538|ref|NP_778852.1| lactoylglutathione lyase [Xylella fastidiosa Temecula1]			x
59711535	>gi|59711535|ref|YP_204311.1| lactoylglutathione lyase [Vibrio fischeri ES114]			x
34497115	>gi|34497115|ref|NP_901330.1| lactoylglutathione lyase [Chromobacterium violaceum ATCC 12472]			x
9951408	>gi|9951408|gb|AAG08496.1| lactoylglutathione lyase [Pseudomonas aeruginosa PAO1]			x
17131413	>gi|17131413|dbj|BAB74020.1| lactoylglutathione lyase [Nostoc sp. PCC 7120]			x
9949673	>gi|9949673|gb|AAG06912.1| lactoylglutathione lyase [Pseudomonas aeruginosa PAO1]			x
26990471	>gi|26990471|ref|NP_745896.1| lactoylglutathione lyase [Pseudomonas putida KT2440]			x
49531298	>gi|49531298|emb|CAG69010.1| lactoylglutathione lyase [Acinetobacter sp. ADP1]			x
56313950	>gi|56313950|emb|CAI08595.1| Lactoylglutathione lyase [Azoarcus sp. EbN1]			x
33639478	>gi|33639478|emb|CAE08862.1| lactoylglutathione lyase [Synechococcus sp. WH 8102]			x
21110013	>gi|21110013|gb|AAM38475.1| lactoylglutathione lyase [Xanthomonas axonopodis pv. citri str. 306]			x
28809009	>gi|28809009|dbj|BAC62117.1| lactoylglutathione lyase [Vibrio parahaemolyticus RIMD 2210633]			x
30138761	>gi|30138761|emb|CAD85338.1| possible gloA; lactoylglutathione lyase [Nitrosomonas europaea ATCC 19718]			x
45436822	>gi|45436822|gb|AAS62375.1| lactoylglutathione lyase [Yersinia pestis biovar Medievalis str. 91001]			x
33568699	>gi|33568699|emb|CAE34457.1| lactoylglutathione lyase [Bordetella bronchiseptica RB50]			x
15220397	>gi|15220397|ref|NP_176896.1| lactoylglutathione lyase [Arabidopsis thaliana]			x
66848318	>gi|66848318|gb|EAL88647.1| lactoylglutathione lyase [Aspergillus fumigatus Af293]			x
15810219	>gi|15810219|gb|AAL07227.1| putative lactoylglutathione lyase [Arabidopsis thaliana]			x
1354847	>gi|1354847|gb|AAC44877.1| S-D-lactolyglutathione methylglyoxal lyase			x
2624696	>gi|2624696|pdb|5EAS| 5-Epi-Aristolochene Synthase From Nicotiana Tabacum			x
2624425	>gi|2624425|pdb|5EAT| 5-Epi-Aristolochene Synthase From Nicotiana Tabacum With Substrate Analog Farnesyl Hydroxyphosphonate			x
3121724	>gi|3121724|sp|Q40577|5EAS_TOBAC Aristolchene synthase (5-epi-aristolochene synthase) (EAS)			x
3114378	>gi|3114378|pdb|5EAU| 5-Epi-Aristolochene Synthase From Nicotiana Tabacum			x
505588	>gi|505588|gb|AAA19216.1| 5-epi-aristolochene synthase			x
29468500	>gi|29468500|gb|AAO85555.1| 5-epi-aristolochene synthase [Nicotiana attenuata]			x
29837351	>gi|29837351|gb|AAP05760.1| 5-epi-aristolochene synthase 12 [Nicotiana attenuata]			x
29837353	>gi|29837353|gb|AAP05761.1| 5-epi-aristolochene synthase 34 [Nicotiana attenuata]			x
29837355	>gi|29837355|gb|AAP05762.1| 5-epi-aristolochene synthase 37 [Nicotiana attenuata]			x
3687297	>gi|3687297|emb|CAA06614.1| 5-epi-aristolochene synthase [Capsicum annuum var. annuum]			x
27065865	>gi|27065865|pdb|1N24|B Chain B, (+)-Bornyl Diphosphate Synthase: Complex With Mg And Product			x
27065864	>gi|27065864|pdb|1N24|A Chain A, (+)-Bornyl Diphosphate Synthase: Complex With Mg And Product			x
27065862	>gi|27065862|pdb|1N23|B Chain B, (+)-Bornyl Diphosphate Synthase: Complex With Mg, Pyrophosphate, And (1r,4s)-2-Azabornane			x
27065861	>gi|27065861|pdb|1N23|A Chain A, (+)-Bornyl Diphosphate Synthase: Complex With Mg, Pyrophosphate, And (1r,4s)-2-Azabornane			x
27065855	>gi|27065855|pdb|1N22|B Chain B, (+)-Bornyl Diphosphate Synthase: Complex With Mg, Pyrophosphate, And (4r)-7-Aza-7,8-Dihydrolimonene			x
27065854	>gi|27065854|pdb|1N22|A Chain A, (+)-Bornyl Diphosphate Synthase: Complex With Mg, Pyrophosphate, And (4r)-7-Aza-7,8-Dihydrolimonene			x
27065853	>gi|27065853|pdb|1N21|A Chain A, (+)-Bornyl Diphosphate Synthase: Cocrystal With Mg And 3- Aza-2,3-Dihydrogeranyl Diphosphate			x
27065851	>gi|27065851|pdb|1N20|B Chain B, (+)-Bornyl Diphosphate Synthase: Complex With Mg And 3-Aza- 2,3-Dihydrogeranyl Diphosphate			x
27065850	>gi|27065850|pdb|1N20|A Chain A, (+)-Bornyl Diphosphate Synthase: Complex With Mg And 3-Aza- 2,3-Dihydrogeranyl Diphosphate			x
27065849	>gi|27065849|pdb|1N1Z|B Chain B, (+)-Bornyl Diphosphate Synthase: Complex With Mg And Pyrophosphate			x
27065848	>gi|27065848|pdb|1N1Z|A Chain A, (+)-Bornyl Diphosphate Synthase: Complex With Mg And Pyrophosphate			x
27065842	>gi|27065842|pdb|1N1B|B Chain B, Crystal Structure Of (+)-Bornyl Diphosphate Synthase From Sage			x
27065841	>gi|27065841|pdb|1N1B|A Chain A, Crystal Structure Of (+)-Bornyl Diphosphate Synthase From Sage			x
62899675	>gi|62899675|sp|O81192|BPPS_SALOF (+)-bornyl diphosphate synthase, chloroplast precursor (SBS) (BPPS)			x
3309119	>gi|3309119|gb|AAC26017.1| (+)-bornyl diphosphate synthase [Salvia officinalis]			x
2833457	>gi|2833457|sp|Q55012|PTLS_STRS3 Pentalenene synthase			x
2127584	>gi|2127584|pir||A54214 C 4.2.3.7 pentalenene synthase () - Streptomyces sp. (strain UC5319)			x
3114507	>gi|3114507|pdb|1PS1|B Chain B, Pentalenene Synthase			x
3114506	>gi|3114506|pdb|1PS1|A Chain A, Pentalenene Synthase			x
451846	>gi|451846|gb|AAA19131.1| pentalenene synthase			x
29606648	>gi|29606648|dbj|BAC70709.1| pentalenene synthase [Streptomyces avermitilis MA-4680]			x
29829540	>gi|29829540|ref|NP_824174.1| pentalenene synthase [Streptomyces avermitilis MA-4680]			x
2851526	>gi|2851526|sp|P33247|SQHC_ALIAC Squalene--hopene cyclase			x
83716953	>gi|83716953|ref|YP_440546.1| squalene-hopene cyclase [Burkholderia thailandensis E264]			x
27351262	>gi|27351262|dbj|BAC48269.1| squalene-hopene cyclase [Bradyrhizobium japonicum USDA 110]			x
2113823	>gi|2113823|emb|CAA60250.1| squalene-hopene cyclase [Bradyrhizobium japonicum]			x
76583469	>gi|76583469|gb|ABA52943.1| squalene-hopene cyclase [Burkholderia pseudomallei 1710b]			x
77544139	>gi|77544139|gb|ABA87701.1| squalene-hopene cyclase [Pelobacter carbinolicus DSM 2380]			x
65320833	>gi|65320833|ref|ZP_00393792.1| COG1657: Squalene cyclase [Bacillus anthracis str. A2012]			x
32468770	>gi|32468770|emb|CAB13824.2| squalene-hopene cyclase [Bacillus subtilis subsp. subtilis str. 168]			x
35214631	>gi|35214631|dbj|BAC91998.1| squalene-hopene cyclase [Gloeobacter violaceus PCC 7421]			x
51975448	>gi|51975448|gb|AAU16998.1| squalene-hopene cyclase [Bacillus cereus E33L]			x
58003100	>gi|58003100|gb|AAW61994.1| Squalene-hopene cyclase [Gluconobacter oxydans 621H]			x
42782622	>gi|42782622|ref|NP_979869.1| squalene-hopene cyclase [Bacillus cereus ATCC 10987]			x
677871	>gi|677871|emb|CAA56749.1| squalene-hopene cyclase [Zymomonas mobilis]			x
29605294	>gi|29605294|dbj|BAC69361.1| squalene-hopene cyclase [Streptomyces avermitilis MA-4680]			x
52421851	>gi|52421851|gb|AAU45421.1| squalene-hopene cyclase [Burkholderia mallei ATCC 23344]			x
39982558	>gi|39982558|gb|AAR34018.1| squalene-hopene cyclase [Geobacter sulfurreducens PCA]			x
39985098	>gi|39985098|gb|AAR36453.1| squalene-hopene cyclase [Geobacter sulfurreducens PCA]			x
53758581	>gi|53758581|gb|AAU92872.1| squalene-hopene cyclase [Methylococcus capsulatus str. Bath]			x
49329830	>gi|49329830|gb|AAT60476.1| squalene-hopene cyclase [Bacillus thuringiensis serovar konkukian str. 97-27]			x
4539168	>gi|4539168|emb|CAB39697.1| putative squalene-hopene cyclase [Streptomyces coelicolor A3(2)]			x
927384	>gi|927384|emb|CAA61950.1| squalene-hopene cyclase [Alicyclobacillus acidoterrestris]			x
3164082	>gi|3164082|emb|CAA71098.1| squalene-hopene cyclase [Methylococcus capsulatus str. Bath]			x
3164106	>gi|3164106|emb|CAA71101.1| squalene-hopene cyclase [Rhodopseudomonas palustris]			x
987617	>gi|987617|gb|AAA75452.1| squalene-hopene-cyclase			x
59803022	>gi|59803022|sp|P33990|SQHC_ZYMMO Squalene--hopene cyclase			x
84352143	>gi|84352143|ref|ZP_00977114.1| COG1657: Squalene cyclase [Burkholderia cenocepacia PC184]			x
84353268	>gi|84353268|ref|ZP_00978203.1| COG1657: Squalene cyclase [Burkholderia cenocepacia PC184]			x
84358827	>gi|84358827|ref|ZP_00983594.1| COG1657: Squalene cyclase [Burkholderia dolosa AUO158]			x
82703671	>gi|82703671|ref|YP_413237.1| Squalene cyclase [Nitrosospira multiformis ATCC 25196]			x
47568915	>gi|47568915|ref|ZP_00239607.1| squalene--hopene cyclase [Bacillus cereus G9241]			x
46203107	>gi|46203107|ref|ZP_00052068.2| COG1657: Squalene cyclase [Magnetospirillum magnetotacticum MS-1]			x
23126680	>gi|23126680|ref|ZP_00108569.1| COG1657: Squalene cyclase [Nostoc punctiforme PCC 73102]			x
85716675	>gi|85716675|ref|ZP_01047644.1| terpene synthase/Squalene cyclase [Nitrobacter sp. Nb-311A]			x
74421324	>gi|74421324|gb|ABA05523.1| terpene synthase/Squalene cyclase [Nitrobacter winogradskyi Nb-255]			x
76883137	>gi|76883137|gb|ABA57818.1| Terpene synthase/Squalene cyclase [Nitrosococcus oceani ATCC 19707]			x
77544053	>gi|77544053|gb|ABA87615.1| squalene--hopene cyclase [Pelobacter carbinolicus DSM 2380]			x
77690249	>gi|77690249|ref|ZP_00805427.1| Terpene synthase:Squalene cyclase [Rhodopseudomonas palustris BisB5]			x
77965182	>gi|77965182|gb|ABB06563.1| Terpene synthase/Squalene cyclase [Burkholderia sp. 383]			x
78492501	>gi|78492501|ref|ZP_00844737.1| Terpene synthase:Squalene cyclase [Rhodopseudomonas palustris BisB18]			x
67759490	>gi|67759490|ref|ZP_00498226.1| COG1657: Squalene cyclase [Burkholderia pseudomallei S13]			x
56552444	>gi|56552444|ref|YP_163283.1| squalene--hopene cyclase [Zymomonas mobilis subsp. mobilis ZM4]			x
22296036	>gi|22296036|dbj|BAC09861.1| squalene-hopene-cyclase [Thermosynechococcus elongatus BP-1]			x
29897214	>gi|29897214|gb|AAP10491.1| Squalene--hopene cyclase [Bacillus cereus ATCC 14579]			x
83591402	>gi|83591402|ref|YP_425154.1| terpene synthase, squalene cyclase [Rhodospirillum rubrum ATCC 11170]			x
67680231	>gi|67680231|ref|ZP_00474818.1| COG1657: Squalene cyclase [Burkholderia pseudomallei 1710a]			x
67645915	>gi|67645915|ref|ZP_00444187.1| COG1657: Squalene cyclase [Burkholderia mallei NCTC 10247]			x
17130120	>gi|17130120|dbj|BAB72732.1| squalene-hopene-cyclase [Nostoc sp. PCC 7120]			x
1653061	>gi|1653061|dbj|BAA17978.1| squalene-hopene-cyclase [Synechocystis sp. PCC 6803]			x
39650658	>gi|39650658|emb|CAE29181.1| squalene-hopene-cyclase [Rhodopseudomonas palustris CGA009]			x
72122116	>gi|72122116|gb|AAZ64302.1| Terpene synthase:Squalene cyclase [Ralstonia eutropha JMP134]			x
77968757	>gi|77968757|gb|ABB10136.1| Terpene synthase/Squalene cyclase [Burkholderia sp. 383]			x
78192895	>gi|78192895|gb|ABB30662.1| Terpene synthase:Squalene cyclase [Geobacter metallireducens GS-15]			x
78195271	>gi|78195271|gb|ABB33038.1| Terpene synthase:Squalene cyclase [Geobacter metallireducens GS-15]			x
48782682	>gi|48782682|ref|ZP_00279188.1| COG1657: Squalene cyclase [Burkholderia fungorum LB400]			x
86571877	>gi|86571877|gb|ABD06434.1| Squalene cyclase [Rhodopseudomonas palustris HaA2]			x
86739536	>gi|86739536|ref|YP_479936.1| Squalene cyclase [Frankia sp. CcI3]			x
13621069	>gi|13621069|gb|AAK33074.1| trichodiene synthase [Fusarium sporotrichioides]			x
168160	>gi|168160|gb|AAD13657.1| trichodiene synthase TRI5 [Fusarium sporotrichioides]			x
15054400	>gi|15054400|gb|AAK77935.1| trichodiene synthase [Fusarium sporotrichioides]			x
68280	>gi|68280|pir||SYFUTP trichodiene synthase (EC 4.2.3.6) - fungus (Fusarium sporotrichioides)			x
136010	>gi|136010|sp|P13513|TRI5_FUSSP Trichodiene synthase (Sesquiterpene cyclase) (TS)			x
17942972	>gi|17942972|pdb|1JFA|B Chain B, Trichodiene Synthase From Fusarium Sporotrichioides			x
17942971	>gi|17942971|pdb|1JFA|A Chain A, Trichodiene Synthase From Fusarium Sporotrichioides			x
17942970	>gi|17942970|pdb|1JFG|B Chain B, Trichodiene Synthase From Fusarium Sporotrichioides Complexed With Diphosphate			x
17942969	>gi|17942969|pdb|1JFG|A Chain A, Trichodiene Synthase From Fusarium Sporotrichioides Complexed With Diphosphate			x
2267599	>gi|2267599|gb|AAC49957.1| trichodiene synthase [Myrothecium roridum]			x
4033476	>gi|4033476|sp|O13489|TRI5_MYRRO Trichodiene synthase (Sesquiterpene cyclase) (TS)			x
21429542	>gi|21429542|gb|AAM49006.1| trichodiene synthase [Gibberella zeae]			x
558954	>gi|558954|gb|AAA50765.1| trichodiene synthase [Fusarium poae]			x
4033478	>gi|4033478|sp|Q00835|TRI5_FUSPO Trichodiene synthase (Sesquiterpene cyclase) (TS)			x
33413587	>gi|33413587|gb|AAN05032.1| trichodiene synthase [Gibberella zeae]			x
42549660	>gi|42549660|gb|EAA72503.1| TRI5_GIBZE Trichodiene synthase (Sesquiterpene cyclase) (TS) [Gibberella zeae PH-1]			x
46115390	>gi|46115390|ref|XP_383713.1| TRI5_GIBZE Trichodiene synthase (Sesquiterpene cyclase) (TS) [Gibberella zeae PH-1]			x
13621080	>gi|13621080|gb|AAK33084.1| trichodiene synthase [Gibberella zeae]			x
14091070	>gi|14091070|gb|AAK53586.1| trichodiene synthase [Gibberella zeae]			x
4033479	>gi|4033479|sp|Q00909|TRI5_GIBZE Trichodiene synthase (Sesquiterpene cyclase) (TS)			x
21429596	>gi|21429596|gb|AAM49054.1| trichodiene synthase [Gibberella zeae]			x
21429578	>gi|21429578|gb|AAM49038.1| trichodiene synthase [Gibberella zeae]			x
21429380	>gi|21429380|gb|AAM48862.1| trichodiene synthase [Gibberella zeae]			x
2218058	>gi|2218058|gb|AAB72033.1| trichodiene synthase [Gibberella zeae]			x
12584945	>gi|12584945|gb|AAG59895.1| trichodiene synthase [Stachybotrys chartarum]			x
3023077	>gi|3023077|gb|AAC12640.1| trichodiene synthase [Stachybotrys chartarum]			x
4033477	>gi|4033477|sp|O59947|TRI5_STACH Trichodiene synthase (Sesquiterpene cyclase) (TS)			x
168190	>gi|168190|gb|AAB02038.1| trichodiene synthase			x
136011	>gi|136011|sp|P27679|TRI5_GIBPU Trichodiene synthase (Sesquiterpene cyclase) (TS)			x
21429434	>gi|21429434|gb|AAM48910.1| trichodiene synthase [Gibberella zeae]			x
21429353	>gi|21429353|gb|AAM48838.1| trichodiene synthase [Fusarium acaciae-mearnsii]			x
21429344	>gi|21429344|gb|AAM48830.1| trichodiene synthase [Fusarium acaciae-mearnsii]			x
21429335	>gi|21429335|gb|AAM48822.1| trichodiene synthase [Fusarium acaciae-mearnsii]			x
21429308	>gi|21429308|gb|AAM48798.1| trichodiene synthase [Fusarium mesoamericanum]			x
21429254	>gi|21429254|gb|AAM48750.1| trichodiene synthase [Gibberella zeae]			x
21429263	>gi|21429263|gb|AAM48758.1| trichodiene synthase [Fusarium lunulosporum]			x
21429317	>gi|21429317|gb|AAM48806.1| trichodiene synthase [Fusarium cerealis]			x
21429299	>gi|21429299|gb|AAM48790.1| trichodiene synthase [Fusarium cerealis]			x
21429281	>gi|21429281|gb|AAM48774.1| trichodiene synthase [Fusarium asiaticum]			x
21429272	>gi|21429272|gb|AAM48766.1| trichodiene synthase [Fusarium cerealis]			x
21429569	>gi|21429569|gb|AAM49030.1| trichodiene synthase [Fusarium culmorum]			x
21429407	>gi|21429407|gb|AAM48886.1| trichodiene synthase [Gibberella zeae]			x
21429290	>gi|21429290|gb|AAM48782.1| trichodiene synthase [Fusarium culmorum]			x
24371019	>gi|24371019|dbj|BAC22117.1| trichodiene synthase [Gibberella zeae]			x
21429326	>gi|21429326|gb|AAM48814.1| trichodiene synthase [Fusarium asiaticum]			x
21429524	>gi|21429524|gb|AAM48990.1| trichodiene synthase [Fusarium boothii]			x
21429506	>gi|21429506|gb|AAM48974.1| trichodiene synthase [Fusarium boothii]			x
21429497	>gi|21429497|gb|AAM48966.1| trichodiene synthase [Fusarium boothii]			x
21429362	>gi|21429362|gb|AAM48846.1| trichodiene synthase [Fusarium boothii]			x
21429416	>gi|21429416|gb|AAM48894.1| trichodiene synthase [Fusarium pseudograminearum]			x
21429398	>gi|21429398|gb|AAM48878.1| trichodiene synthase [Fusarium pseudograminearum]			x
21429371	>gi|21429371|gb|AAM48854.1| trichodiene synthase [Fusarium pseudograminearum]			x
21429389	>gi|21429389|gb|AAM48870.1| trichodiene synthase [Fusarium pseudograminearum]			x
21429560	>gi|21429560|gb|AAM49022.1| trichodiene synthase [Fusarium cortaderiae]			x
21429551	>gi|21429551|gb|AAM49014.1| trichodiene synthase [Fusarium cortaderiae]			x
21429488	>gi|21429488|gb|AAM48958.1| trichodiene synthase [Fusarium meridionale]			x
21429479	>gi|21429479|gb|AAM48950.1| trichodiene synthase [Fusarium meridionale]			x
21429470	>gi|21429470|gb|AAM48942.1| trichodiene synthase [Gibberella zeae]			x
21429443	>gi|21429443|gb|AAM48918.1| trichodiene synthase [Fusarium austroamericanum]			x
21429425	>gi|21429425|gb|AAM48902.1| trichodiene synthase [Fusarium meridionale]			x
21429515	>gi|21429515|gb|AAM48982.1| trichodiene synthase [Fusarium austroamericanum]			x
21429452	>gi|21429452|gb|AAM48926.1| trichodiene synthase [Fusarium austroamericanum]			x
21429587	>gi|21429587|gb|AAM49046.1| trichodiene synthase [Fusarium asiaticum]			x
21429461	>gi|21429461|gb|AAM48934.1| trichodiene synthase [Fusarium asiaticum]			x
21429533	>gi|21429533|gb|AAM48998.1| trichodiene synthase [Fusarium mesoamericanum]			x
14091062	>gi|14091062|gb|AAK53579.1| trichodiene synthase [Gibberella zeae]			x
33413589	>gi|33413589|gb|AAN05033.1| trichodiene synthase [Fusarium culmorum]			x
33413593	>gi|33413593|gb|AAN05035.1| trichodiene synthase [Fusarium sporotrichioides]			x
33413595	>gi|33413595|gb|AAN05036.1| trichodiene synthase [Fusarium poae]			x
22087477	>gi|22087477|gb|AAM90953.1| trichodiene synthetase [Gibberella zeae]			x
22087480	>gi|22087480|gb|AAM90954.1| trichodiene synthetase [Gibberella zeae]			x
13096103	>gi|13096103|pdb|1DGP|B Chain B, Aristolochene Synthase Farnesol Complex			x
416643	>gi|416643|sp|Q03471|ARIS_PENRO Aristolochene synthase (Sesquiterpene cyclase) (AS)			x
6467980	>gi|6467980|gb|AAF13264.1| aristolochene synthase [Aspergillus terreus]			x
20150364	>gi|20150364|pdb|1J8D|D Chain D, Structure Of The Metal-Free Form Of The Deoxy-D-Mannose- Octulosonate 8-Phosphate Phosphatase (Yrbi) From Haemophilus Influenzae (Hi1679)			x
20150363	>gi|20150363|pdb|1J8D|C Chain C, Structure Of The Metal-Free Form Of The Deoxy-D-Mannose- Octulosonate 8-Phosphate Phosphatase (Yrbi) From Haemophilus Influenzae (Hi1679)			x
20150362	>gi|20150362|pdb|1J8D|B Chain B, Structure Of The Metal-Free Form Of The Deoxy-D-Mannose- Octulosonate 8-Phosphate Phosphatase (Yrbi) From Haemophilus Influenzae (Hi1679)			x
20150361	>gi|20150361|pdb|1J8D|A Chain A, Structure Of The Metal-Free Form Of The Deoxy-D-Mannose- Octulosonate 8-Phosphate Phosphatase (Yrbi) From Haemophilus Influenzae (Hi1679)			x
68342600	>gi|68342600|gb|AAY90206.1| 3-deoxy-D-manno-octulosonate 8-phosphate phosphatase [Pseudomonas fluorescens Pf-5]			x
70728301	>gi|70728301|ref|YP_258050.1| 3-deoxy-D-manno-octulosonate 8-phosphate phosphatase [Pseudomonas fluorescens Pf-5]			x
85675992	>gi|85675992|dbj|BAE77242.1| 3-deoxy-D-manno-octulosonate 8-phosphate phosphatase [Escherichia coli W3110]			x
16131088	>gi|16131088|ref|NP_417665.1| 3-deoxy-D-manno-octulosonate 8-phosphate phosphatase [Escherichia coli K12]			x
81170926	>gi|81170926|sp|P0ABZ4|KDSC_ECOLI 3-deoxy-D-manno-octulosonate 8-phosphate phosphatase (KDO 8-P phosphatase)			x
81170925	>gi|81170925|sp|P0ABZ5|KDSC_ECO57 3-deoxy-D-manno-octulosonate 8-phosphate phosphatase (KDO 8-P phosphatase)			x
15833331	>gi|15833331|ref|NP_312104.1| 3-deoxy-D-manno-octulosonate 8-phosphate phosphatase [Escherichia coli O157:H7]			x
74313735	>gi|74313735|ref|YP_312154.1| 3-deoxy-D-manno-octulosonate 8-phosphate phosphatase [Shigella sonnei Ss046]			x
15803738	>gi|15803738|ref|NP_289772.1| 3-deoxy-D-manno-octulosonate 8-phosphate phosphatase [Escherichia coli O157:H7 EDL933]			x
75431114	>gi|75431114|ref|ZP_00732941.1| 3-deoxy-manno-octulosonate-8-phosphatase [Actinobacillus succinogenes 130Z]			x
74276377	>gi|74276377|gb|EAO49988.1| 3-deoxy-manno-octulosonate-8-phosphatase [Actinobacillus succinogenes 130Z]			x
30064536	>gi|30064536|ref|NP_838707.1| 3-deoxy-D-manno-octulosonate 8-phosphate phosphatase [Shigella flexneri 2a str. 2457T]			x
24114487	>gi|24114487|ref|NP_708997.1| 3-deoxy-D-manno-octulosonate 8-phosphate phosphatase [Shigella flexneri 2a str. 301]			x
54037513	>gi|54037513|sp|P67654|KDSC_SHIFL 3-deoxy-D-manno-octulosonate 8-phosphate phosphatase (KDO 8-P phosphatase)			x
26249784	>gi|26249784|ref|NP_755824.1| 3-deoxy-D-manno-octulosonate 8-phosphate phosphatase [Escherichia coli CFT073]			x
54041561	>gi|54041561|sp|P67653|KDSC_ECOL6 3-deoxy-D-manno-octulosonate 8-phosphate phosphatase (KDO 8-P phosphatase)			x
1176845	>gi|1176845|sp|P45314|KDOP_HAEIN 3-deoxy-D-manno-octulosonate 8-phosphate phosphatase (KDO 8-P phosphatase)			x
20150637	>gi|20150637|pdb|1K1E|L Chain L, Structure Of The Cobalt-Bound Form Of The Deoxy-D-Mannose- Octulosonate 8-Phosphate Phosphatase (Yrbi) From Haemophilus Influenzae (Hi1679)			x
20150636	>gi|20150636|pdb|1K1E|K Chain K, Structure Of The Cobalt-Bound Form Of The Deoxy-D-Mannose- Octulosonate 8-Phosphate Phosphatase (Yrbi) From Haemophilus Influenzae (Hi1679)			x
20150635	>gi|20150635|pdb|1K1E|J Chain J, Structure Of The Cobalt-Bound Form Of The Deoxy-D-Mannose- Octulosonate 8-Phosphate Phosphatase (Yrbi) From Haemophilus Influenzae (Hi1679)			x
20150634	>gi|20150634|pdb|1K1E|I Chain I, Structure Of The Cobalt-Bound Form Of The Deoxy-D-Mannose- Octulosonate 8-Phosphate Phosphatase (Yrbi) From Haemophilus Influenzae (Hi1679)			x
20150633	>gi|20150633|pdb|1K1E|H Chain H, Structure Of The Cobalt-Bound Form Of The Deoxy-D-Mannose- Octulosonate 8-Phosphate Phosphatase (Yrbi) From Haemophilus Influenzae (Hi1679)			x
20150632	>gi|20150632|pdb|1K1E|G Chain G, Structure Of The Cobalt-Bound Form Of The Deoxy-D-Mannose- Octulosonate 8-Phosphate Phosphatase (Yrbi) From Haemophilus Influenzae (Hi1679)			x
20150631	>gi|20150631|pdb|1K1E|F Chain F, Structure Of The Cobalt-Bound Form Of The Deoxy-D-Mannose- Octulosonate 8-Phosphate Phosphatase (Yrbi) From Haemophilus Influenzae (Hi1679)			x
20150630	>gi|20150630|pdb|1K1E|E Chain E, Structure Of The Cobalt-Bound Form Of The Deoxy-D-Mannose- Octulosonate 8-Phosphate Phosphatase (Yrbi) From Haemophilus Influenzae (Hi1679)			x
20150629	>gi|20150629|pdb|1K1E|D Chain D, Structure Of The Cobalt-Bound Form Of The Deoxy-D-Mannose- Octulosonate 8-Phosphate Phosphatase (Yrbi) From Haemophilus Influenzae (Hi1679)			x
20150628	>gi|20150628|pdb|1K1E|C Chain C, Structure Of The Cobalt-Bound Form Of The Deoxy-D-Mannose- Octulosonate 8-Phosphate Phosphatase (Yrbi) From Haemophilus Influenzae (Hi1679)			x
20150627	>gi|20150627|pdb|1K1E|B Chain B, Structure Of The Cobalt-Bound Form Of The Deoxy-D-Mannose- Octulosonate 8-Phosphate Phosphatase (Yrbi) From Haemophilus Influenzae (Hi1679)			x
20150626	>gi|20150626|pdb|1K1E|A Chain A, Structure Of The Cobalt-Bound Form Of The Deoxy-D-Mannose- Octulosonate 8-Phosphate Phosphatase (Yrbi) From Haemophilus Influenzae (Hi1679)			x
68058479	>gi|68058479|gb|AAX88732.1| 3-deoxy-D-manno-octulosonate 8-phosphate phosphatase [Haemophilus influenzae 86-028NP]			x
68250280	>gi|68250280|ref|YP_249392.1| 3-deoxy-D-manno-octulosonate 8-phosphate phosphatase [Haemophilus influenzae 86-028NP]			x
10835408	>gi|10835408|pdb|1FEZ|D Chain D, The Crystal Structure Of Bacillus Cereus Phosphonoacetaldehyde Hydrolase Complexed With Tungstate, A Product Analog			x
48425373	>gi|48425373|pdb|1RQN|B Chain B, Phosphonoacetaldehyde Hydrolase Complexed With Magnesium			x
52695385	>gi|52695385|pdb|1RDF|F Chain F, G50p Mutant Of Phosphonoacetaldehyde Hydrolase In Complex With Substrate Analogue Vinyl Sulfonate			x
55669792	>gi|55669792|pdb|1SWW|B Chain B, Crystal Structure Of The Phosphonoacetaldehyde Hydrolase D12a Mutant Complexed With Magnesium And Substrate Phosphonoacetaldehyde			x
68345624	>gi|68345624|gb|AAY93230.1| 2-phosphonoacetaldehyde hydrolase [Pseudomonas fluorescens Pf-5]			x
49331329	>gi|49331329|gb|AAT61975.1| possible phosphonoacetaldehyde hydrolase [Bacillus thuringiensis serovar konkukian str. 97-27]			x
51977481	>gi|51977481|gb|AAU19031.1| possible phosphonoacetaldehyde hydrolase [Bacillus cereus E33L]			x
26988932	>gi|26988932|ref|NP_744357.1| 2-phosphonoacetaldehyde hydrolase [Pseudomonas putida KT2440]			x
28270410	>gi|28270410|emb|CAD63313.1| phosphonoacetaldehyde hydrolase [Lactobacillus plantarum WCFS1]			x
9947248	>gi|9947248|gb|AAG04700.1| 2-phosphonoacetaldehyde hydrolase [Pseudomonas aeruginosa PAO1]			x
77383909	>gi|77383909|gb|ABA75422.1| Phosphonoacetaldehyde hydrolase [Pseudomonas fluorescens PfO-1]			x
18254515	>gi|18254515|gb|AAB86434.2| phosphonoacetaldehyde hydrolase [Bacillus cereus]			x
18996325	>gi|18996325|emb|CAD24489.1| 2-phosphonoacetaldehyde hydrolase [Pseudomonas putida]			x
47566213	>gi|47566213|ref|ZP_00237241.1| phosphonoacetaldehyde phosphonohydrolase VCA0606 [Bacillus cereus G9241]			x
16501700	>gi|16501700|emb|CAD08888.1| phosphonoacetaldehyde phosphonohydrolase [Salmonella enterica subsp. enterica serovar Typhi]			x
37200675	>gi|37200675|dbj|BAC96500.1| phosphonoacetaldehyde phosphonohydrolase [Vibrio vulnificus YJ016]			x
56128670	>gi|56128670|gb|AAV78176.1| phosphonoacetaldehyde phosphonohydrolase [Salmonella enterica subsp. enterica serovar Paratyphi A str. ATCC 9150]			x
42780513	>gi|42780513|ref|NP_977760.1| phosphonoacetaldehyde phosphonohydrolase [Bacillus cereus ATCC 10987]			x
28808371	>gi|28808371|dbj|BAC61576.1| phosphonoacetaldehyde phosphonohydrolase [Vibrio parahaemolyticus RIMD 2210633]			x
4699780	>gi|4699780|pdb|1ZRN| Intermediate Structure Of L-2-Haloacid Dehalogenase With Monochloroacetate			x
6435583	>gi|6435583|pdb|1QQ5|B Chain B, Structure Of L-2-Haloacid Dehalogenase From Xanthobacter Autotrophicus			x
6435569	>gi|6435569|pdb|1QQ7|B Chain B, Structure Of L-2-Haloacid Dehalogenase From Xanthobacter Autotrophicus With Chloropropionic Acid Covalently Bound			X
3122193	>gi|3122193|sp|Q59728|HAD9_PSEPU (S)-2-haloacid dehalogenase H-109 (2-haloalkanoic acid dehalogenase H-109) (L-2-haloacid dehalogenase H-109) (Halocarboxylic acid halidohydrolase H-109)			x
3122178	>gi|3122178|sp|Q60099|HAD_XANAU (S)-2-haloacid dehalogenase (2-haloalkanoic acid dehalogenase) (L-2-haloacid dehalogenase) (Halocarboxylic acid halidohydrolase)			x
44887977	>gi|44887977|sp|P60527|HAD_AGRTR 2-haloalkanoic acid dehalogenase (L-2-haloacid dehalogenase) (Halocarboxylic acid halidohydrolase) (L-DEX) (Cryptic L-isomer-specific dehalogenase) (DhlS5I)			x
6580616	>gi|6580616|emb|CAA63861.2| 2-haloacid dehalogenase; L-2-halidohydrolase [Pseudomonas fluorescens]			x
396771	>gi|396771|emb|CAA46976.1| 2-haloacid halidohydrolase IVa [Burkholderia cepacia]			x
3122191	>gi|3122191|sp|Q52087|HADL_PSEPU (S)-2-haloacid dehalogenase (2-haloalkanoic acid dehalogenase) (L-2-haloacid dehalogenase) (Halocarboxylic acid halidohydrolase)			x
122212	>gi|122212|sp|P24070|HAD2_PSEUC (S)-2-haloacid dehalogenase II (2-haloalkanoic acid dehalogenase II) (L-2-haloacid dehalogenase II) (Halocarboxylic acid halidohydrolase II) (DEHCII)			x
691747	>gi|691747|gb|AAB32245.1| L-2-halo acid dehalogenase; L-DEX [Pseudomonas sp.]			x
417106	>gi|417106|sp|P24069|HAD1_PSEUC (S)-2-haloacid dehalogenase I (2-haloalkanoic acid dehalogenase I) (L-2-haloacid dehalogenase I) (Halocarboxylic acid halidohydrolase I) (DEHCI)			x
62086241	>gi|62086241|dbj|BAD91552.1| L-2-haloacid dehalogenase [Burkholderia sp. WS]			x
83719028	>gi|83719028|ref|YP_442519.1| haloacid dehalogenase, type II [Burkholderia thailandensis E264]			x
76578370	>gi|76578370|gb|ABA47845.1| haloacid dehalogenase, type II [Burkholderia pseudomallei 1710b]			x
77967574	>gi|77967574|gb|ABB08954.1| Haloacid dehalogenase, type II [Burkholderia sp. 383]			x
23347357	>gi|23347357|gb|AAN29496.1| haloacid dehalogenase, type II [Brucella suis 1330]			x
78693202	>gi|78693202|ref|ZP_00857716.1| Haloacid dehalogenase, type II:HAD-superfamily hydrolase, subfamily IA, variant 2:HAD-superfamily hydrolase, subfamily IA, variant 1 [Bradyrhizobium sp. BTAi1]			x
321693	>gi|321693|pir||S29096 2-haloacid halidohydrolase IVa - Pseudomonas cepacia			x
14027103	>gi|14027103|dbj|BAB54057.1| 2-haloacid halidohydrolase Iva [Mesorhizobium loti MAFF303099]			x
52427537	>gi|52427537|gb|AAU48130.1| haloacid dehalogenase, type II [Burkholderia mallei ATCC 23344]			x
39651117	>gi|39651117|emb|CAE29640.1| putative 2-haloacid halidohydrolase Iva [Rhodopseudomonas palustris CGA009]			x
72119053	>gi|72119053|gb|AAZ61316.1| Haloacid dehalogenase, type II:HAD-superfamily hydrolase, subfamily IA, variant 2 [Ralstonia eutropha JMP134]			x
4127501	>gi|4127501|emb|CAA06738.1| cryptic haloacid dehalogenase 1 [Burkholderia cepacia]			x
86160229	>gi|86160229|ref|YP_467014.1| haloacid dehalogenase, type II [Anaeromyxobacter dehalogenans 2CP-C]			x
76259263	>gi|76259263|ref|ZP_00766913.1| Haloacid dehalogenase, type II:HAD-superfamily hydrolase, subfamily IA, variant 2 [Chloroflexus aurantiacus J-10-fl]			x
74017830	>gi|74017830|ref|ZP_00688453.1| HAD-superfamily hydrolase, subfamily IA, variant 2 [Burkholderia ambifaria AMMD]			x
67666092	>gi|67666092|ref|ZP_00463346.1| HAD-superfamily hydrolase, subfamily IA, variant 2 [Burkholderia cenocepacia HI2424]			x
68189622	>gi|68189622|gb|EAN04287.1| HAD-superfamily hydrolase, subfamily IA, variant 2 [Mesorhizobium sp. BNC1]			x
67907457	>gi|67907457|ref|ZP_00505859.1| HAD-superfamily hydrolase, subfamily IA, variant 2 [Polaromonas sp. JS666]			x
67777344	>gi|67777344|gb|EAM36972.1| HAD-superfamily hydrolase, subfamily IA, variant 2 [Polaromonas sp. JS666]			x
68559621	>gi|68559621|ref|ZP_00598953.1| HAD-superfamily hydrolase, subfamily IA, variant 2 [Ralstonia metallidurans CH34]			x
27355843	>gi|27355843|dbj|BAC52825.1| 2-haloalkanoic acid dehalogenase [Bradyrhizobium japonicum USDA 110]			x
56311903	>gi|56311903|emb|CAI06548.1| putative 2-haloalkanoic acid dehalogenase [Azoarcus sp. EbN1]			x
17428377	>gi|17428377|emb|CAD15064.1| PUTATIVE 2-HALOALKANOIC ACID DEHALOGENASE PROTEIN [Ralstonia solanacearum]			x
4468652	>gi|4468652|emb|CAB38090.1| haloalkanoic acid dehalogenase [Pseudomonas putida]			x
155350	>gi|155350|gb|AAA27590.1| halocarboxylic acid halidohydrolase			x
15073899	>gi|15073899|emb|CAC45540.1| PUTATIVE ALPHA-HALOCARBOXYLIC ACID DEHALOGENASE PROTEIN [Sinorhizobium meliloti]			x
12723306	>gi|12723306|gb|AAK04527.1| beta-phosphoglucomutase (EC 5.4.2.6) [Lactococcus lactis subsp. lactis Il1403]			x
23200375	>gi|23200375|pdb|1LVH|B Chain B, The Structure Of Phosphorylated Beta-Phosphoglucomutase From Lactoccocus Lactis To 2.3 Angstrom Resolution			x
74312316	>gi|74312316|ref|YP_310735.1| putative beta-phosphoglucomutase [Shigella sonnei Ss046]			x
1495997	>gi|1495997|emb|CAA94734.1| beta-phosphoglucomutase [Lactococcus lactis]			x
47093202	>gi|47093202|ref|ZP_00230975.1| beta-phosphoglucomutase [Listeria monocytogenes str. 4b H7858]			x
47097361	>gi|47097361|ref|ZP_00234914.1| beta-phosphoglucomutase [Listeria monocytogenes str. 1/2a F6854]			x
13361361	>gi|13361361|dbj|BAB35319.1| putative beta-phosphoglucomutase [Escherichia coli O157:H7]			x
29342999	>gi|29342999|gb|AAO80763.1| beta-phosphoglucomutase [Enterococcus faecalis V583]			x
46909020	>gi|46909020|ref|YP_015409.1| beta-phosphoglucomutase [Listeria monocytogenes str. 4b F2365]			x
28269830	>gi|28269830|emb|CAD62727.1| beta-phosphoglucomutase [Lactobacillus plantarum WCFS1]			x
28269859	>gi|28269859|emb|CAD62756.1| beta-phosphoglucomutase [Lactobacillus plantarum WCFS1]			x
7225613	>gi|7225613|gb|AAF40831.1| beta-phosphoglucomutase [Neisseria meningitidis MC58]			x
7380718	>gi|7380718|emb|CAB85309.1| beta-phosphoglucomutase [Neisseria meningitidis Z2491]			x
7380722	>gi|7380722|emb|CAB85313.1| beta-phosphoglucomutase [Neisseria meningitidis Z2491]			x
24051633	>gi|24051633|gb|AAN42930.1| putative beta-phosphoglucomutase [Shigella flexneri 2a str. 301]			x
15025638	>gi|15025638|gb|AAK80561.1| Beta-phosphoglucomutase [Clostridium acetobutylicum ATCC 824]			x
14090050	>gi|14090050|emb|CAC13808.1| BETA-PHOSPHOGLUCOMUTASE (BETA-PGM) [Mycoplasma pulmonis]			x
3724126	>gi|3724126|emb|CAA11906.1| beta-phosphoglucomutase [Lactobacillus sanfranciscensis]			x
18655482	>gi|18655482|pdb|1K70|A Chain A, The Structure Of Escherichia Coli Cytosine Deaminase Bound To 4-Hydroxy-3,4-Dihydro-1h-Pyrimidin-2-One			x
55669648	>gi|55669648|pdb|1RA0|A Chain A, Bacterial Cytosine Deaminase D314g Mutant Bound To 5-Fluoro- 4-(S)-Hydroxy-3,4-Dihydropyrimidine			x
55669649	>gi|55669649|pdb|1RA5|A Chain A, Bacterial Cytosine Deaminase D314a Mutant Bound To 5-Fluoro- 4-(S)-Hydroxyl-3,4-Dihydropyrimidine			x
55669650	>gi|55669650|pdb|1RAK|A Chain A, Bacterial Cytosine Deaminase D314s Mutant Bound To 5-Fluoro- 4-(S)-Hydroxyl-3,4-Dihydropyrimidine			x
1246363	>gi|1246363|gb|AAA93512.1| cytosine deaminase:uracil phosphoribosyltransferase fusion protein			x
82736446	>gi|82736446|ref|ZP_00899304.1| cytosine deaminase [Pseudomonas putida F1]			x
1657533	>gi|1657533|gb|AAB18061.1| cytosine deaminase [Escherichia coli]			x
83745851	>gi|83745851|ref|ZP_00942908.1| Cytosine deaminase [Ralstonia solanacearum UW551]			x
83952722	>gi|83952722|ref|ZP_00961452.1| cytosine deaminase [Roseovarius nubinhibens ISM]			x
84387544	>gi|84387544|ref|ZP_00990562.1| cytosine deaminase [Vibrio splendidus 12B01]			x
84714350	>gi|84714350|ref|ZP_01021815.1| codA, RSc1594; probable cytosine deaminase (cytosine aminohydrolase) protein [Polaromonas naphthalenivorans CJ2]			x
83717088	>gi|83717088|ref|YP_439833.1| cytosine deaminase [Burkholderia thailandensis E264]			x
86359986	>gi|86359986|ref|YP_471876.1| cytosine deaminase protein [Rhizobium etli CFN 42]			x
85705815	>gi|85705815|ref|ZP_01036912.1| cytosine deaminase [Roseovarius sp. 217]			x
86135886	>gi|86135886|ref|ZP_01054465.1| Cytosine deaminase [Roseobacter sp. MED193]			x
86144452	>gi|86144452|ref|ZP_01062784.1| cytosine deaminase [Vibrio sp. MED222]			x
86163518	>gi|86163518|gb|EAQ64793.1| cytosine deaminase [Marinomonas sp. MED121]			x
68567500	>gi|68567500|gb|AAY80429.1| cytosine deaminase [Sulfolobus acidocaldarius DSM 639]			x
86606249	>gi|86606249|ref|YP_475012.1| cytosine deaminase [Cyanobacteria bacterium Yellowstone A-Prime]			x
86607889	>gi|86607889|ref|YP_476651.1| cytosine deaminase [Cyanobacteria bacterium Yellowstone B-Prime]			x
68345688	>gi|68345688|gb|AAY93294.1| cytosine deaminase [Pseudomonas fluorescens Pf-5]			x
57339189	>gi|57339189|gb|AAW49583.1| cytosine deaminase [Bifidobacterium breve]			x
67664077	>gi|67664077|ref|ZP_00461354.1| Cytosine deaminase [Burkholderia cenocepacia HI2424]			x
23464639	>gi|23464639|ref|NP_695242.1| cytosine deaminase [Bifidobacterium longum NCC2705]			x
56912036	>gi|56912036|dbj|BAD66563.1| cytosine deaminase [Bacillus clausii KSM-K16]			x
13359847	>gi|13359847|dbj|BAB33813.1| cytosine deaminase [Escherichia coli O157:H7]			x
16504399	>gi|16504399|emb|CAD07851.1| cytosine deaminase [Salmonella enterica subsp. enterica serovar Typhi]			x
23494693	>gi|23494693|dbj|BAC19659.1| putative cytosine deaminase [Corynebacterium efficiens YS-314]			x
37201459	>gi|37201459|dbj|BAC97281.1| cytosine deaminase [Vibrio vulnificus YJ016]			x
26106750	>gi|26106750|gb|AAN78935.1| Cytosine deaminase [Escherichia coli CFT073]			x
27358767	>gi|27358767|gb|AAO07716.1| Cytosine deaminase [Vibrio vulnificus CMCP6]			x
35213096	>gi|35213096|dbj|BAC90469.1| cytosine deaminase [Gloeobacter violaceus PCC 7421]			x
14524455	>gi|14524455|gb|AAK65940.1| putative CodA1 cytosine deaminase [Sinorhizobium meliloti 1021]			x
14025224	>gi|14025224|dbj|BAB51825.1| creatinine deaminase [Mesorhizobium loti MAFF303099]			x
13816107	>gi|13816107|gb|AAK42880.1| Cytosine deaminase (codA) [Sulfolobus solfataricus P2]			x
15623524	>gi|15623524|dbj|BAB67512.1| 412aa long hypothetical cytosine deaminase [Sulfolobus tokodaii str. 7]			x
56129520	>gi|56129520|gb|AAV79026.1| cytosine deaminase [Salmonella enterica subsp. enterica serovar Paratyphi A str. ATCC 9150]			x
581052	>gi|581052|emb|CAA45196.1| cytosine deaminase [Escherichia coli]			x
16421892	>gi|16421892|gb|AAL22203.1| putative cytosine deaminase [Salmonella typhimurium LT2]			x
59711138	>gi|59711138|ref|YP_203914.1| cytosine deaminase [Vibrio fischeri ES114]			x
28203958	>gi|28203958|gb|AAO36398.1| cytosine deaminase [Clostridium tetani E88]			x
26989908	>gi|26989908|ref|NP_745333.1| cytosine deaminase [Pseudomonas putida KT2440]			x
62181842	>gi|62181842|ref|YP_218259.1| cytosine deaminase [Salmonella enterica subsp. enterica serovar Choleraesuis str. SC-B67]			x
18144416	>gi|18144416|dbj|BAB80462.1| cytosine deaminase [Clostridium perfringens str. 13]			x
28809611	>gi|28809611|dbj|BAC62586.1| putative cytosine deaminase [Vibrio parahaemolyticus RIMD 2210633]			x
56679381	>gi|56679381|gb|AAV96047.1| cytosine deaminase, putative [Silicibacter pomeroyi DSS-3]			x
17428610	>gi|17428610|emb|CAD15296.1| PROBABLE CYTOSINE DEAMINASE (CYTOSINE AMINOHYDROLASE) PROTEIN [Ralstonia solanacearum]			x
77388331	>gi|77388331|gb|ABA79516.1| Cytosine deaminase [Rhodobacter sphaeroides 2.4.1]			x
51591311	>gi|51591311|emb|CAH22977.1| cytosine deaminase [Yersinia pseudotuberculosis IP 32953]			x
46916477	>gi|46916477|emb|CAG23242.1| putative cytosine deaminase [Photobacterium profundum SS9]			x
36958684	>gi|36958684|gb|AAQ87152.1| Cytosine deaminase [Rhizobium sp. NGR234]			x
45356869	>gi|45356869|gb|AAS58473.1| cytosine deaminase [Escherichia coli]			x
51493749	>gi|51493749|gb|AAU04862.1| cytosine deaminase [Tamarix chinensis]			x
67153359	>gi|67153359|ref|ZP_00415104.1| Cytosine deaminase [Azotobacter vinelandii AvOP]			x
67779564	>gi|67779564|gb|EAM39182.1| Cytosine deaminase [Polaromonas sp. JS666]			x
68560577	>gi|68560577|ref|ZP_00599889.1| Cytosine deaminase [Rubrobacter xylanophilus DSM 9941]			x
3892031	>gi|3892031|pdb|1A4M|D Chain D, Ada Structure Complexed With Purine Riboside At Ph 7.0			x
55669583	>gi|55669583|pdb|1QXL|A Chain A, Crystal Structure Of Adenosine Deaminase Complexed With Fr235380			x
55670514	>gi|55670514|pdb|1W1I|H Chain H, Crystal Structure Of Dipeptidyl Peptidase Iv (Dppiv Or Cd26) In Complex With Adenosine Deaminase			x
1518868	>gi|1518868|gb|AAB07142.1| adenosine deaminase (ADA) [Mus musculus]			x
74312050	>gi|74312050|ref|YP_310469.1| adenosine deaminase [Shigella sonnei Ss046]			x
75765416	>gi|75765416|pdb|1WXZ|A Chain A, Crystal Structure Of Adenosine Deaminase Ligated With A Potent Inhibitor			x
82497819	>gi|82497819|ref|ZP_00883345.1| Adenosine deaminase [Shewanella sp. MR-4]			x
82743060	>gi|82743060|ref|ZP_00905728.1| Adenosine deaminase [Shewanella sp. W3-18-1]			x
83571009	>gi|83571009|ref|ZP_00922451.1| COG1816: Adenosine deaminase [Shigella dysenteriae 1012]			x
24376203	>gi|24376203|ref|NP_720247.1| adenosine deaminase [Shewanella oneidensis MR-1]			x
82777097	>gi|82777097|ref|YP_403446.1| adenosine deaminase [Shigella dysenteriae Sd197]			x
13361798	>gi|13361798|dbj|BAB35754.1| adenosine deaminase [Escherichia coli O157:H7]			x
69951986	>gi|69951986|ref|ZP_00639598.1| Adenosine deaminase [Shewanella frigidimarina NCIMB 400]			x
28805098	>gi|28805098|dbj|BAC58379.1| adenosine deaminase [Vibrio parahaemolyticus RIMD 2210633]			x
62898355	>gi|62898355|dbj|BAD97117.1| adenosine deaminase variant [Homo sapiens]			x
16419984	>gi|16419984|gb|AAL20385.1| adenosine deaminase [Salmonella typhimurium LT2]			x
52354740	>gi|52354740|gb|AAH82820.1| Adenosine deaminase [Xenopus tropicalis]			x
16502746	>gi|16502746|emb|CAD01904.1| adenosine deaminase [Salmonella enterica subsp. enterica serovar Typhi]			x
1197210	>gi|1197210|emb|CAA26130.1| adenosine deaminase [Homo sapiens]			x
75178481	>gi|75178481|ref|ZP_00698527.1| COG1816: Adenosine deaminase [Shigella boydii BS512]			x
75238816	>gi|75238816|ref|ZP_00722800.1| COG1816: Adenosine deaminase [Escherichia coli F11]			x
75257042	>gi|75257042|ref|ZP_00728602.1| COG1816: Adenosine deaminase [Escherichia coli E22]			x
75512944	>gi|75512944|ref|ZP_00735425.1| COG1816: Adenosine deaminase [Escherichia coli 53638]			x
75820650	>gi|75820650|ref|ZP_00750693.1| COG1816: Adenosine deaminase [Vibrio cholerae V51]			x
75822633	>gi|75822633|ref|ZP_00752223.1| COG1816: Adenosine deaminase [Vibrio cholerae RC385]			x
75830675	>gi|75830675|ref|ZP_00759949.1| COG1816: Adenosine deaminase [Vibrio cholerae MO10]			x
75855670	>gi|75855670|ref|ZP_00763315.1| COG1816: Adenosine deaminase [Vibrio sp. Ex25]			x
27806933	>gi|27806933|ref|NP_776312.1| adenosine deaminase [Bos taurus]			x
77629257	>gi|77629257|ref|ZP_00791843.1| COG1816: Adenosine deaminase [Yersinia pseudotuberculosis IP 31758]			x
69159081	>gi|69159081|gb|EAN71219.1| Adenosine deaminase [Shewanella denitrificans OS217]			x
77816434	>gi|77816434|ref|ZP_00815623.1| Adenosine deaminase [Shewanella putrefaciens CN-32]			x
77956975	>gi|77956975|ref|ZP_00821045.1| COG1816: Adenosine deaminase [Yersinia bercovieri ATCC 43970]			x
77963273	>gi|77963273|ref|ZP_00827084.1| COG1816: Adenosine deaminase [Yersinia mollaretii ATCC 43969]			x
77973198	>gi|77973198|ref|ZP_00828749.1| COG1816: Adenosine deaminase [Yersinia frederiksenii ATCC 33641]			x
77976844	>gi|77976844|ref|ZP_00832313.1| COG1816: Adenosine deaminase [Yersinia intermedia ATCC 29909]			x
56789878	>gi|56789878|gb|AAH88116.1| Adenosine deaminase [Rattus norvegicus]			x
24051977	>gi|24051977|gb|AAN43230.1| adenosine deaminase [Shigella flexneri 2a str. 301]			x
78368950	>gi|78368950|ref|ZP_00839137.1| Adenosine deaminase [Shewanella sp. PV-4]			x
78688097	>gi|78688097|ref|ZP_00852819.1| Adenosine deaminase [Shewanella sp. ANA-3]			x
78691154	>gi|78691154|ref|ZP_00855782.1| Adenosine deaminase [Shewanella sp. MR-7]			x
68544028	>gi|68544028|ref|ZP_00583706.1| Adenosine deaminase [Shewanella baltica OS155]			x
68547729	>gi|68547729|ref|ZP_00587259.1| Adenosine deaminase [Shewanella amazonensis SB2B]			x
145201	>gi|145201|gb|AAA23419.1| adenosine deaminase			x
25955532	>gi|25955532|gb|AAH40226.1| Adenosine deaminase [Homo sapiens]			x
62180050	>gi|62180050|ref|YP_216467.1| adenosine deaminase [Salmonella enterica subsp. enterica serovar Choleraesuis str. SC-B67]			x
51589788	>gi|51589788|emb|CAH21418.1| adenosine deaminase [Yersinia pseudotuberculosis IP 32953]			x
46914992	>gi|46914992|emb|CAG21767.1| putative adenosine deaminase [Photobacterium profundum SS9]			x
76259953	>gi|76259953|ref|ZP_00767596.1| Adenosine deaminase [Chloroflexus aurantiacus J-10-fl]			x
83719564	>gi|83719564|ref|YP_441103.1| N-acyl-D-amino-acid deacylase family protein [Burkholderia thailandensis E264]			x
74014202	>gi|74014202|ref|ZP_00684831.1| N-acyl-D-amino-acid deacylase [Burkholderia ambifaria AMMD]			x
67667435	>gi|67667435|ref|ZP_00464658.1| N-acyl-D-amino-acid deacylase [Burkholderia cenocepacia HI2424]			x
66043682	>gi|66043682|ref|YP_233523.1| N-acyl-D-amino-acid deacylase [Pseudomonas syringae pv. syringae B728a]			x
1488357	>gi|1488357|gb|AAB35881.1| D-aminoacylase; N-acyl-D-amino acid amidohydrolase [Achromobacter xylosoxidans]			x
67647671	>gi|67647671|ref|ZP_00445910.1| COG3653: N-acyl-D-aspartate/D-glutamate deacylase [Burkholderia mallei NCTC 10247]			x
72121190	>gi|72121190|gb|AAZ63376.1| N-acyl-D-amino-acid deacylase [Ralstonia eutropha JMP134]			x
77968282	>gi|77968282|gb|ABB09662.1| N-acyl-D-amino-acid deacylase [Burkholderia sp. 383]			x
67547194	>gi|67547194|ref|ZP_00425100.1| N-acyl-D-amino-acid deacylase [Burkholderia vietnamiensis G4]			x
68559991	>gi|68559991|ref|ZP_00599319.1| N-acyl-D-amino-acid deacylase [Ralstonia metallidurans CH34]			x
68556229	>gi|68556229|ref|ZP_00595572.1| N-acyl-D-amino-acid deacylase [Ralstonia metallidurans CH34]			x
3287879	>gi|3287879|sp|P94212|NDDD_ALCXX N-acyl-D-aspartate deacylase (N-acyl-D-aspartate amidohydrolase)			x
1707291	>gi|1707291|dbj|BAA08778.1| N-acyl-D-amino acids amidohydrolase [Achromobacter xylosoxidans]			x
48425876	>gi|48425876|pdb|1V51|A Chain A, The Functional Role Of The Binuclear Metal Center In D- Aminoacylase. One-Metal Activation And Second-Metal Attenuation			x
83745626	>gi|83745626|ref|ZP_00942684.1| D-aminoacylase [Ralstonia solanacearum UW551]			x
13194736	>gi|13194736|gb|AAK15530.1| D-aminoacylase [Alcaligenes faecalis]			x
52208687	>gi|52208687|emb|CAH34623.1| D-aminoacylase [Burkholderia pseudomallei K96243]			x
67757137	>gi|67757137|ref|ZP_00496015.1| COG3653: N-acyl-D-aspartate/D-glutamate deacylase [Burkholderia pseudomallei Pasteur]			x
33576700	>gi|33576700|emb|CAE33777.1| N-acyl-D-glutamate deacylase [Bordetella bronchiseptica RB50]			x
33566217	>gi|33566217|emb|CAE37123.1| N-acyl-D-glutamate deacylase [Bordetella parapertussis]			x
33571981	>gi|33571981|emb|CAE41503.1| N-acyl-D-glutamate deacylase [Bordetella pertussis Tohama I]			x
17431661	>gi|17431661|emb|CAD18338.1| PROBABLE N-ACYL-D-GLUTAMATE DEACYLASE PROTEIN [Ralstonia solanacearum]			x
84355751	>gi|84355751|ref|ZP_00980625.1| COG3653: N-acyl-D-aspartate/D-glutamate deacylase [Burkholderia cenocepacia PC184]			x
84362911	>gi|84362911|ref|ZP_00987522.1| COG3653: N-acyl-D-aspartate/D-glutamate deacylase [Burkholderia dolosa AUO158]			x
67670108	>gi|67670108|ref|ZP_00466921.1| COG3653: N-acyl-D-aspartate/D-glutamate deacylase [Burkholderia pseudomallei 1655]			x
67762107	>gi|67762107|ref|ZP_00500810.1| COG3653: N-acyl-D-aspartate/D-glutamate deacylase [Burkholderia pseudomallei S13]			x
48786563	>gi|48786563|ref|ZP_00282697.1| COG3653: N-acyl-D-aspartate/D-glutamate deacylase [Burkholderia fungorum LB400]			x
22218652	>gi|22218652|pdb|1GKR|D Chain D, L-Hydantoinase (Dihydropyrimidinase) From Arthrobacter Aurescens			x
9931313	>gi|9931313|gb|AAG02130.1| L-hydantoinase HyuH [Arthrobacter aurescens]			x
3122243	>gi|3122243|sp|P81006|HYDL_ARTAU Non-ATP-dependent L-selective hydantoinase			x
21730180	>gi|21730180|pdb|1GKQ|D Chain D, D-Hydantoinase (Dihydropyrimidinase) From Thermus Sp. In Space Group P212121			x
23200227	>gi|23200227|pdb|1K1D|H Chain H, Crystal Structure Of D-Hydantoinase			x
34811416	>gi|34811416|pdb|1NFG|D Chain D, Structure Of D-Hydantoinase			x
82739934	>gi|82739934|ref|ZP_00902711.1| D-hydantoinase [Pseudomonas putida F1]			x
82747261	>gi|82747261|ref|ZP_00909760.1| D-hydantoinase [Clostridium beijerincki NCIMB 8052]			x
83369112	>gi|83369112|ref|ZP_00913970.1| D-hydantoinase [Rhodobacter sphaeroides ATCC 17025]			x
83368213	>gi|83368213|ref|ZP_00913078.1| D-hydantoinase [Rhodobacter sphaeroides ATCC 17025]			x
83374693	>gi|83374693|ref|ZP_00919463.1| D-hydantoinase [Rhodobacter sphaeroides ATCC 17029]			x
83374826	>gi|83374826|ref|ZP_00919594.1| D-hydantoinase [Rhodobacter sphaeroides ATCC 17029]			x
84686022	>gi|84686022|ref|ZP_01013918.1| D-hydantoinase [Rhodobacterales bacterium HTCC2654]			x
84711150	>gi|84711150|ref|ZP_01019452.1| D-hydantoinase [Polaromonas naphthalenivorans CJ2]			x
71146703	>gi|71146703|gb|AAZ27176.1| D-hydantoinase [Colwellia psychrerythraea 34H]			x
72117164	>gi|72117164|gb|AAZ59427.1| D-hydantoinase [Ralstonia eutropha JMP134]			x
3127836	>gi|3127836|emb|CAA18902.1| putative D-hydantoinase [Streptomyces coelicolor A3(2)]			x
1296441	>gi|1296441|emb|CAA62549.1| D-hydantoinase [Agrobacterium tumefaciens]			x
77388169	>gi|77388169|gb|ABA79354.1| putative D-hydantoinase (dihydropyrimidinase) [Rhodobacter sphaeroides 2.4.1]			x
3334230	>gi|3334230|sp|Q59699|HYDA_PSEPU D-hydantoinase (Dihydropyrimidinase) (DHPase)			x
78693606	>gi|78693606|ref|ZP_00858120.1| D-hydantoinase [Bradyrhizobium sp. BTAi1]			x
78694838	>gi|78694838|ref|ZP_00859351.1| D-hydantoinase [Bradyrhizobium sp. BTAi1]			x
78696155	>gi|78696155|ref|ZP_00860665.1| D-hydantoinase [Bradyrhizobium sp. BTAi1]			x
56911787	>gi|56911787|dbj|BAD66314.1| D-hydantoinase [Bacillus clausii KSM-K16]			x
23347063	>gi|23347063|gb|AAN29227.1| D-hydantoinase [Brucella suis 1330]			x
55794125	>gi|55794125|gb|AAV65953.1| D-hydantoinase [Bacillus sp. AR9]			x
27351554	>gi|27351554|dbj|BAC48560.1| D-hydantoinase [Bradyrhizobium japonicum USDA 110]			x
27351592	>gi|27351592|dbj|BAC48598.1| D-hydantoinase [Bradyrhizobium japonicum USDA 110]			x
17983665	>gi|17983665|gb|AAL52825.1| D-HYDANTOINASE [Brucella melitensis 16M]			x
15075477	>gi|15075477|emb|CAC47033.1| PUTATIVE D-HYDANTOINASE (DIHYDROPYRIMIDINASE) PROTEIN [Sinorhizobium meliloti]			x
28203869	>gi|28203869|gb|AAO36309.1| D-hydantoinase [Clostridium tetani E88]			x
56379800	>gi|56379800|dbj|BAD75708.1| dihydropyrimidinase (D-hydantoinase) [Geobacillus kaustophilus HTA426]			x
56678396	>gi|56678396|gb|AAV95062.1| D-hydantoinase [Silicibacter pomeroyi DSS-3]			x
77964327	>gi|77964327|gb|ABB05708.1| D-hydantoinase [Burkholderia sp. 383]			x
77389882	>gi|77389882|gb|ABA81066.1| putative D-hydantoinase dihydropyrimidinase [Rhodobacter sphaeroides 2.4.1]			x
77383666	>gi|77383666|gb|ABA75179.1| D-hydantoinase [Pseudomonas fluorescens PfO-1]			x
27903506	>gi|27903506|gb|AAO24771.1| D-hydantoinase [Arthrobacter crystallopoietes]			x
18478562	>gi|18478562|gb|AAL73199.1| D-hydantoinase [Agrobacterium sp. IP I-671]			x
37222601	>gi|37222601|gb|AAQ90019.1| D-hydantoinase [Pseudomonas putida]			x
85675686	>gi|85675686|dbj|BAE76939.1| D-stereospecific phenylhydantoinase [Escherichia coli W3110]			x
1311330	>gi|1311330|pdb|1KRB|C Chain C, Active Site Mutant, Nickel Metalloenzyme Mol_id: 1; Molecule: Urease; Chain: A, B, C; Ec: 3.5.1.5; Mutation: H(C 219)a; Heterogen: Carbon Dioxide; Heterogen: Nickel			x
1311327	>gi|1311327|pdb|1KRC|C Chain C, Active Site Mutant, Nickel Metalloenzyme Mol_id: 1; Molecule: Urease; Chain: A, B, C; Ec: 3.5.1.5; Mutation: H(C 320)a; Heterogen: Carbon Dioxide; Heterogen: Nickel			x
76557515	>gi|76557515|emb|CAI49096.1| urease (EC 3.5.1.5), alpha subunit [Natronomonas pharaonis DSM 2160]			x
137070	>gi|137070|sp|P18314|URE1_KLEAE Urease alpha subunit (Urea amidohydrolase)			x
224797	>gi|224797|prf||1201293A urease			x
227457	>gi|227457|prf||1704174C urease alpha			x
7245287	>gi|7245287|pdb|1EF2|A Chain A, Crystal Structure Of Manganese-Substituted Klebsiella Aerogenes Urease			x
16974909	>gi|16974909|pdb|1E9Y|B Chain B, Crystal Structure Of Helicobacter Pylori Urease In Complex With Acetohydroxamic Acid			x
16974911	>gi|16974911|pdb|1E9Z|B Chain B, Crystal Structure Of Helicobacter Pylori Urease			x
14278353	>gi|14278353|pdb|1IE7|C Chain C, Phosphate Inhibited Bacillus Pasteurii Urease Crystal Structure			x
39654041	>gi|39654041|pdb|1EJW|C Chain C, Crystal Structure Of Wild-Type Klebsiella Aerogenes Urease At 298k			x
7245484	>gi|7245484|pdb|4UBP|C Chain C, Structure Of Bacillus Pasteurii Urease Inhibited With Acetohydroxamic Acid At 1.55 A Resolution			x
85541984	>gi|85541984|sp|Q6A3P9|UREA_ASPFU Urease (Urea amidohydrolase)			x
2130642	>gi|2130642|gb|AAC46128.1| urease structural subunit C [Bordetella bronchiseptica]			x
82500240	>gi|82500240|ref|ZP_00885663.1| Urease, alpha subunit [Caldicellulosiruptor saccharolyticus DSM 8903]			x
82735364	>gi|82735364|ref|ZP_00898227.1| Urease, alpha subunit [Pseudomonas putida F1]			x
83368250	>gi|83368250|ref|ZP_00913114.1| Urease, alpha subunit [Rhodobacter sphaeroides ATCC 17025]			x
83373265	>gi|83373265|ref|ZP_00918044.1| Urease, alpha subunit [Rhodobacter sphaeroides ATCC 17029]			x
83680720	>gi|83680720|ref|ZP_00942424.1| COG0804: Urea amidohydrolase (urease) alpha subunit [Burkholderia pseudomallei 406e]			x
3915207	>gi|3915207|sp|O54420|URE1_ACTPL Urease alpha subunit (Urea amidohydrolase)			x
137071	>gi|137071|sp|P26929|URE1_LACFE Acid urease alpha subunit (Urea amidohydrolase)			x
83748047	>gi|83748047|ref|ZP_00945076.1| Urease alpha subunit [Ralstonia solanacearum UW551]			x
83944265	>gi|83944265|ref|ZP_00956720.1| urease, alpha subunit [Sulfitobacter sp. EE-36]			x
83953306	>gi|83953306|ref|ZP_00962028.1| urease, alpha subunit [Sulfitobacter sp. NAS-14.1]			x
84317527	>gi|84317527|ref|ZP_00965968.1| COG0804: Urea amidohydrolase (urease) alpha subunit [Pseudomonas aeruginosa C3719]			x
84357037	>gi|84357037|ref|ZP_00981867.1| COG0804: Urea amidohydrolase (urease) alpha subunit [Burkholderia cenocepacia PC184]			x
84361059	>gi|84361059|ref|ZP_00985743.1| COG0804: Urea amidohydrolase (urease) alpha subunit [Burkholderia dolosa AUO158]			x
84387642	>gi|84387642|ref|ZP_00990659.1| urease, alpha subunit [Vibrio splendidus 12B01]			x
84499667	>gi|84499667|ref|ZP_00997955.1| urease, alpha subunit [Oceanicola batsensis HTCC2597]			x
84503105	>gi|84503105|ref|ZP_01001201.1| Urease [Oceanicola batsensis HTCC2597]			x
84515944	>gi|84515944|ref|ZP_01003305.1| urease, alpha subunit [Loktanella vestfoldensis SKA53]			x
84685183	>gi|84685183|ref|ZP_01013082.1| urease, alpha subunit [Rhodobacterales bacterium HTCC2654]			x
84714992	>gi|84714992|ref|ZP_01022214.1| Urease, alpha subunit [Polaromonas naphthalenivorans CJ2]			x
83720169	>gi|83720169|ref|YP_442042.1| urease, alpha subunit [Burkholderia thailandensis E264]			x
580821	>gi|580821|emb|CAA55175.1| urease [Sporosarcina pasteurii]			x
82751878	>gi|82751878|ref|YP_417619.1| urease alpha subunit [Staphylococcus aureus RF122]			x
82702370	>gi|82702370|ref|YP_411936.1| urease, alpha subunit [Nitrosospira multiformis ATCC 25196]			x
83647213	>gi|83647213|ref|YP_435648.1| urease, alpha subunit [Hahella chejuensis KCTC 2396]			x
71796401	>gi|71796401|gb|AAZ41152.1| putative urease structural subunit C (alpha) [Candidatus Blochmannia pennsylvanicus str. BPEN]			x
62527922	>gi|62527922|ref|ZP_00389185.1| COG0804: Urea amidohydrolase (urease) alpha subunit [Streptococcus thermophilus LMD-9]			x
48782084	>gi|48782084|ref|ZP_00278657.1| COG0804: Urea amidohydrolase (urease) alpha subunit [Burkholderia fungorum LB400]			x
48855146	>gi|48855146|ref|ZP_00309306.1| COG0804: Urea amidohydrolase (urease) alpha subunit [Cytophaga hutchinsonii]			x
23005331	>gi|23005331|ref|ZP_00048203.1| COG0804: Urea amidohydrolase (urease) alpha subunit [Magnetospirillum magnetotacticum MS-1]			x
53687606	>gi|53687606|ref|ZP_00107943.2| COG0804: Urea amidohydrolase (urease) alpha subunit [Nostoc punctiforme PCC 73102]			x
32044238	>gi|32044238|ref|ZP_00141339.1| COG0804: Urea amidohydrolase (urease) alpha subunit [Pseudomonas aeruginosa UCBPP-PA14]			x
53729261	>gi|53729261|ref|ZP_00133792.2| COG0804: Urea amidohydrolase (urease) alpha subunit [Actinobacillus pleuropneumoniae serovar 1 str. 4074]			x
53733072	>gi|53733072|ref|ZP_00155532.2| COG0804: Urea amidohydrolase (urease) alpha subunit [Haemophilus influenzae R2846]			x
47574669	>gi|47574669|ref|ZP_00244705.1| COG0804: Urea amidohydrolase (urease) alpha subunit [Rubrivivax gelatinosus PM1]			x
1185472	>gi|1185472|gb|AAA87854.1| urease alpha subunit [Yersinia pseudotuberculosis]			x
3688063	>gi|3688063|gb|AAC62257.1| urease [Cryptococcus neoformans var. grubii]			x
1652159	>gi|1652159|dbj|BAA17083.1| urease alpha subunit [Synechocystis sp. PCC 6803]			x
69936847	>gi|69936847|ref|ZP_00631602.1| Urease [Paracoccus denitrificans PD1222]			x
85700461	>gi|85700461|gb|ABC74584.1| urease structural subunit [Yersinia enterocolitica]			x
85704480	>gi|85704480|ref|ZP_01035582.1| urease, alpha subunit [Roseovarius sp. 217]			x
85705527	>gi|85705527|ref|ZP_01036625.1| Urease [Roseovarius sp. 217]			x
86137786	>gi|86137786|ref|ZP_01056362.1| urease, alpha subunit [Roseobacter sp. MED193]			x
86163898	>gi|86163898|gb|EAQ65170.1| urease, alpha subunit [Marinomonas sp. MED121]			x
86169120	>gi|86169120|gb|EAQ70376.1| urease, alpha subunit [Synechococcus sp. RS9917]			x
86358904	>gi|86358904|ref|YP_470796.1| urease (urea amidohydrolase) alpha subunit protein [Rhizobium etli CFN 42]			x
21958000	>gi|21958000|gb|AAM84814.1| urease (urea amidohydrolase) alpha subunit [Yersinia pestis KIM]			x
86605319	>gi|86605319|ref|YP_474082.1| urease, alpha subunit [Cyanobacteria bacterium Yellowstone A-Prime]			x
86607525	>gi|86607525|ref|YP_476287.1| urease, alpha subunit [Cyanobacteria bacterium Yellowstone B-Prime]			x
86571954	>gi|86571954|gb|ABD06511.1| urease, alpha subunit [Rhodopseudomonas palustris HaA2]			x
68348432	>gi|68348432|gb|AAY96038.1| urease, alpha subunit [Pseudomonas fluorescens Pf-5]			x
71361909	>gi|71361909|ref|ZP_00653069.1| Urease [Psychrobacter cryohalolentis K5]			x
71362355	>gi|71362355|ref|ZP_00653514.1| Urease [Psychrobacter cryohalolentis K5]			x
72002743	>gi|72002743|gb|AAZ58545.1| urease, alpha subunit [Prochlorococcus marinus str. NATL2A]			x
72494087	>gi|72494087|dbj|BAE17408.1| urease alpha subunit [Staphylococcus saprophyticus subsp. saprophyticus ATCC 15305]			x
50788080	>gi|50788080|emb|CAE17672.1| putative urease [Aspergillus fumigatus]			x
1167544	>gi|1167544|gb|AAC43564.1| urease alpha subunit [Streptococcus salivarius]			x
74099907	>gi|74099907|gb|AAZ99164.1| urease alpha subunit [Streptococcus vestibularis]			x
71556913	>gi|71556913|gb|AAZ36124.1| urease, alpha subunit [Pseudomonas syringae pv. phaseolicola 1448A]			x
75703548	>gi|75703548|gb|ABA23224.1| Urease, alpha subunit [Anabaena variabilis ATCC 29413]			x
17429050	>gi|17429050|emb|CAD15734.1| PROBABLE UREASE (ALPHA SUBUNIT) PROTEIN [Ralstonia solanacearum]			x
49242634	>gi|49242634|emb|CAG41355.1| urease alpha subunit [Staphylococcus aureus subsp. aureus MRSA252]			x
49245514	>gi|49245514|emb|CAG43991.1| urease alpha subunit [Staphylococcus aureus subsp. aureus MSSA476]			x
33574493	>gi|33574493|emb|CAE39138.1| urease alpha subunit [Bordetella parapertussis]			x
33577421	>gi|33577421|emb|CAE34686.1| urease alpha subunit [Bordetella bronchiseptica RB50]			x
914897	>gi|914897|emb|CAA35697.1| urease alpha subunit [Ureaplasma urealyticum]			x
1780784	>gi|1780784|emb|CAA71385.1| urease catalytic subunit [Clostridium perfringens]			x
2636189	>gi|2636189|emb|CAB15681.1| urease (alpha subunit) [Bacillus subtilis subsp. subtilis str. 168]			x
57867797	>gi|57867797|ref|YP_189432.1| urease, alpha subunit [Staphylococcus epidermidis RP62A]			x
1174891	>gi|1174891|sp|P42823|URE2_HELHE Urease beta subunit (Urea amidohydrolase)			x
76579628	>gi|76579628|gb|ABA49103.1| urease, alpha subunit [Burkholderia pseudomallei 1710b]			x
74016945	>gi|74016945|ref|ZP_00687570.1| Urease [Burkholderia ambifaria AMMD]			x
74020417	>gi|74020417|ref|ZP_00691006.1| Urease [Rhodoferax ferrireducens DSM 15236]			x
75234470	>gi|75234470|ref|ZP_00718825.1| COG0804: Urea amidohydrolase (urease) alpha subunit [Escherichia coli E110019]			x
15075493	>gi|15075493|emb|CAC47049.1| UREASE ALPHA SUBUNIT PROTEIN [Sinorhizobium meliloti]			x
76884645	>gi|76884645|gb|ABA59326.1| Urease, alpha subunit [Nitrosococcus oceani ATCC 19707]			x
77388295	>gi|77388295|gb|ABA79480.1| Urea amidohydrolase (urease) alpha subunit [Rhodobacter sphaeroides 2.4.1]			x
76875610	>gi|76875610|emb|CAI86831.1| urease, alpha subunit [Pseudoalteromonas haloplanktis TAC125]			x
9967061	>gi|9967061|gb|AAD28133.2| urease complex component UreC [Ureaplasma urealyticum serovar 13]			x
9967077	>gi|9967077|gb|AAD28139.2| urease complex component UreC [Ureaplasma parvum serovar 1]			x
9967085	>gi|9967085|gb|AAD28145.2| urease complex component UreC [Ureaplasma parvum serovar 14]			x
77543439	>gi|77543439|gb|ABA87133.1| urease B [Helicobacter pylori]			x
77635026	>gi|77635026|ref|ZP_00797116.1| COG0804: Urea amidohydrolase (urease) alpha subunit [Yersinia pestis Angola]			x
77966223	>gi|77966223|gb|ABB07603.1| Urease, alpha subunit [Burkholderia sp. 383]			x
77688020	>gi|77688020|ref|ZP_00803205.1| Urease, alpha subunit [Rhodopseudomonas palustris BisB5]			x
77740711	>gi|77740711|ref|ZP_00809197.1| Urease, alpha subunit [Rhodopseudomonas palustris BisA53]			x
78170118	>gi|78170118|gb|ABB27215.1| Urease, alpha subunit [Synechococcus sp. CC9902]			x
78198587	>gi|78198587|gb|ABB36352.1| urease, alpha subunit [Synechococcus sp. CC9605]			x
77955793	>gi|77955793|ref|ZP_00820133.1| Urease, alpha subunit [Marinobacter aquaeolei VT8]			x
77957751	>gi|77957751|ref|ZP_00821799.1| COG0804: Urea amidohydrolase (urease) alpha subunit [Yersinia bercovieri ATCC 43970]			x
77973096	>gi|77973096|ref|ZP_00828648.1| COG0804: Urea amidohydrolase (urease) alpha subunit [Yersinia frederiksenii ATCC 33641]			x
77978460	>gi|77978460|ref|ZP_00833889.1| COG0804: Urea amidohydrolase (urease) alpha subunit [Yersinia intermedia ATCC 29909]			x
78712719	>gi|78712719|gb|ABB49896.1| urease, alpha subunit [Prochlorococcus marinus str. MIT 9312]			x
78494014	>gi|78494014|ref|ZP_00846244.1| Urease, alpha subunit [Rhodopseudomonas palustris BisB18]			x
78692690	>gi|78692690|ref|ZP_00857204.1| Urease, alpha subunit [Bradyrhizobium sp. BTAi1]			x
78693475	>gi|78693475|ref|ZP_00857989.1| Urease, alpha subunit [Bradyrhizobium sp. BTAi1]			x
78701765	>gi|78701765|ref|ZP_00866213.1| Urease, alpha subunit [Alkalilimnicola ehrlichei MLHE-1]			x
78695136	>gi|78695136|ref|ZP_00859648.1| Urease, alpha subunit [Bradyrhizobium sp. BTAi1]			x
66847836	>gi|66847836|gb|EAL88166.1| urease [Aspergillus fumigatus Af293]			x
67545844	>gi|67545844|ref|ZP_00423763.1| Urease [Burkholderia vietnamiensis G4]			x
67648604	>gi|67648604|ref|ZP_00446833.1| COG0804: Urea amidohydrolase (urease) alpha subunit [Burkholderia mallei NCTC 10247]			x
67665979	>gi|67665979|ref|ZP_00463234.1| Urease [Burkholderia cenocepacia HI2424]			x
67677174	>gi|67677174|ref|ZP_00473914.1| Urease [Chromohalobacter salexigens DSM 3043]			x
67739644	>gi|67739644|ref|ZP_00490204.1| COG0804: Urea amidohydrolase (urease) alpha subunit [Burkholderia pseudomallei 668]			x
67757584	>gi|67757584|ref|ZP_00496460.1| COG0804: Urea amidohydrolase (urease) alpha subunit [Burkholderia pseudomallei Pasteur]			x
67761072	>gi|67761072|ref|ZP_00499785.1| COG0804: Urea amidohydrolase (urease) alpha subunit [Burkholderia pseudomallei S13]			x
67985209	>gi|67985209|gb|EAM73168.1| Urease [Kineococcus radiotolerans SRS30216]			x
68182273	>gi|68182273|ref|ZP_00555253.1| Urease [Jannaschia sp. CCS1]			x
68234677	>gi|68234677|ref|ZP_00573744.1| Urease [Frankia sp. EAN1pec]			x
68246713	>gi|68246713|gb|EAN28807.1| Urease [Magnetococcus sp. MC-1]			x
225714	>gi|225714|prf||1311327A urease			x
28872010	>gi|28872010|ref|NP_794629.1| urease, alpha subunit [Pseudomonas syringae pv. tomato str. DC3000]			x
66045437	>gi|66045437|ref|YP_235278.1| Urease [Pseudomonas syringae pv. syringae B728a]			x
66047663	>gi|66047663|ref|YP_237504.1| Urease [Pseudomonas syringae pv. syringae B728a]			x
17402589	>gi|17402589|dbj|BAB78715.1| urease [Oryza sativa (indica cultivar-group)]			x
4154576	>gi|4154576|gb|AAD05651.1| UREASE BETA SUBUNIT [Helicobacter pylori J99]			x
137073	>gi|137073|sp|P17086|URE1_PROMI Urease alpha subunit (Urea amidohydrolase)			x
12313641	>gi|12313641|dbj|BAB21067.1| alpha subunit of urease [Rhodobacter capsulatus]			x
5913962	>gi|5913962|dbj|BAA84533.1| urease B [Helicobacter pylori]			x
586164	>gi|586164|sp|Q07397|URE1_BACSB Urease alpha subunit (Urea amidohydrolase)			x
1174889	>gi|1174889|sp|P31494|URE1_YEREN Urease alpha subunit (Urea amidohydrolase)			x
55738254	>gi|55738254|gb|AAV61895.1| urea amidohydrolase (urease) alpha subunit [Streptococcus thermophilus CNRZ1066]			x
38567277	>gi|38567277|emb|CAE76567.1| probable urease [Neurospora crassa]			x
167228	>gi|167228|gb|AAA83831.1| urease			x
13360784	>gi|13360784|dbj|BAB34747.1| urease alpha subunit [Escherichia coli O157:H7]			x
17740887	>gi|17740887|gb|AAL43389.1| urease alpha subunit [Agrobacterium tumefaciens str. C58]			x
23492833	>gi|23492833|dbj|BAC17805.1| urease alpha subunit [Corynebacterium efficiens YS-314]			x
22293726	>gi|22293726|dbj|BAC07558.1| urease alpha subunit [Thermosynechococcus elongatus BP-1]			x
33504317	>gi|33504317|emb|CAD83209.1| putative urease structural subunit C (alpha) [Candidatus Blochmannia floridanus]			x
23347054	>gi|23347054|gb|AAN29219.1| urease, alpha subunit [Brucella suis 1330]			x
23348201	>gi|23348201|gb|AAN30272.1| urease, alpha subunit [Brucella suis 1330]			x
27349709	>gi|27349709|dbj|BAC46722.1| urease alpha subunit [Bradyrhizobium japonicum USDA 110]			x
17982574	>gi|17982574|gb|AAL51828.1| UREASE ALPHA SUBUNIT [Brucella melitensis 16M]			x
17983673	>gi|17983673|gb|AAL52833.1| UREASE ALPHA SUBUNIT [Brucella melitensis 16M]			x
14579320	>gi|14579320|gb|AAK69199.1| urease beta subunit UreB [Helicobacter hepaticus]			x
6460756	>gi|6460756|gb|AAF12461.1| urease, alpha subunit [Deinococcus radiodurans R1]			x
36785519	>gi|36785519|emb|CAE14466.1| urease alpha subunit [Photorhabdus luminescens subsp. laumondii TTO1]			x
54016003	>gi|54016003|dbj|BAD57373.1| putative urease alpha subunit [Nocardia farcinica IFM 10152]			x
14024880	>gi|14024880|dbj|BAB51482.1| urease alpha subunit [Mesorhizobium loti MAFF303099]			x
10172866	>gi|10172866|dbj|BAB03973.1| urease alpha subunit [Bacillus halodurans C-125]			x
52210683	>gi|52210683|emb|CAH36667.1| urease alpha subunit [Burkholderia pseudomallei K96243]			x
55229415	>gi|55229415|gb|AAV44835.1| urease alpha subunit [Haloarcula marismortui ATCC 43049]			x
15622060	>gi|15622060|dbj|BAB66053.1| 493aa long hypothetical urease alpha subunit [Sulfolobus tokodaii str. 7]			x
396162	>gi|396162|emb|CAA48826.1| urease beta-6 subunit [Helicobacter felis]			x
2708800	>gi|2708800|gb|AAC26155.1| urease alpha subunit [Synechococcus sp. PCC 7002]			x
76784366	>gi|76784366|ref|ZP_00771551.1| COG0804: Urea amidohydrolase (urease) alpha subunit [Mycobacterium tuberculosis F11]			x
13959023	>gi|13959023|gb|AAK51069.1| urease alpha subunit UreC [Brucella melitensis biovar Abortus]			x
62290254	>gi|62290254|ref|YP_222047.1| UreC-2, urease, alpha subunit [Brucella abortus biovar 1 str. 9-941]			x
21637179	>gi|21637179|gb|AAM70367.1| urease UreB [Helicobacter pylori 26695]			x
21637192	>gi|21637192|gb|AAM70375.1| urease UreB [Candidatus Helicobacter heilmannii]			x
21637202	>gi|21637202|gb|AAM70382.1| urease UreB [Helicobacter bizzozeronii]			x
21637205	>gi|21637205|gb|AAM70384.1| urease UreB [Helicobacter bizzozeronii]			x
21637208	>gi|21637208|gb|AAM70386.1| urease UreB [Helicobacter felis]			x
21637244	>gi|21637244|gb|AAM70410.1| urease UreB [Helicobacter pylori SS1]			x
59711280	>gi|59711280|ref|YP_204056.1| urease alpha subunit [Vibrio fischeri ES114]			x
4249613	>gi|4249613|gb|AAD13732.1| urease alpha subunit UreC [Actinomyces naeslundii]			x
3659633	>gi|3659633|gb|AAC61502.1| urease alpha subunit [Synechococcus sp. WH 7805]			x
4545295	>gi|4545295|gb|AAD22480.1| urease alpha subunit [Lactobacillus fermentum]			x
67644011	>gi|67644011|ref|ZP_00442754.1| COG0804: Urea amidohydrolase (urease) alpha subunit [Burkholderia mallei GB8 horse 4]			x
42782712	>gi|42782712|ref|NP_979959.1| urease alpha subunit [Bacillus cereus ATCC 10987]			x
16272483	>gi|16272483|ref|NP_438697.1| urease alpha subunit [Haemophilus influenzae Rd KW20]			x
410516	>gi|410516|emb|CAA52680.1| urease alpha subunit [Staphylococcus xylosus]			x
465008	>gi|465008|sp|P07374|UREA_CANEN Urease (Urea amidohydrolase)			x
57228623	>gi|57228623|gb|AAW45058.1| urease [Cryptococcus neoformans var. neoformans JEC21]			x
60280325	>gi|60280325|gb|AAC49868.3| urease [Coccidioides posadasii]			x
9951141	>gi|9951141|gb|AAG08253.1| urease alpha subunit [Pseudomonas aeruginosa PAO1]			x
41324314	>gi|41324314|emb|CAF18654.1| UREASE ALPHA SUBUNIT [Corynebacterium glutamicum ATCC 13032]			x
17132803	>gi|17132803|dbj|BAB75369.1| urease alpha subunit [Nostoc sp. PCC 7120]			x
26989564	>gi|26989564|ref|NP_744989.1| urease, alpha subunit [Pseudomonas putida KT2440]			x
69298861	>gi|69298861|ref|ZP_00620990.1| Urease [Silicibacter sp. TM1040]			x
68192333	>gi|68192333|gb|EAN06987.1| Urease [Mesorhizobium sp. BNC1]			x
33634096	>gi|33634096|emb|CAE19422.1| Urease alpha subunit [Prochlorococcus marinus subsp. pastoris str. CCMP1986]			x
49530264	>gi|49530264|emb|CAG67976.1| urease alpha subunit [Acinetobacter sp. ADP1]			x
33641280	>gi|33641280|emb|CAE22410.1| Urease alpha subunit [Prochlorococcus marinus str. MIT 9313]			x
33639580	>gi|33639580|emb|CAE08964.1| urease alpha subunit [Synechococcus sp. WH 8102]			x
71846680	>gi|71846680|gb|AAZ46176.1| Urease, alpha subunit [Dechloromonas aromatica RCB]			x
29606364	>gi|29606364|dbj|BAC70426.1| putative urease alpha subunit [Streptomyces avermitilis MA-4680]			x
29610772	>gi|29610772|dbj|BAC74817.1| putative urease alpha subunit [Streptomyces avermitilis MA-4680]			x
56380307	>gi|56380307|dbj|BAD76215.1| urease alpha subunit (urea amidohydrolase) [Geobacillus kaustophilus HTA426]			x
56678330	>gi|56678330|gb|AAV94996.1| urease, alpha subunit [Silicibacter pomeroyi DSS-3]			x
33564160	>gi|33564160|emb|CAE43436.1| urease alpha subunit [Bordetella pertussis Tohama I]			x
39650578	>gi|39650578|emb|CAE29101.1| urease alpha subunit [Rhodopseudomonas palustris CGA009]			x
72118111	>gi|72118111|gb|AAZ60374.1| Urease, alpha subunit [Ralstonia eutropha JMP134]			x
68057335	>gi|68057335|gb|AAX87588.1| Urease alpha subunit [Haemophilus influenzae 86-028NP]			x
77380811	>gi|77380811|gb|ABA72324.1| Urease, alpha subunit [Pseudomonas fluorescens PfO-1]			x
48958361	>gi|48958361|dbj|BAD23924.1| urease beta subunit [Campylobacter lari]			x
48958364	>gi|48958364|dbj|BAD23926.1| urease beta subunit [Campylobacter lari]			x
48958367	>gi|48958367|dbj|BAD23928.1| urease beta subunit [Campylobacter lari]			x
48958373	>gi|48958373|dbj|BAD23932.1| urease beta subunit [Campylobacter lari]			x
48958376	>gi|48958376|dbj|BAD23934.1| urease beta subunit [Campylobacter lari]			x
48958379	>gi|48958379|dbj|BAD23936.1| urease beta subunit [Campylobacter lari]			x
48958382	>gi|48958382|dbj|BAD23938.1| urease beta subunit [Campylobacter lari]			x
48958385	>gi|48958385|dbj|BAD23940.1| urease beta subunit [Campylobacter lari]			x
48958388	>gi|48958388|dbj|BAD23942.1| urease beta subunit [Campylobacter lari]			x
48958391	>gi|48958391|dbj|BAD23944.1| urease beta subunit [Campylobacter lari]			x
48864341	>gi|48864341|ref|ZP_00318234.1| COG0804: Urea amidohydrolase (urease) alpha subunit [Microbulbifer degradans 2-40]			x
28372407	>gi|28372407|gb|AAO34403.1| urease beta; urease subunit B; urease large subunit [Helicobacter pylori]			x
22831365	>gi|22831365|gb|AAN08919.1| urease JBURE-II [Canavalia ensiformis]			x
41350153	>gi|41350153|gb|AAS00415.1| urease alpha subunit [Saccharopolyspora spinosa]			x
15220459	>gi|15220459|ref|NP_176922.1| hydrolase/ nickel ion binding / urease [Arabidopsis thaliana]			x
9716120	>gi|9716120|emb|CAC01458.1| urease alpha subunit [Streptomyces coelicolor A3(2)]			x
3355674	>gi|3355674|emb|CAA19974.1| urease alpha subunit [Streptomyces coelicolor A3(2)]			x
13605430	>gi|13605430|gb|AAK32714.1| urease B [Helicobacter pylori]			x
58801243	>gi|58801243|dbj|BAD89502.1| urease B subunit [Campylobacter lari]			x
27462198	>gi|27462198|gb|AAO15374.1| urease B [Helicobacter bizzozeronii]			x
86739545	>gi|86739545|ref|YP_479945.1| urease, alpha subunit [Frankia sp. CcI3]			x
71676622	>gi|71676622|ref|ZP_00674363.1| Urease [Trichodesmium erythraeum IMS101]			x
31580721	>gi|31580721|gb|AAP51176.1| urease B [Helicobacter pylori]			x
32170829	>gi|32170829|gb|AAO85884.1| embryo-specific urease [Glycine max]			x
14599161	>gi|14599161|emb|CAC43845.1| urease [Glycine max]			x
37731823	>gi|37731823|gb|AAO63582.1| urease C [Nitrosomonas cryotolerans]			x
77961632	>gi|77961632|ref|ZP_00825465.1| COG0804: Urea amidohydrolase (urease) alpha subunit [Yersinia mollaretii ATCC 43969]			x
14599435	>gi|14599435|emb|CAC43859.1| urease [Solanum tuberosum]			x
14599413	>gi|14599413|emb|CAC43857.1| urease [Solanum tuberosum]			x
37726861	>gi|37726861|gb|AAO38226.1| urease subunit C [Nitrosospira multiformis]			x
32966209	>gi|32966209|gb|AAP92141.1| urease C subunit [Nitrosospira multiformis]			x
2340847	>gi|2340847|emb|CAA74065.1| urease, structural subunit [Cupriavidus necator]			x
19338960	>gi|19338960|gb|AAL86896.1| urease B subunit [Helicobacter pylori]			x
14599415	>gi|14599415|emb|CAC43858.1| urease [Solanum tuberosum]			x
52429706	>gi|52429706|gb|AAU50299.1| urease, alpha subunit [Burkholderia mallei ATCC 23344]			x
[truncated: 1,151 more rows]

## Sheet: TrEMBl
Accession	Annotation	Misan. Code	Incorrect	Correct
Q4J9V1_SULAC	>gnl|tr|Q4J9V1_SULAC (Q4J9V1) Cytosine deaminase (EC 3.5.4.1)			x
Q97V65_SULSO	>gnl|tr|Q97V65_SULSO (Q97V65) Cytosine deaminase (CodA) (EC 3.5.4.1)			x
Q3JG17_BURP1	>gnl|tr|Q3JG17_BURP1 (Q3JG17) Cytosine deaminase (EC 3.5.4.1)			x
Q3X5C2_9ACTN	>gnl|tr|Q3X5C2_9ACTN (Q3X5C2) Cytosine deaminase (EC 3.5.4.1)			x
Q4AZB6_9BURK	>gnl|tr|Q4AZB6_9BURK (Q4AZB6) Cytosine deaminase (EC 3.5.4.1)			x
Q4J633_AZOVI	>gnl|tr|Q4J633_AZOVI (Q4J633) Cytosine deaminase (EC 3.5.4.1)			x
Q4LTU9_9BURK	>gnl|tr|Q4LTU9_9BURK (Q4LTU9) Cytosine deaminase (EC 3.5.4.1)			x
Q6W266_RHISN	>gnl|tr|Q6W266_RHISN (Q6W266) Cytosine deaminase (EC 3.5.4.1)			x
Q4K9F3_PSEF5	>gnl|tr|Q4K9F3_PSEF5 (Q4K9F3) Cytosine deaminase (EC 3.5.4.1)			x
Q5E7H0_VIBF1	>gnl|tr|Q5E7H0_VIBF1 (Q5E7H0) Cytosine deaminase (EC 3.5.4.1)			x
Q5WAP7_BACSK	>gnl|tr|Q5WAP7_BACSK (Q5WAP7) Cytosine deaminase (EC 3.5.4.1)			x
Q62D65_BURMA	>gnl|tr|Q62D65_BURMA (Q62D65) Cytosine deaminase (EC 3.5.4.1)			x
Q63M99_BURPS	>gnl|tr|Q63M99_BURPS (Q63M99) Cytosine deaminase (EC 3.5.4.1)			x
Q664N0_YERPS	>gnl|tr|Q664N0_YERPS (Q664N0) Cytosine deaminase (EC 3.5.4.1)			x
Q893E4_CLOTE	>gnl|tr|Q893E4_CLOTE (Q893E4) Cytosine deaminase (EC 3.5.4.1)			x
Q8FKG9_ECOL6	>gnl|tr|Q8FKG9_ECOL6 (Q8FKG9) Cytosine deaminase (EC 3.5.4.1)			x
Q8XZ12_RALSO	>gnl|tr|Q8XZ12_RALSO (Q8XZ12) PROBABLE CYTOSINE DEAMINASE (CYTOSINE AMINOHYDROLASE) PROTEIN (EC 3.5.4.1)			x
Q8ZJE7_YERPE	>gnl|tr|Q8ZJE7_YERPE (Q8ZJE7) Cytosine deaminase (EC 3.5.4.1)			x
Q8ZLR0_SALTY	>gnl|tr|Q8ZLR0_SALTY (Q8ZLR0) Putative cytosine deaminase (EC 3.5.4.1)			x
Q92XH0_RHIME	>gnl|tr|Q92XH0_RHIME (Q92XH0) Putative CodA1 cytosine deaminase (EC 3.5.4.1)			x
Q96XW5_SULTO	>gnl|tr|Q96XW5_SULTO (Q96XW5) 412aa long hypothetical cytosine deaminase			x
Q66ZJ3_9CARY	>gnl|tr|Q66ZJ3_9CARY (Q66ZJ3) Cytosine deaminase (Fragment)			x
Q2T4R6_BURTH	>gnl|tr|Q2T4R6_BURTH (Q2T4R6) Cytosine deaminase			x
Q2XIC1_PSEPU	>gnl|tr|Q2XIC1_PSEPU (Q2XIC1) Cytosine deaminase			x
Q3J118_RHOS4	>gnl|tr|Q3J118_RHOS4 (Q3J118) Cytosine deaminase			x
Q3L5C3_BIFBR	>gnl|tr|Q3L5C3_BIFBR (Q3L5C3) Cytosine deaminase			x
Q53ZC8_ECOLI	>gnl|tr|Q53ZC8_ECOLI (Q53ZC8) Cytosine deaminase			x
Q6Q8Q1_ECOLI	>gnl|tr|Q6Q8Q1_ECOLI (Q6Q8Q1) Cytosine deaminase			x
Q57JD4_SALCH	>gnl|tr|Q57JD4_SALCH (Q57JD4) Putative cytosine deaminase			x
Q5LPP2_SILPO	>gnl|tr|Q5LPP2_SILPO (Q5LPP2) Cytosine deaminase, putative			x
Q5PLF4_SALPA	>gnl|tr|Q5PLF4_SALPA (Q5PLF4) Cytosine deaminase			x
Q6LHI8_PHOPR	>gnl|tr|Q6LHI8_PHOPR (Q6LHI8) Putative cytosine deaminase			x
Q7MCY1_VIBVY	>gnl|tr|Q7MCY1_VIBVY (Q7MCY1) Cytosine deaminase			x
Q7NHK7_GLOVI	>gnl|tr|Q7NHK7_GLOVI (Q7NHK7) Cytosine deaminase			x
Q87GS2_VIBPA	>gnl|tr|Q87GS2_VIBPA (Q87GS2) Putative cytosine deaminase			x
Q88I13_PSEPK	>gnl|tr|Q88I13_PSEPK (Q88I13) Cytosine deaminase			x
Q8D5W3_VIBVU	>gnl|tr|Q8D5W3_VIBVU (Q8D5W3) Cytosine deaminase			x
Q8FLL9_COREF	>gnl|tr|Q8FLL9_COREF (Q8FLL9) Putative cytosine deaminase			x
Q8G870_BIFLO	>gnl|tr|Q8G870_BIFLO (Q8G870) Cytosine deaminase			x
Q8X690_ECO57	>gnl|tr|Q8X690_ECO57 (Q8X690) Cytosine deaminase			x
Q8XMD3_CLOPE	>gnl|tr|Q8XMD3_CLOPE (Q8XMD3) Cytosine deaminase			x
Q8Z3F3_SALTI	>gnl|tr|Q8Z3F3_SALTI (Q8Z3F3) Cytosine deaminase			x
Q9I680_PSEAE	>gnl|tr|Q9I680_PSEAE (Q9I680) Cytosine deaminase			x
Q2WZZ7_9GAMM	>gnl|tr|Q2WZZ7_9GAMM (Q2WZZ7) Adenosine deaminase (EC 3.5.4.4)			x
Q2Z4Z4_9GAMM	>gnl|tr|Q2Z4Z4_9GAMM (Q2Z4Z4) Adenosine deaminase (EC 3.5.4.4)			x
Q2ZM92_SHEPU	>gnl|tr|Q2ZM92_SHEPU (Q2ZM92) Adenosine deaminase (EC 3.5.4.4)			x
Q33P63_9GAMM	>gnl|tr|Q33P63_9GAMM (Q33P63) Adenosine deaminase (EC 3.5.4.4)			x
Q35VI2_9GAMM	>gnl|tr|Q35VI2_9GAMM (Q35VI2) Adenosine deaminase (EC 3.5.4.4)			x
Q365P4_9GAMM	>gnl|tr|Q365P4_9GAMM (Q365P4) Adenosine deaminase (EC 3.5.4.4)			x
Q3NNU5_SHEFR	>gnl|tr|Q3NNU5_SHEFR (Q3NNU5) Adenosine deaminase (EC 3.5.4.4)			x
Q3P429_9GAMM	>gnl|tr|Q3P429_9GAMM (Q3P429) Adenosine deaminase (EC 3.5.4.4)			x
Q3Q260_9GAMM	>gnl|tr|Q3Q260_9GAMM (Q3Q260) Adenosine deaminase (EC 3.5.4.4)			x
Q3QEL7_9GAMM	>gnl|tr|Q3QEL7_9GAMM (Q3QEL7) Adenosine deaminase (EC 3.5.4.4)			x
Q66AF0_YERPS	>gnl|tr|Q66AF0_YERPS (Q66AF0) Adenosine deaminase (EC 3.5.4.4)			x
Q320Y0_SHIBS	>gnl|tr|Q320Y0_SHIBS (Q320Y0) Adenosine deaminase			x
Q32FF0_SHIDS	>gnl|tr|Q32FF0_SHIDS (Q32FF0) Adenosine deaminase			x
Q3E0Q9_CHLAU	>gnl|tr|Q3E0Q9_CHLAU (Q3E0Q9) Adenosine deaminase			x
Q3Z1X8_SHISS	>gnl|tr|Q3Z1X8_SHISS (Q3Z1X8) Adenosine deaminase			x
Q57PH5_SALCH	>gnl|tr|Q57PH5_SALCH (Q57PH5) Adenosine deaminase			x
Q6LLR1_PHOPR	>gnl|tr|Q6LLR1_PHOPR (Q6LLR1) Putative adenosine deaminase			x
Q39D04_BURS3	>gnl|tr|Q39D04_BURS3 (Q39D04) N-acyl-D-amino-acid deacylase (EC 3.5.1.81)			x
Q3FJ43_9BURK	>gnl|tr|Q3FJ43_9BURK (Q3FJ43) N-acyl-D-amino-acid deacylase (EC 3.5.1.81)			x
Q3JW03_BURP1	>gnl|tr|Q3JW03_BURP1 (Q3JW03) D-aminoacylase (EC 3.5.1.81)			x
Q3RIZ4_RALME	>gnl|tr|Q3RIZ4_RALME (Q3RIZ4) N-acyl-D-amino-acid deacylase (EC 3.5.1.81)			x
Q3RUN2_RALME	>gnl|tr|Q3RUN2_RALME (Q3RUN2) N-acyl-D-amino-acid deacylase (EC 3.5.1.81)			x
Q451H6_9BURK	>gnl|tr|Q451H6_9BURK (Q451H6) N-acyl-D-amino-acid deacylase (EC 3.5.1.81)			x
Q46U08_RALEJ	>gnl|tr|Q46U08_RALEJ (Q46U08) N-acyl-D-amino-acid deacylase (EC 3.5.1.81)			x
Q4BEP1_BURVI	>gnl|tr|Q4BEP1_BURVI (Q4BEP1) N-acyl-D-amino-acid deacylase (EC 3.5.1.81)			x
Q4LJF1_9BURK	>gnl|tr|Q4LJF1_9BURK (Q4LJF1) N-acyl-D-amino-acid deacylase (EC 3.5.1.81)			x
Q4ZZD7_PSEU2	>gnl|tr|Q4ZZD7_PSEU2 (Q4ZZD7) N-acyl-D-amino-acid deacylase (EC 3.5.1.81)			x
Q9AGH8_ALCFA	>gnl|tr|Q9AGH8_ALCFA (Q9AGH8) D-aminoacylase (EC 3.5.1.81)			x
Q63XA6_BURPS	>gnl|tr|Q63XA6_BURPS (Q63XA6) D-aminoacylase (EC 3.5.1.81)			x
Q7VYV0_BORPE	>gnl|tr|Q7VYV0_BORPE (Q7VYV0) N-acyl-D-glutamate deacylase (EC 3.5.1.82)			x
Q7W9D9_BORPA	>gnl|tr|Q7W9D9_BORPA (Q7W9D9) N-acyl-D-glutamate deacylase (EC 3.5.1.82)			x
Q7WHC3_BORBR	>gnl|tr|Q7WHC3_BORBR (Q7WHC3) N-acyl-D-glutamate deacylase (EC 3.5.1.82)			x
Q8XQN5_RALSO	>gnl|tr|Q8XQN5_RALSO (Q8XQN5) PROBABLE N-ACYL-D-GLUTAMATE DEACYLASE PROTEIN (EC 3.5.1.82)			x
Q9F465_ARTAU	>gnl|tr|Q9F465_ARTAU (Q9F465) L-hydantoinase HyuH			x
Q35GJ0_9BRAD	>gnl|tr|Q35GJ0_9BRAD (Q35GJ0) D-hydantoinase (EC 3.5.2.2)			x
Q35K56_9BRAD	>gnl|tr|Q35K56_9BRAD (Q35K56) D-hydantoinase (EC 3.5.2.2)			x
Q35NL8_9BRAD	>gnl|tr|Q35NL8_9BRAD (Q35NL8) D-hydantoinase (EC 3.5.2.2)			x
Q39PA8_BURS3	>gnl|tr|Q39PA8_BURS3 (Q39PA8) D-hydantoinase (EC 3.5.2.2)			x
Q3J1I0_RHOS4	>gnl|tr|Q3J1I0_RHOS4 (Q3J1I0) Putative D-hydantoinase (Dihydropyrimidinase) (EC 3.5.2.2)			x
Q3KAM5_PSEPF	>gnl|tr|Q3KAM5_PSEPF (Q3KAM5) D-hydantoinase (EC 3.5.2.2)			x
Q477K6_RALEJ	>gnl|tr|Q477K6_RALEJ (Q477K6) D-hydantoinase (EC 3.5.2.2)			x
Q47WW0_COLP3	>gnl|tr|Q47WW0_COLP3 (Q47WW0) D-hydantoinase (EC 3.5.2.2)			x
Q5DLU2_9BACI	>gnl|tr|Q5DLU2_9BACI (Q5DLU2) D-hydantoinase (EC 3.5.2.2)			x
Q5L028_GEOKA	>gnl|tr|Q5L028_GEOKA (Q5L028) Dihydropyrimidinase (D-hydantoinase) (EC 3.5.2.2)			x
Q5LSI5_SILPO	>gnl|tr|Q5LSI5_SILPO (Q5LSI5) D-hydantoinase (EC 3.5.2.2)			x
Q5WBE6_BACSK	>gnl|tr|Q5WBE6_BACSK (Q5WBE6) D-hydantoinase (EC 3.5.2.2)			x
Q893N3_CLOTE	>gnl|tr|Q893N3_CLOTE (Q893N3) D-hydantoinase (EC 3.5.2.2)			x
Q89PZ7_BRAJA	>gnl|tr|Q89PZ7_BRAJA (Q89PZ7) D-hydantoinase (EC 3.5.2.2)			x
Q89Q35_BRAJA	>gnl|tr|Q89Q35_BRAJA (Q89Q35) D-hydantoinase (EC 3.5.2.2)			x
Q8G2P0_BRUSU	>gnl|tr|Q8G2P0_BRUSU (Q8G2P0) D-hydantoinase (EC 3.5.2.2)			x
Q8YF78_BRUME	>gnl|tr|Q8YF78_BRUME (Q8YF78) D-HYDANTOINASE (EC 3.5.2.2)			x
Q92MZ3_RHIME	>gnl|tr|Q92MZ3_RHIME (Q92MZ3) PUTATIVE D-HYDANTOINASE (DIHYDROPYRIMIDINASE) PROTEIN (EC 3.5.2.2)			x
Q2WNG4_CLOBE	>gnl|tr|Q2WNG4_CLOBE (Q2WNG4) D-hydantoinase			x
Q2X8L4_PSEPU	>gnl|tr|Q2X8L4_PSEPU (Q2X8L4) D-hydantoinase			x
Q3IWL8_RHOS4	>gnl|tr|Q3IWL8_RHOS4 (Q3IWL8) Putative D-hydantoinase dihydropyrimidinase			x
Q6TTR0_PSEPU	>gnl|tr|Q6TTR0_PSEPU (Q6TTR0) D-hydantoinase			x
Q84FR6_9MICC	>gnl|tr|Q84FR6_9MICC (Q84FR6) D-hydantoinase			x
Q8VT66_9RHIZ	>gnl|tr|Q8VT66_9RHIZ (Q8VT66) D-hydantoinase			x
Q2MKJ8_9RHIZ	>gnl|tr|Q2MKJ8_9RHIZ (Q2MKJ8) D-hydantoinase			x
Q3IRZ5_NATPD	>gnl|tr|Q3IRZ5_NATPD (Q3IRZ5) Urease (EC 3.5.1.5), alpha subunit (EC 3.5.1.5)			x
Q75ZQ5_HALMA	>gnl|tr|Q75ZQ5_HALMA (Q75ZQ5) Urease alpha subunit UreC (EC 3.5.1.5)			x
O14420_COCPO	>gnl|tr|O14420_COCPO (O14420) Urease (EC 3.5.1.5)			x
Q8W3L6_ORYSA	>gnl|tr|Q8W3L6_ORYSA (Q8W3L6) Urease (EC 3.5.1.5)			x
Q93WI8_SOLTU	>gnl|tr|Q93WI8_SOLTU (Q93WI8) Urease (EC 3.5.1.5)			x
Q93X19_SOLTU	>gnl|tr|Q93X19_SOLTU (Q93X19) Urease (EC 3.5.1.5)			x
Q948Z6_SOLTU	>gnl|tr|Q948Z6_SOLTU (Q948Z6) Urease (EC 3.5.1.5) (Fragment)			x
Q949H4_SOYBN	>gnl|tr|Q949H4_SOYBN (Q949H4) Leaf ubiquitous urease (EC 3.5.1.5)			x
O87402_SYNPV	>gnl|tr|O87402_SYNPV (O87402) Urease alpha subunit (EC 3.5.1.5)			x
Q2SDQ1_9GAMM	>gnl|tr|Q2SDQ1_9GAMM (Q2SDQ1) Urease, alpha subunit (EC 3.5.1.5)			x
Q2SYF7_BURTH	>gnl|tr|Q2SYF7_BURTH (Q2SYF7) Urease, alpha subunit (EC 3.5.1.5)			x
Q2Y9M7_NITMU	>gnl|tr|Q2Y9M7_NITMU (Q2Y9M7) Urease, alpha subunit (EC 3.5.1.5)			x
Q2YYQ6_STAAB	>gnl|tr|Q2YYQ6_STAAB (Q2YYQ6) Urease alpha subunit (EC 3.5.1.5)			x
Q31B49_PROM9	>gnl|tr|Q31B49_PROM9 (Q31B49) Urease, alpha subunit (EC 3.5.1.5)			x
Q34RK6_RHOPA	>gnl|tr|Q34RK6_RHOPA (Q34RK6) Urease (EC 3.5.1.5)			x
Q34XU6_9GAMM	>gnl|tr|Q34XU6_9GAMM (Q34XU6) Urease, alpha subunit (EC 3.5.1.5)			x
Q35JE7_9BRAD	>gnl|tr|Q35JE7_9BRAD (Q35JE7) Urease, alpha subunit (EC 3.5.1.5)			x
Q35P05_9BRAD	>gnl|tr|Q35P05_9BRAD (Q35P05) Urease, alpha subunit (EC 3.5.1.5)			x
Q35RD7_9BRAD	>gnl|tr|Q35RD7_9BRAD (Q35RD7) Urease, alpha subunit (EC 3.5.1.5)			x
Q374G2_RHOPA	>gnl|tr|Q374G2_RHOPA (Q374G2) Urease, alpha subunit (EC 3.5.1.5)			x
Q37N01_RHOPA	>gnl|tr|Q37N01_RHOPA (Q37N01) Urease, alpha subunit (EC 3.5.1.5)			x
Q39IW3_BURS3	>gnl|tr|Q39IW3_BURS3 (Q39IW3) Urease, alpha subunit (EC 3.5.1.5)			x
Q3AGD0_SYNSC	>gnl|tr|Q3AGD0_SYNSC (Q3AGD0) Urease, alpha subunit (EC 3.5.1.5)			x
Q3AVR1_SYNS9	>gnl|tr|Q3AVR1_SYNS9 (Q3AVR1) Urease, alpha subunit (EC 3.5.1.5)			x
Q3FBA4_9BURK	>gnl|tr|Q3FBA4_9BURK (Q3FBA4) Urease (EC 3.5.1.5)			x
Q3FXN9_9BURK	>gnl|tr|Q3FXN9_9BURK (Q3FXN9) Urease (EC 3.5.1.5)			x
Q3GRG7_9GAMM	>gnl|tr|Q3GRG7_9GAMM (Q3GRG7) Urease (EC 3.5.1.5)			x
Q3GSR3_9GAMM	>gnl|tr|Q3GSR3_9GAMM (Q3GSR3) Urease (EC 3.5.1.5)			x
Q3HBC3_TRIER	>gnl|tr|Q3HBC3_TRIER (Q3HBC3) Urease (EC 3.5.1.5)			x
Q3IH68_PSEHT	>gnl|tr|Q3IH68_PSEHT (Q3IH68) Urease, alpha subunit (EC 3.5.1.5)			x
Q3J154_RHOS4	>gnl|tr|Q3J154_RHOS4 (Q3J154) Urea amidohydrolase (Urease) alpha subunit (EC 3.5.1.5)			x
Q3J770_NITOC	>gnl|tr|Q3J770_NITOC (Q3J770) Urease, alpha subunit (EC 3.5.1.5)			x
Q3JPJ6_BURP1	>gnl|tr|Q3JPJ6_BURP1 (Q3JPJ6) Urease, alpha subunit (EC 3.5.1.5)			x
Q3M712_ANAVT	>gnl|tr|Q3M712_ANAVT (Q3M712) Urease, alpha subunit (EC 3.5.1.5)			x
Q3RWB6_RALME	>gnl|tr|Q3RWB6_RALME (Q3RWB6) Urease (EC 3.5.1.5)			x
Q3VZP2_9ACTO	>gnl|tr|Q3VZP2_9ACTO (Q3VZP2) Urease (EC 3.5.1.5)			x
Q3X7H8_METFL	>gnl|tr|Q3X7H8_METFL (Q3X7H8) Urease (EC 3.5.1.5)			x
Q40VS0_KINRA	>gnl|tr|Q40VS0_KINRA (Q40VS0) Urease (EC 3.5.1.5)			x
Q437T6_9ACTO	>gnl|tr|Q437T6_9ACTO (Q437T6) Urease (EC 3.5.1.5)			x
Q44DF6_CHRSL	>gnl|tr|Q44DF6_CHRSL (Q44DF6) Urease (EC 3.5.1.5)			x
Q454M1_9BURK	>gnl|tr|Q454M1_9BURK (Q454M1) Urease (EC 3.5.1.5)			x
Q46IY3_PROMT	>gnl|tr|Q46IY3_PROMT (Q46IY3) Urease, alpha subunit (EC 3.5.1.5)			x
Q48DE6_PSE14	>gnl|tr|Q48DE6_PSE14 (Q48DE6) Urease, alpha subunit (EC 3.5.1.5)			x
Q4BIH6_BURVI	>gnl|tr|Q4BIH6_BURVI (Q4BIH6) Urease (EC 3.5.1.5)			x
Q4CHE3_CLOTM	>gnl|tr|Q4CHE3_CLOTM (Q4CHE3) Urease (EC 3.5.1.5)			x
Q4IXD2_AZOVI	>gnl|tr|Q4IXD2_AZOVI (Q4IXD2) Urease (EC 3.5.1.5)			x
Q4LNH4_9BURK	>gnl|tr|Q4LNH4_9BURK (Q4LNH4) Urease (EC 3.5.1.5)			x
Q4NKR4_9MICC	>gnl|tr|Q4NKR4_9MICC (Q4NKR4) Urease (EC 3.5.1.5)			x
Q4ZN06_PSEU2	>gnl|tr|Q4ZN06_PSEU2 (Q4ZN06) Urease (EC 3.5.1.5)			x
Q4ZUD2_PSEU2	>gnl|tr|Q4ZUD2_PSEU2 (Q4ZUD2) Urease (EC 3.5.1.5)			x
Q84F75_HELPY	>gnl|tr|Q84F75_HELPY (Q84F75) Urease beta (EC 3.5.1.5)			x
Q9AQT4_RHOCA	>gnl|tr|Q9AQT4_RHOCA (Q9AQT4) Alpha subunit of urease (EC 3.5.1.5)			x
Q4KJ10_PSEF5	>gnl|tr|Q4KJ10_PSEF5 (Q4KJ10) Urease, alpha subunit (EC 3.5.1.5)			x
Q4QN09_HAEI8	>gnl|tr|Q4QN09_HAEI8 (Q4QN09) Urease alpha subunit (EC 3.5.1.5)			x
Q5E728_VIBF1	>gnl|tr|Q5E728_VIBF1 (Q5E728) Urease alpha subunit (EC 3.5.1.5)			x
Q5KYM1_GEOKA	>gnl|tr|Q5KYM1_GEOKA (Q5KYM1) Urease alpha subunit (Urea amidohydrolase) (EC 3.5.1.5)			x
Q5LSQ2_SILPO	>gnl|tr|Q5LSQ2_SILPO (Q5LSQ2) Urease, alpha subunit (EC 3.5.1.5)			x
Q62HS0_BURMA	>gnl|tr|Q62HS0_BURMA (Q62HS0) Urease, alpha subunit (EC 3.5.1.5)			x
Q63RL3_BURPS	>gnl|tr|Q63RL3_BURPS (Q63RL3) Urease alpha subunit (EC 3.5.1.5)			x
Q6FD83_ACIAD	>gnl|tr|Q6FD83_ACIAD (Q6FD83) Urease alpha subunit (EC 3.5.1.5)			x
Q6N3N3_RHOPA	>gnl|tr|Q6N3N3_RHOPA (Q6N3N3) Urease alpha subunit (EC 3.5.1.5)			x
Q733J6_BACC1	>gnl|tr|Q733J6_BACC1 (Q733J6) Urease alpha subunit (EC 3.5.1.5)			x
Q79VJ3_CORGL	>gnl|tr|Q79VJ3_CORGL (Q79VJ3) Urea amidohydrolase (Urease) alpha subunit (EC 3.5.1.5) (UREASE ALPHA SUBUNIT)			x
Q7U3I3_SYNPX	>gnl|tr|Q7U3I3_SYNPX (Q7U3I3) Urease alpha subunit (EC 3.5.1.5)			x
Q7V1B6_PROMP	>gnl|tr|Q7V1B6_PROMP (Q7V1B6) Urease alpha subunit (EC 3.5.1.5)			x
Q7V3V2_PROMM	>gnl|tr|Q7V3V2_PROMM (Q7V3V2) Urease alpha subunit (EC 3.5.1.5)			x
Q7VRS6_BLOFL	>gnl|tr|Q7VRS6_BLOFL (Q7VRS6) Putative urease structural subunit C (Alpha) (EC 3.5.1.5)			x
Q7VUD3_BORPE	>gnl|tr|Q7VUD3_BORPE (Q7VUD3) Urease alpha subunit (EC 3.5.1.5)			x
Q7W417_BORPA	>gnl|tr|Q7W417_BORPA (Q7W417) Urease alpha subunit (EC 3.5.1.5)			x
Q8FQX2_COREF	>gnl|tr|Q8FQX2_COREF (Q8FQX2) Urease alpha subunit (EC 3.5.1.5)			x
Q8FZW2_BRUSU	>gnl|tr|Q8FZW2_BRUSU (Q8FZW2) Urease, alpha subunit (EC 3.5.1.5)			x
Q8G2P8_BRUSU	>gnl|tr|Q8G2P8_BRUSU (Q8G2P8) Urease, alpha subunit (EC 3.5.1.5)			x
Q8XXT1_RALSO	>gnl|tr|Q8XXT1_RALSO (Q8XXT1) PROBABLE UREASE (ALPHA SUBUNIT) PROTEIN (EC 3.5.1.5)			x
Q8YF72_BRUME	>gnl|tr|Q8YF72_BRUME (Q8YF72) UREASE ALPHA SUBUNIT (EC 3.5.1.5)			x
Q8YHZ8_BRUME	>gnl|tr|Q8YHZ8_BRUME (Q8YHZ8) UREASE ALPHA SUBUNIT (EC 3.5.1.5)			x
Q9KG59_BACHD	>gnl|tr|Q9KG59_BACHD (Q9KG59) Urease alpha subunit (EC 3.5.1.5)			x
Q2YPD5_BRUA2	>gnl|tr|Q2YPD5_BRUA2 (Q2YPD5) Urease:Amidohydrolase (EC 3.5.1.5)			x
Q2YQD8_BRUA2	>gnl|tr|Q2YQD8_BRUA2 (Q2YQD8) Urease:Amidohydrolase (EC 3.5.1.5)			x
Q972W0_SULTO	>gnl|tr|Q972W0_SULTO (Q972W0) 493aa long hypothetical urease alpha subunit			x
Q7SFW8_NEUCR	>gnl|tr|Q7SFW8_NEUCR (Q7SFW8) Hypothetical protein (Probable urease)			x
Q8H6V8_CANEN	>gnl|tr|Q8H6V8_CANEN (Q8H6V8) Urease JBURE-II			x
Q9SR52_ARATH	>gnl|tr|Q9SR52_ARATH (Q9SR52) Putative urease			x
O52305_SYNP2	>gnl|tr|O52305_SYNP2 (O52305) Urease alpha subunit			x
Q2XLA8_PSEPU	>gnl|tr|Q2XLA8_PSEPU (Q2XLA8) Urease, alpha subunit			x
Q2ZGT0_CALSA	>gnl|tr|Q2ZGT0_CALSA (Q2ZGT0) Urease, alpha subunit			x
Q349U1_RHOPA	>gnl|tr|Q349U1_RHOPA (Q349U1) Urease, alpha subunit			x
Q36I62_MARHY	>gnl|tr|Q36I62_MARHY (Q36I62) Urease, alpha subunit			x
Q38Q64_HELPY	>gnl|tr|Q38Q64_HELPY (Q38Q64) Urease B (Fragment)			x
Q3KIT2_PSEPF	>gnl|tr|Q3KIT2_PSEPF (Q3KIT2) Urease, alpha subunit			x
Q3PBN3_PARDE	>gnl|tr|Q3PBN3_PARDE (Q3PBN3) Urease			x
Q3QUL3_9RHOB	>gnl|tr|Q3QUL3_9RHOB (Q3QUL3) Urease			x
Q3S3T8_9STRE	>gnl|tr|Q3S3T8_9STRE (Q3S3T8) Urease alpha subunit			x
Q3WT92_9RHIZ	>gnl|tr|Q3WT92_9RHIZ (Q3WT92) Urease			x
Q3XRS1_9PROT	>gnl|tr|Q3XRS1_9PROT (Q3XRS1) Urease			x
Q40BI2_9RHOB	>gnl|tr|Q40BI2_9RHOB (Q40BI2) Urease			x
Q473Q9_RALEJ	>gnl|tr|Q473Q9_RALEJ (Q473Q9) Urease, alpha subunit			x
Q47G55_DECAR	>gnl|tr|Q47G55_DECAR (Q47G55) Urease, alpha subunit			x
Q492E9_BLOPB	>gnl|tr|Q492E9_BLOPB (Q492E9) Putative urease structural subunit C (Alpha)			x
Q4A0J5_STAS1	>gnl|tr|Q4A0J5_STAS1 (Q4A0J5) Urease alpha subunit			x
Q5FB23_CAMLA	>gnl|tr|Q5FB23_CAMLA (Q5FB23) Urease B subunit			x
Q6I6H1_CAMLA	>gnl|tr|Q6I6H1_CAMLA (Q6I6H1) Urease beta subunit (Fragment)			x
Q6I6H3_CAMLA	>gnl|tr|Q6I6H3_CAMLA (Q6I6H3) Urease beta subunit (Fragment)			x
Q6I6H5_CAMLA	>gnl|tr|Q6I6H5_CAMLA (Q6I6H5) Urease beta subunit (Fragment)			x
Q6I6H7_CAMLA	>gnl|tr|Q6I6H7_CAMLA (Q6I6H7) Urease beta subunit (Fragment)			x
Q6I6H9_CAMLA	>gnl|tr|Q6I6H9_CAMLA (Q6I6H9) Urease beta subunit (Fragment)			x
Q6I6I1_CAMLA	>gnl|tr|Q6I6I1_CAMLA (Q6I6I1) Urease beta subunit (Fragment)			x
Q6I6I3_CAMLA	>gnl|tr|Q6I6I3_CAMLA (Q6I6I3) Urease beta subunit (Fragment)			x
Q6I6I5_CAMLA	>gnl|tr|Q6I6I5_CAMLA (Q6I6I5) Urease beta subunit (Fragment)			x
Q6I6I9_CAMLA	>gnl|tr|Q6I6I9_CAMLA (Q6I6I9) Urease beta subunit (Fragment)			x
Q6I6J1_CAMLA	>gnl|tr|Q6I6J1_CAMLA (Q6I6J1) Urease beta subunit (Fragment)			x
Q6JHP2_9PSEU	>gnl|tr|Q6JHP2_9PSEU (Q6JHP2) Urease alpha subunit			x
Q6WVG4_9PROT	>gnl|tr|Q6WVG4_9PROT (Q6WVG4) Urease C subunit			x
Q6Y3X2_9PROT	>gnl|tr|Q6Y3X2_9PROT (Q6Y3X2) Urease C			x
Q6Y9S4_9PROT	>gnl|tr|Q6Y9S4_9PROT (Q6Y9S4) Urease subunit C			x
Q7X3W5_HELPY	>gnl|tr|Q7X3W5_HELPY (Q7X3W5) Urease B			x
Q8GH97_HELBI	>gnl|tr|Q8GH97_HELBI (Q8GH97) Urease B			x
Q8KT12_HELPY	>gnl|tr|Q8KT12_HELPY (Q8KT12) Urease UreB (Fragment)			x
Q8KT24_HELFE	>gnl|tr|Q8KT24_HELFE (Q8KT24) Urease UreB (Fragment)			x
Q8KT25_HELBI	>gnl|tr|Q8KT25_HELBI (Q8KT25) Urease UreB (Fragment)			x
Q8KT26_HELBI	>gnl|tr|Q8KT26_HELBI (Q8KT26) Urease UreB (Fragment)			x
Q8KT29_HELHE	>gnl|tr|Q8KT29_HELHE (Q8KT29) Urease UreB (Fragment)			x
Q8KT33_HELPY	>gnl|tr|Q8KT33_HELPY (Q8KT33) Urease UreB (Fragment)			x
Q8RNU6_HELPY	>gnl|tr|Q8RNU6_HELPY (Q8RNU6) Urease B subunit			x
Q9AFB1_HELPY	>gnl|tr|Q9AFB1_HELPY (Q9AFB1) Urease B			x
Q9S0Q5_HELPY	>gnl|tr|Q9S0Q5_HELPY (Q9S0Q5) Urease B			x
Q9S6F6_LACFE	>gnl|tr|Q9S6F6_LACFE (Q9S6F6) Urease alpha subunit			x
Q9Z369_ACTNA	>gnl|tr|Q9Z369_ACTNA (Q9Z369) Urease alpha subunit UreC			x
O86508_STRCO	>gnl|tr|O86508_STRCO (O86508) Urease alpha subunit			x
Q57CE8_BRUAB	>gnl|tr|Q57CE8_BRUAB (Q57CE8) UreC-2, urease, alpha subunit			x
Q5M1G6_STRT1	>gnl|tr|Q5M1G6_STRT1 (Q5M1G6) Urea amidohydrolase (Urease) alpha subunit			x
Q5M607_STRT2	>gnl|tr|Q5M607_STRT2 (Q5M607) Urea amidohydrolase (Urease) alpha subunit			x
Q5YWR8_NOCFA	>gnl|tr|Q5YWR8_NOCFA (Q5YWR8) Putative urease alpha subunit			x
Q7N4Y7_PHOLL	>gnl|tr|Q7N4Y7_PHOLL (Q7N4Y7) Urease alpha subunit			x
Q826R9_STRAW	>gnl|tr|Q826R9_STRAW (Q826R9) Putative urease alpha subunit			x
Q82JN9_STRAW	>gnl|tr|Q82JN9_STRAW (Q82JN9) Putative urease alpha subunit			x
Q87VP0_PSESM	>gnl|tr|Q87VP0_PSESM (Q87VP0) Urease, alpha subunit			x
Q88J04_PSEPK	>gnl|tr|Q88J04_PSEPK (Q88J04) Urease, alpha subunit			x
Q89UG0_BRAJA	>gnl|tr|Q89UG0_BRAJA (Q89UG0) Urease alpha subunit			x
Q8DMV6_SYNEL	>gnl|tr|Q8DMV6_SYNEL (Q8DMV6) Urease alpha subunit			x
Q8UCT2_AGRT5	>gnl|tr|Q8UCT2_AGRT5 (Q8UCT2) Urease alpha subunit (AGR_C_4357p)			x
Q8XAG0_ECO57	>gnl|tr|Q8XAG0_ECO57 (Q8XAG0) Putative urease structural subunit C (Alpha) (Urease alpha subunit)			x
Q8YQZ0_ANASP	>gnl|tr|Q8YQZ0_ANASP (Q8YQZ0) Urease alpha subunit			x
Q93T81_BRUAB	>gnl|tr|Q93T81_BRUAB (Q93T81) Urease alpha subunit UreC (UreC-1, urease, alpha subunit)			x
Q9FCD3_STRCO	>gnl|tr|Q9FCD3_STRCO (Q9FCD3) Urease alpha subunit			x
Q9HUU5_PSEAE	>gnl|tr|Q9HUU5_PSEAE (Q9HUU5) Urease alpha subunit			x
Q9RYJ4_DEIRA	>gnl|tr|Q9RYJ4_DEIRA (Q9RYJ4) Urease, alpha subunit			x
Q6T368_9PROT	>gnl|tr|Q6T368_9PROT (Q6T368) UreC			x
Q6UB24_STRTR	>gnl|tr|Q6UB24_STRTR (Q6UB24) UreC protein			x
Q6UR33_YERRO	>gnl|tr|Q6UR33_YERRO (Q6UR33) UreC			x
Q6UR42_YERMO	>gnl|tr|Q6UR42_YERMO (Q6UR42) UreC			x
Q6UR51_YERKR	>gnl|tr|Q6UR51_YERKR (Q6UR51) UreC			x
Q6UR60_YERIN	>gnl|tr|Q6UR60_YERIN (Q6UR60) UreC			x
Q6UR68_YERFR	>gnl|tr|Q6UR68_YERFR (Q6UR68) UreC			x
Q6UR76_YERBE	>gnl|tr|Q6UR76_YERBE (Q6UR76) UreC			x
Q6UR84_YERAL	>gnl|tr|Q6UR84_YERAL (Q6UR84) UreC			x
Q84ED2_STRTR	>gnl|tr|Q84ED2_STRTR (Q84ED2) UreC protein			x
Q84I83_STRTR	>gnl|tr|Q84I83_STRTR (Q84I83) UreC			x
Q8GH75_9PROT	>gnl|tr|Q8GH75_9PROT (Q8GH75) UreC			x
Q8RPY2_RHILV	>gnl|tr|Q8RPY2_RHILV (Q8RPY2) UreC			x
Q9FAS5_VIBPA	>gnl|tr|Q9FAS5_VIBPA (Q9FAS5) UreC			x
Q9L644_PROMA	>gnl|tr|Q9L644_PROMA (Q9L644) UreC			x
Q9RHM4_CORGL	>gnl|tr|Q9RHM4_CORGL (Q9RHM4) UreC			x
Q2UKB4_ASPOR	>gnl|tr|Q2UKB4_ASPOR (Q2UKB4) Urea amidohydrolase			x
Q6YCI8_9PROT	>gnl|tr|Q6YCI8_9PROT (Q6YCI8) Urea amidohydrolase alpha subunit			x
Q8RJJ9_9GAMM	>gnl|tr|Q8RJJ9_9GAMM (Q8RJJ9) Urea amidohydrolase alpha subunit			x
Q64EY3_HELPY	>gnl|tr|Q64EY3_HELPY (Q64EY3) UreB			x
Q31T14_SHIBS	>gnl|tr|Q31T14_SHIBS (Q31T14) Isoaspartyl dipeptidase			x
Q659Y9_ECOLI	>gnl|tr|Q659Y9_ECOLI (Q659Y9) Isoaspartyl dipeptidase yadA			x
Q57G89_SALCH	>gnl|tr|Q57G89_SALCH (Q57G89) Isoaspartyl dipeptidase			x
Q5PM50_SALPA	>gnl|tr|Q5PM50_SALPA (Q5PM50) Probable isoaspartyl dipeptidase			x
Q83P79_SHIFL	>gnl|tr|Q83P79_SHIFL (Q83P79) Isoaspartyl dipeptidase			x
Q8FA99_ECOL6	>gnl|tr|Q8FA99_ECOL6 (Q8FA99) Isoaspartyl dipeptidase (EC 3.4.19.-)			x
Q8XB98_ECO57	>gnl|tr|Q8XB98_ECO57 (Q8XB98) Isoaspartyl dipeptidase			x
Q8Z0X6_SALTI	>gnl|tr|Q8Z0X6_SALTI (Q8Z0X6) Probable isoaspartyl dipeptidase (EC 3.4.19.-)			x
Q8ZJZ8_SALTY	>gnl|tr|Q8ZJZ8_SALTY (Q8ZJZ8) Isoaspartyl dipeptidase (EC 3.4.19.5)			x
Q8WZH4_NEUCR	>gnl|tr|Q8WZH4_NEUCR (Q8WZH4) Probable DELTA3, 5-DELTA2, 4-DIENOYL-COA ISOMERASE (ECH1)			x
Q4WVP0_ASPFU	>gnl|tr|Q4WVP0_ASPFU (Q4WVP0) Mitochondrial 3-hydroxyisobutyryl-CoA hydrolase, putative			x
Q53GA8_HUMAN	>gnl|tr|Q53GA8_HUMAN (Q53GA8) 3-hydroxyisobutyryl-Coenzyme A hydrolase isoform 1 variant (Fragment)			x
Q53GF2_HUMAN	>gnl|tr|Q53GF2_HUMAN (Q53GF2) 3-hydroxyisobutyryl-Coenzyme A hydrolase isoform 1 variant (Fragment)			x
Q6NVY1_HUMAN	>gnl|tr|Q6NVY1_HUMAN (Q6NVY1) 3-hydroxyisobutyryl-Coenzyme A hydrolase, isoform 1			x
Q92931_HUMAN	>gnl|tr|Q92931_HUMAN (Q92931) 3-hydroxyisobutyryl-coenzyme A hydrolase			x
O49330_ARATH	>gnl|tr|O49330_ARATH (O49330) 3-hydroxyisobutyryl-coenzyme A hydrolase			x
O49331_ARATH	>gnl|tr|O49331_ARATH (O49331) 3-hydroxyisobutyryl-coenzyme A hydrolase			x
Q2QUG3_ORYSA	>gnl|tr|Q2QUG3_ORYSA (Q2QUG3) 3-hydroxyisobutyryl-coenzyme A hydrolase, putative			x
Q2QUG4_ORYSA	>gnl|tr|Q2QUG4_ORYSA (Q2QUG4) 3-hydroxyisobutyryl-coenzyme A hydrolase, putative			x
Q56XU5_ARATH	>gnl|tr|Q56XU5_ARATH (Q56XU5) 3-hydroxyisobutyryl-coenzyme A hydrolase (At1g06550)			x
Q69UF2_ORYSA	>gnl|tr|Q69UF2_ORYSA (Q69UF2) Putative 3-hydroxyisobutyryl-coenzyme A hydrolase			x
Q9LKJ1_ARATH	>gnl|tr|Q9LKJ1_ARATH (Q9LKJ1) CoA-thioester hydrolase CHY1 (3-hydroxyisobutyryl-coenzyme A hydrolase)			x
Q6G3D0_BARHE	>gnl|tr|Q6G3D0_BARHE (Q6G3D0) 3-hydroxyisobutyryl-coenzyme A hydrolase			x
Q81DR3_BACCR	>gnl|tr|Q81DR3_BACCR (Q81DR3) 3-hydroxyisobutyryl-coenzyme A hydrolase (EC 3.1.2.4)			x
Q983C3_RHILO	>gnl|tr|Q983C3_RHILO (Q983C3) 3-hydroxyisobutyryl-Coenzyme A hydrolase			x
Q5XIE6_RAT	>gnl|tr|Q5XIE6_RAT (Q5XIE6) 3-hydroxyisobutyryl-Coenzyme A hydrolase (Predicted)			x
Q58EB4_BRARE	>gnl|tr|Q58EB4_BRARE (Q58EB4) 3-hydroxyisobutyryl-Coenzyme A hydrolase			x
Q7BI35_ARTGO	>gnl|tr|Q7BI35_ARTGO (Q7BI35) 4-chlorobenzoate Co-A dehalogenase			x
O68600_9PROT	>gnl|tr|O68600_9PROT (O68600) 4-chlorobenzoyl CoA dehalogenase			x
O85078_9MICC	>gnl|tr|O85078_9MICC (O85078) 4-chlorobenzoyl CoA dehalogenase			x
Q7BUZ5_9MICC	>gnl|tr|Q7BUZ5_9MICC (Q7BUZ5) 4-chlorobenzoyl CoA dehalogenase			x
Q8GN87_9BURK	>gnl|tr|Q8GN87_9BURK (Q8GN87) 4-chlorobenzoyl CoA dehalogenase			x
Q9LCU3_9MICC	>gnl|tr|Q9LCU3_9MICC (Q9LCU3) 4-chlorobenzoyl CoA dehalogenase			x
Q99QJ6_9MICC	>gnl|tr|Q99QJ6_9MICC (Q99QJ6) 4-CBA-CoA dehalogenase			x
Q33EG2_METHU	>gnl|tr|Q33EG2_METHU (Q33EG2) Enolase (EC 4.2.1.11)			x
Q33G47_METHU	>gnl|tr|Q33G47_METHU (Q33G47) Enolase (EC 4.2.1.11)			x
Q33I06_METHU	>gnl|tr|Q33I06_METHU (Q33I06) Enolase (EC 4.2.1.11)			x
Q3IQT0_NATPD	>gnl|tr|Q3IQT0_NATPD (Q3IQT0) Phosphopyruvate hydratase (EC 4.2.1.11) (Enolase) (EC 4.2.1.11)			x
Q41NP7_METBU	>gnl|tr|Q41NP7_METBU (Q41NP7) Enolase (EC 4.2.1.11)			x
Q648E0_9ARCH	>gnl|tr|Q648E0_9ARCH (Q648E0) Phosphopyruvate hydratase enolase			x
Q703Y8_THETE	>gnl|tr|Q703Y8_THETE (Q703Y8) Enolase (EC 4.2.1.11)			x
Q2NG02_9EURY	>gnl|tr|Q2NG02_9EURY (Q2NG02) Enolase (EC 4.2.1.11)			x
Q6KZN3_PICTO	>gnl|tr|Q6KZN3_PICTO (Q6KZN3) Enolase (EC 4.2.1.11) (2-phospho-D-glycerate hydro-lyase)			x
O93873_PNECA	>gnl|tr|O93873_PNECA (O93873) Enolase			x
Q2UMC4_ASPOR	>gnl|tr|Q2UMC4_ASPOR (Q2UMC4) Enolase			x
Q4IN62_GIBZE	>gnl|tr|Q4IN62_GIBZE (Q4IN62) ENO_ALTAL Enolase (2-phosphoglycerate dehydratase) (2-phospho-D-glycerate hydro-lyase) (Major allergen Alt a 11) (Alt a XI)			x
Q5B135_EMENI	>gnl|tr|Q5B135_EMENI (Q5B135) ENO_ASPOR Enolase (2-phosphoglycerate dehydratase) (2-phospho-D-glycerate hydro-lyase)			x
Q5KG11_CRYNE	>gnl|tr|Q5KG11_CRYNE (Q5KG11) Enolase 1, putative			x
Q8SUA4_ENCCU	>gnl|tr|Q8SUA4_ENCCU (Q8SUA4) Enolase (EC 4.2.1.11) (2-phospho-D-glycerate hydro-lyase)			x
Q7SHD6_NEUCR	>gnl|tr|Q7SHD6_NEUCR (Q7SHD6) Enolase (EC 4.2.1.11) (2-phospho-D-glycerate hydro-lyase)			x
Q53FT9_HUMAN	>gnl|tr|Q53FT9_HUMAN (Q53FT9) Enolase 1 variant (Fragment)			x
Q53HR3_HUMAN	>gnl|tr|Q53HR3_HUMAN (Q53HR3) Enolase 1 variant (Fragment)			x
Q6FHV6_HUMAN	>gnl|tr|Q6FHV6_HUMAN (Q6FHV6) Enolase (EC 4.2.1.11) (2-phospho-D-glycerate hydro-lyase)			x
O44100_DROPS	>gnl|tr|O44100_DROPS (O44100) Enolase (Fragment)			X
O44101_DROSU	>gnl|tr|O44101_DROSU (O44101) Enolase (Fragment)			X
Q38BV6_9TRYP	>gnl|tr|Q38BV6_9TRYP (Q38BV6) Enolase (EC 4.2.1.11)			x
Q3HL75_LEIME	>gnl|tr|Q3HL75_LEIME (Q3HL75) Enolase (EC 4.2.1.11)			x
Q3SEA7_PARTE	>gnl|tr|Q3SEA7_PARTE (Q3SEA7) Enolase, putative			x
Q3SEB6_PARTE	>gnl|tr|Q3SEB6_PARTE (Q3SEB6) Enolase, putative			x
Q4DZ98_TRYCR	>gnl|tr|Q4DZ98_TRYCR (Q4DZ98) Enolase, putative (EC 4.2.1.11)			x
Q4N1N2_THEPA	>gnl|tr|Q4N1N2_THEPA (Q4N1N2) Enolase, putative (EC 4.2.1.11)			x
Q4QFL8_LEIMA	>gnl|tr|Q4QFL8_LEIMA (Q4QFL8) Enolase (EC 4.2.1.11) (2-phospho-D-glycerate hydro-lyase)			x
Q4U8Y7_THEAN	>gnl|tr|Q4U8Y7_THEAN (Q4U8Y7) Enolase (EC 4.2.1.11) (2-phospho-D-glycerate hydro-lyase)			x
Q4YQJ5_PLABE	>gnl|tr|Q4YQJ5_PLABE (Q4YQJ5) Enolase, putative			x
Q50QB0_ENTHI	>gnl|tr|Q50QB0_ENTHI (Q50QB0) Enolase, putative			x
Q56RN2_DROMI	>gnl|tr|Q56RN2_DROMI (Q56RN2) Enolase (Fragment)			x
Q56RN9_DROMI	>gnl|tr|Q56RN9_DROMI (Q56RN9) Enolase (Fragment)			x
Q56RP2_DROPS	>gnl|tr|Q56RP2_DROPS (Q56RP2) Enolase (Fragment)			x
Q5CRP8_CRYPV	>gnl|tr|Q5CRP8_CRYPV (Q5CRP8) Enolase (2-phosphoglycerate dehydratase) (Fragment)			x
Q5EFD8_TRIVA	>gnl|tr|Q5EFD8_TRIVA (Q5EFD8) Enolase			x
Q5XXS5_9HEMI	>gnl|tr|Q5XXS5_9HEMI (Q5XXS5) Enolase			x
Q6A4N1_CAEEL	>gnl|tr|Q6A4N1_CAEEL (Q6A4N1) Enolase (EC 4.2.1.11) (2-phospho-D-glycerate hydro-lyase)			x
Q6JKT2_9EUKA	>gnl|tr|Q6JKT2_9EUKA (Q6JKT2) Enolase (Fragment)			x
Q6JKT3_9EUKA	>gnl|tr|Q6JKT3_9EUKA (Q6JKT3) Enolase (Fragment)			x
Q6JKT4_9EUKA	>gnl|tr|Q6JKT4_9EUKA (Q6JKT4) Enolase (Fragment)			x
Q6JKT5_9EUKA	>gnl|tr|Q6JKT5_9EUKA (Q6JKT5) Enolase (Fragment)			x
Q6JKT6_9EUKA	>gnl|tr|Q6JKT6_9EUKA (Q6JKT6) Enolase (Fragment)			x
Q6JKT7_9EUKA	>gnl|tr|Q6JKT7_9EUKA (Q6JKT7) Enolase (Fragment)			x
Q6JKT8_9EUKA	>gnl|tr|Q6JKT8_9EUKA (Q6JKT8) Enolase (Fragment)			x
Q6JKT9_9EUKA	>gnl|tr|Q6JKT9_9EUKA (Q6JKT9) Enolase (Fragment)			x
Q6JKU0_9EUKA	>gnl|tr|Q6JKU0_9EUKA (Q6JKU0) Enolase (Fragment)			x
Q6WP07_9EUKA	>gnl|tr|Q6WP07_9EUKA (Q6WP07) Enolase (Fragment)			x
Q6WP08_TRIFO	>gnl|tr|Q6WP08_TRIFO (Q6WP08) Enolase (Fragment)			x
Q76DW2_9EUKA	>gnl|tr|Q76DW2_9EUKA (Q76DW2) Enolase			x
Q7YZX3_ONCVO	>gnl|tr|Q7YZX3_ONCVO (Q7YZX3) Enolase			x
Q8MU59_ANISI	>gnl|tr|Q8MU59_ANISI (Q8MU59) Enolase (EC 4.2.1.11)			x
Q8MVR9_CLOSI	>gnl|tr|Q8MVR9_CLOSI (Q8MVR9) Enolase			x
Q8WP40_GIALA	>gnl|tr|Q8WP40_GIALA (Q8WP40) Enolase (EC 4.2.1.11)			x
Q95WA8_9HYMN	>gnl|tr|Q95WA8_9HYMN (Q95WA8) Enolase (Fragment)			x
Q95WA9_TETTH	>gnl|tr|Q95WA9_TETTH (Q95WA9) Enolase (Fragment)			x
Q95WB0_9HYMN	>gnl|tr|Q95WB0_9HYMN (Q95WB0) Enolase (Fragment)			x
Q95WB1_PARTE	>gnl|tr|Q95WB1_PARTE (Q95WB1) Enolase (Fragment)			x
Q967M9_9CUCU	>gnl|tr|Q967M9_9CUCU (Q967M9) Enolase (Fragment)			x
Q967N8_9CUCU	>gnl|tr|Q967N8_9CUCU (Q967N8) Enolase (Fragment)			x
Q967U0_TRISP	>gnl|tr|Q967U0_TRISP (Q967U0) Enolase			x
Q9NDF5_9TRYP	>gnl|tr|Q9NDF5_9TRYP (Q9NDF5) Enolase (EC 4.2.1.11) (Fragment)			x
Q9NDF6_TRIVA	>gnl|tr|Q9NDF6_TRIVA (Q9NDF6) Enolase 5 (EC 4.2.1.11) (Fragment)			x
Q9NDF7_TRIVA	>gnl|tr|Q9NDF7_TRIVA (Q9NDF7) Enolase 4 (EC 4.2.1.11) (Fragment)			x
Q9NDF8_TRIVA	>gnl|tr|Q9NDF8_TRIVA (Q9NDF8) Enolase 3 (EC 4.2.1.11) (Fragment)			x
Q9NDF9_TRIVA	>gnl|tr|Q9NDF9_TRIVA (Q9NDF9) Enolase 2 (EC 4.2.1.11) (Fragment)			x
Q9NDG0_TRIVA	>gnl|tr|Q9NDG0_TRIVA (Q9NDG0) Enolase 1 (EC 4.2.1.11) (Fragment)			x
Q9NDG2_9EUKA	>gnl|tr|Q9NDG2_9EUKA (Q9NDG2) Enolase 2 (EC 4.2.1.11) (Fragment)			x
Q9NDH8_TRYBB	>gnl|tr|Q9NDH8_TRYBB (Q9NDH8) Enolase (EC 4.2.1.11)			x
Q9NG67_9HEXA	>gnl|tr|Q9NG67_9HEXA (Q9NG67) Enolase (Fragment)			x
Q9NG68_9MYRI	>gnl|tr|Q9NG68_9MYRI (Q9NG68) Enolase (Fragment)			x
Q9NG69_9MYRI	>gnl|tr|Q9NG69_9MYRI (Q9NG69) Enolase (Fragment)			x
Q5ISQ0_MACFA	>gnl|tr|Q5ISQ0_MACFA (Q5ISQ0) Enolase 2 (Fragment)			x
Q5R6Y1_PONPY	>gnl|tr|Q5R6Y1_PONPY (Q5R6Y1) Enolase (EC 4.2.1.11) (2-phospho-D-glycerate hydro-lyase)			x
Q33AR3_ORYSA	>gnl|tr|Q33AR3_ORYSA (Q33AR3) Enolase			x
Q33AR4_ORYSA	>gnl|tr|Q33AR4_ORYSA (Q33AR4) Enolase			x
Q4H4A2_9DINO	>gnl|tr|Q4H4A2_9DINO (Q4H4A2) Enolase 3 (Fragment)			x
Q4H4A4_9DINO	>gnl|tr|Q4H4A4_9DINO (Q4H4A4) Enolase 3 (Fragment)			x
Q4H4A5_9DINO	>gnl|tr|Q4H4A5_9DINO (Q4H4A5) Enolase 2 (Fragment)			x
Q4H4A8_KARBR	>gnl|tr|Q4H4A8_KARBR (Q4H4A8) Enolase 3 (Fragment)			x
Q4H4B0_KARBR	>gnl|tr|Q4H4B0_KARBR (Q4H4B0) Enolase 3 (Fragment)			x
Q4H4B1_KARBR	>gnl|tr|Q4H4B1_KARBR (Q4H4B1) Enolase 2 (Fragment)			x
Q4H4B2_KARBR	>gnl|tr|Q4H4B2_KARBR (Q4H4B2) Enolase 2 (Fragment)			x
Q5UU97_HETTR	>gnl|tr|Q5UU97_HETTR (Q5UU97) Enolase 2 (Fragment)			x
Q5VNT9_ORYSA	>gnl|tr|Q5VNT9_ORYSA (Q5VNT9) Putative enolase			x
Q5WQL5_HETTR	>gnl|tr|Q5WQL5_HETTR (Q5WQL5) Enolase (Fragment)			x
Q5WQL6_9STRA	>gnl|tr|Q5WQL6_9STRA (Q5WQL6) Enolase (Fragment)			x
Q5WQL7_9EUKA	>gnl|tr|Q5WQL7_9EUKA (Q5WQL7) Enolase (Fragment)			x
Q5WQL8_9STRA	>gnl|tr|Q5WQL8_9STRA (Q5WQL8) Enolase (Fragment)			x
Q5WQL9_PHATR	>gnl|tr|Q5WQL9_PHATR (Q5WQL9) Enolase (Fragment)			x
Q5WQM1_ISOGA	>gnl|tr|Q5WQM1_ISOGA (Q5WQM1) Enolase (Fragment)			x
Q5WQM2_9STRA	>gnl|tr|Q5WQM2_9STRA (Q5WQM2) Enolase (Fragment)			x
Q5WQM3_9STRA	>gnl|tr|Q5WQM3_9STRA (Q5WQM3) Enolase 2 (Fragment)			x
Q5WQM4_9STRA	>gnl|tr|Q5WQM4_9STRA (Q5WQM4) Enolase 1 (Fragment)			x
Q6W7E7_BRANA	>gnl|tr|Q6W7E7_BRANA (Q6W7E7) Enolase			x
Q6W7E8_BRACM	>gnl|tr|Q6W7E8_BRACM (Q6W7E8) Enolase			x
Q6WB92_GOSBA	>gnl|tr|Q6WB92_GOSBA (Q6WB92) Enolase			x
Q7XBE4_ORYSA	>gnl|tr|Q7XBE4_ORYSA (Q7XBE4) Enolase (EC 4.2.1.11)			x
Q84RL9_DUNSA	>gnl|tr|Q84RL9_DUNSA (Q84RL9) Enolase			x
Q8H716_PHYIN	>gnl|tr|Q8H716_PHYIN (Q8H716) Enolase			x
Q8LM12_ORYSA	>gnl|tr|Q8LM12_ORYSA (Q8LM12) Putative enolase (2-phospho-D-glycerate hydroylase)			x
Q8RWM8_ARATH	>gnl|tr|Q8RWM8_ARATH (Q8RWM8) Enolase (2-phospho-D-glycerate hydroylase)			x
Q8VYG4_ARATH	>gnl|tr|Q8VYG4_ARATH (Q8VYG4) Putative enolase (2-phospho-D-glycerate hydroylase)			x
Q947A0_PRILA	>gnl|tr|Q947A0_PRILA (Q947A0) Enolase 2 (Fragment)			x
Q947A1_PRILA	>gnl|tr|Q947A1_PRILA (Q947A1) Enolase 1 (Fragment)			x
Q947A2_9FLOR	>gnl|tr|Q947A2_9FLOR (Q947A2) Enolase 2 (Fragment)			x
Q947A3_9FLOR	>gnl|tr|Q947A3_9FLOR (Q947A3) Enolase 1 (Fragment)			x
Q9C9C4_ARATH	>gnl|tr|Q9C9C4_ARATH (Q9C9C4) Putative enolase; 31277-33713 (Putative enolase)			x
Q9LEE0_SPIOL	>gnl|tr|Q9LEE0_SPIOL (Q9LEE0) Enolase (EC 4.2.1.11)			x
Q9LEK6_EUGGR	>gnl|tr|Q9LEK6_EUGGR (Q9LEK6) Chloroplast enolase precursor (EC 4.2.1.11) (Fragment)			x
Q9LEK7_EUGGR	>gnl|tr|Q9LEK7_EUGGR (Q9LEK7) Enolase (EC 4.2.1.11)			x
Q9M434_LUPLU	>gnl|tr|Q9M434_LUPLU (Q9M434) Enolase			x
Q9ZW34_ARATH	>gnl|tr|Q9ZW34_ARATH (Q9ZW34) Putative enolase 2-phospho-D-glycerate hydroylase (2-phospho-D-glycerate hydroylase)			X
Q2RLT8_MOOTH	>gnl|tr|Q2RLT8_MOOTH (Q2RLT8) Enolase (EC 4.2.1.11)			x
Q2SKX0_9GAMM	>gnl|tr|Q2SKX0_9GAMM (Q2SKX0) Enolase (EC 4.2.1.11)			x
Q2SSR3_MYCCA	>gnl|tr|Q2SSR3_MYCCA (Q2SSR3) Enolase (EC 4.2.1.11)			x
Q2SXC5_BURTH	>gnl|tr|Q2SXC5_BURTH (Q2SXC5) Enolase (EC 4.2.1.11)			x
Q2W698_MAGSA	>gnl|tr|Q2W698_MAGSA (Q2W698) Enolase			x
Q2WQ80_CLOBE	>gnl|tr|Q2WQ80_CLOBE (Q2WQ80) Enolase			x
Q2X6H4_9GAMM	>gnl|tr|Q2X6H4_9GAMM (Q2X6H4) Enolase (EC 4.2.1.11)			x
Q2XF58_PSEPU	>gnl|tr|Q2XF58_PSEPU (Q2XF58) Enolase			x
Q2XG84_PSEPU	>gnl|tr|Q2XG84_PSEPU (Q2XG84) Enolase			x
Q2XUR0_CORGL	>gnl|tr|Q2XUR0_CORGL (Q2XUR0) Enolase			x
Q2Y9P0_NITMU	>gnl|tr|Q2Y9P0_NITMU (Q2Y9P0) Enolase (EC 4.2.1.11)			x
Q2YSE8_STAAB	>gnl|tr|Q2YSE8_STAAB (Q2YSE8) Enolase 2-phosphoglycerate dehydratase (EC 4.2.1.11)			x
Q2Z3H6_9GAMM	>gnl|tr|Q2Z3H6_9GAMM (Q2Z3H6) Enolase (EC 4.2.1.11)			x
Q2ZQF5_SHEPU	>gnl|tr|Q2ZQF5_SHEPU (Q2ZQF5) Enolase (EC 4.2.1.11)			x
Q302C2_STRSU	>gnl|tr|Q302C2_STRSU (Q302C2) Enolase (EC 4.2.1.11) (Fragment)			x
Q316Q0_DESDG	>gnl|tr|Q316Q0_DESDG (Q316Q0) Enolase (EC 4.2.1.11)			x
Q31CX3_PROM9	>gnl|tr|Q31CX3_PROM9 (Q31CX3) Enolase (EC 4.2.1.11)			x
Q31G68_THICR	>gnl|tr|Q31G68_THICR (Q31G68) Enolase (EC 4.2.1.11)			x
Q31QJ8_SYNP7	>gnl|tr|Q31QJ8_SYNP7 (Q31QJ8) Enolase (EC 4.2.1.11)			x
Q31XL1_SHIBS	>gnl|tr|Q31XL1_SHIBS (Q31XL1) Enolase			x
Q32CD6_SHIDS	>gnl|tr|Q32CD6_SHIDS (Q32CD6) Enolase			x
Q33Y02_9GAMM	>gnl|tr|Q33Y02_9GAMM (Q33Y02) Enolase (EC 4.2.1.11)			x
Q34CZ0_RHOPA	>gnl|tr|Q34CZ0_RHOPA (Q34CZ0) Enolase			x
Q34UX9_9GAMM	>gnl|tr|Q34UX9_9GAMM (Q34UX9) Enolase (EC 4.2.1.11)			x
Q35JB8_9BRAD	>gnl|tr|Q35JB8_9BRAD (Q35JB8) Enolase (EC 4.2.1.11)			x
Q35US6_9GAMM	>gnl|tr|Q35US6_9GAMM (Q35US6) Enolase (EC 4.2.1.11)			x
Q36D71_9GAMM	>gnl|tr|Q36D71_9GAMM (Q36D71) Enolase (EC 4.2.1.11)			x
Q36RG6_MARHY	>gnl|tr|Q36RG6_MARHY (Q36RG6) Enolase			x
Q36Y92_RHOPA	>gnl|tr|Q36Y92_RHOPA (Q36Y92) Enolase (EC 4.2.1.11)			x
Q37IT6_RHOPA	>gnl|tr|Q37IT6_RHOPA (Q37IT6) Enolase (EC 4.2.1.11)			x
Q37RX0_SPHAR	>gnl|tr|Q37RX0_SPHAR (Q37RX0) Enolase (EC 4.2.1.11)			x
Q39T27_GEOMG	>gnl|tr|Q39T27_GEOMG (Q39T27) Enolase			x
Q3A578_PELCD	>gnl|tr|Q3A578_PELCD (Q3A578) Enolase			x
Q3AFC8_CARHZ	>gnl|tr|Q3AFC8_CARHZ (Q3AFC8) Enolase (EC 4.2.1.11)			x
Q3AGS4_SYNSC	>gnl|tr|Q3AGS4_SYNSC (Q3AGS4) Enolase (EC 4.2.1.11)			x
Q3ATQ5_CHLCH	>gnl|tr|Q3ATQ5_CHLCH (Q3ATQ5) Enolase (EC 4.2.1.11)			x
Q3AVW5_SYNS9	>gnl|tr|Q3AVW5_SYNS9 (Q3AVW5) Enolase (EC 4.2.1.11)			x
Q3B1G7_PELLD	>gnl|tr|Q3B1G7_PELLD (Q3B1G7) Enolase (EC 4.2.1.11)			x
Q3BUT0_XANC5	>gnl|tr|Q3BUT0_XANC5 (Q3BUT0) Enolase (EC 4.2.1.11)			x
Q3CFC7_THEET	>gnl|tr|Q3CFC7_THEET (Q3CFC7) Enolase (EC 4.2.1.11)			x
Q3CTJ0_ALTAT	>gnl|tr|Q3CTJ0_ALTAT (Q3CTJ0) Enolase (EC 4.2.1.11)			x
Q3D1D7_STRAG	>gnl|tr|Q3D1D7_STRAG (Q3D1D7) Enolase (EC 4.2.1.11)			x
Q3DFV3_STRAG	>gnl|tr|Q3DFV3_STRAG (Q3DFV3) Enolase (EC 4.2.1.11)			x
Q3DK41_STRAG	>gnl|tr|Q3DK41_STRAG (Q3DK41) Enolase (EC 4.2.1.11)			x
Q3DRQ3_STRAG	>gnl|tr|Q3DRQ3_STRAG (Q3DRQ3) Enolase (EC 4.2.1.11)			x
Q3E6B9_CHLAU	>gnl|tr|Q3E6B9_CHLAU (Q3E6B9) Enolase			x
Q3EMP6_BACTI	>gnl|tr|Q3EMP6_BACTI (Q3EMP6) Enolase (EC 4.2.1.11)			x
Q3F8V7_9BURK	>gnl|tr|Q3F8V7_9BURK (Q3F8V7) Enolase (EC 4.2.1.11)			x
Q3FSQ4_9BURK	>gnl|tr|Q3FSQ4_9BURK (Q3FSQ4) Enolase (EC 4.2.1.11)			x
Q3FZA1_9DELT	>gnl|tr|Q3FZA1_9DELT (Q3FZA1) Enolase (EC 4.2.1.11)			x
Q3GIP3_CHLVI	>gnl|tr|Q3GIP3_CHLVI (Q3GIP3) Enolase (EC 4.2.1.11)			x
Q3GKS6_9GAMM	>gnl|tr|Q3GKS6_9GAMM (Q3GKS6) Enolase (EC 4.2.1.11)			x
Q3GWD8_9ACTO	>gnl|tr|Q3GWD8_9ACTO (Q3GWD8) Enolase (EC 4.2.1.11)			x
Q3HGQ2_TRIER	>gnl|tr|Q3HGQ2_TRIER (Q3HGQ2) Enolase (EC 4.2.1.11)			x
Q3IDM2_PSEHT	>gnl|tr|Q3IDM2_PSEHT (Q3IDM2) Enolase (EC 4.2.1.11)			x
Q3J3H9_RHOS4	>gnl|tr|Q3J3H9_RHOS4 (Q3J3H9) Enolase (EC 4.2.1.11)			x
Q3K2B2_STRA1	>gnl|tr|Q3K2B2_STRA1 (Q3K2B2) Enolase (EC 4.2.1.11)			x
Q3KLB0_CHLTA	>gnl|tr|Q3KLB0_CHLTA (Q3KLB0) Enolase (EC 4.2.1.11)			x
Q3LFH6_PROFR	>gnl|tr|Q3LFH6_PROFR (Q3LFH6) Enolase 2 (EC 4.2.1.11)			x
Q3LFH7_PROFR	>gnl|tr|Q3LFH7_PROFR (Q3LFH7) Enolase 1 (EC 4.2.1.11)			x
Q3M7B2_ANAVT	>gnl|tr|Q3M7B2_ANAVT (Q3M7B2) Enolase (EC 4.2.1.11)			x
Q3MZ86_9DELT	>gnl|tr|Q3MZ86_9DELT (Q3MZ86) Enolase (EC 4.2.1.11)			x
Q3ND54_9PROT	>gnl|tr|Q3ND54_9PROT (Q3ND54) Enolase (EC 4.2.1.11)			x
Q3NL87_SHEFR	>gnl|tr|Q3NL87_SHEFR (Q3NL87) Enolase (EC 4.2.1.11)			x
Q3P3W1_9GAMM	>gnl|tr|Q3P3W1_9GAMM (Q3P3W1) Enolase (EC 4.2.1.11)			x
Q3PK04_PARDE	>gnl|tr|Q3PK04_PARDE (Q3PK04) Enolase (EC 4.2.1.11)			x
Q3PU04_NITHA	>gnl|tr|Q3PU04_NITHA (Q3PU04) Enolase (EC 4.2.1.11)			x
Q3Q3U6_9GAMM	>gnl|tr|Q3Q3U6_9GAMM (Q3Q3U6) Enolase (EC 4.2.1.11)			x
Q3QH16_9GAMM	>gnl|tr|Q3QH16_9GAMM (Q3QH16) Enolase (EC 4.2.1.11)			x
Q3QVK8_9RHOB	>gnl|tr|Q3QVK8_9RHOB (Q3QVK8) Enolase (EC 4.2.1.11)			x
Q3R8C7_XYLFA	>gnl|tr|Q3R8C7_XYLFA (Q3R8C7) Enolase (EC 4.2.1.11)			x
Q3RGV0_XYLFA	>gnl|tr|Q3RGV0_XYLFA (Q3RGV0) Enolase (EC 4.2.1.11)			x
Q3RVQ1_RALME	>gnl|tr|Q3RVQ1_RALME (Q3RVQ1) Enolase (EC 4.2.1.11)			x
Q3RW22_RALME	>gnl|tr|Q3RW22_RALME (Q3RW22) Enolase (EC 4.2.1.11)			x
Q3SL43_THIDA	>gnl|tr|Q3SL43_THIDA (Q3SL43) Enolase (Phosphopyruvate hydratase) (EC 4.2.1.11)			x
Q3SRK4_NITWN	>gnl|tr|Q3SRK4_NITWN (Q3SRK4) Enolase (EC 4.2.1.11)			x
Q3VBY9_9SPHN	>gnl|tr|Q3VBY9_9SPHN (Q3VBY9) Enolase (EC 4.2.1.11)			x
Q3VI98_9CHLB	>gnl|tr|Q3VI98_9CHLB (Q3VI98) Enolase (EC 4.2.1.11)			x
Q3VWM9_PROAE	>gnl|tr|Q3VWM9_PROAE (Q3VWM9) Enolase (EC 4.2.1.11)			x
Q3W1G4_9ACTO	>gnl|tr|Q3W1G4_9ACTO (Q3W1G4) Enolase (EC 4.2.1.11)			x
Q3WWV7_9RHIZ	>gnl|tr|Q3WWV7_9RHIZ (Q3WWV7) Enolase (EC 4.2.1.11)			x
Q3X3P9_9ACTN	>gnl|tr|Q3X3P9_9ACTN (Q3X3P9) Enolase (EC 4.2.1.11)			x
Q3XBL7_METFL	>gnl|tr|Q3XBL7_METFL (Q3XBL7) Enolase (EC 4.2.1.11)			x
Q3XPP9_9PROT	>gnl|tr|Q3XPP9_9PROT (Q3XPP9) Enolase (EC 4.2.1.11)			x
Q3XX08_ENTFC	>gnl|tr|Q3XX08_ENTFC (Q3XX08) Enolase (EC 4.2.1.11)			x
Q3YRX9_EHRCJ	>gnl|tr|Q3YRX9_EHRCJ (Q3YRX9) Enolase (EC 4.2.1.11)			x
Q3YY77_SHISS	>gnl|tr|Q3YY77_SHISS (Q3YY77) Enolase			x
Q3Z8W4_DEHE1	>gnl|tr|Q3Z8W4_DEHE1 (Q3Z8W4) Enolase (EC 4.2.1.11)			x
Q3ZX11_DEHSC	>gnl|tr|Q3ZX11_DEHSC (Q3ZX11) Enolase (EC 4.2.1.11)			x
Q40BD7_9RHOB	>gnl|tr|Q40BD7_9RHOB (Q40BD7) Enolase (EC 4.2.1.11)			x
Q40JH5_EHRCH	>gnl|tr|Q40JH5_EHRCH (Q40JH5) Enolase (EC 4.2.1.11)			x
Q40LS9_DESAC	>gnl|tr|Q40LS9_DESAC (Q40LS9) Enolase (EC 4.2.1.11)			x
Q415I2_KINRA	>gnl|tr|Q415I2_KINRA (Q415I2) Enolase (EC 4.2.1.11)			x
Q41AA9_9BACI	>gnl|tr|Q41AA9_9BACI (Q41AA9) Enolase (EC 4.2.1.11)			x
Q421L5_DESHA	>gnl|tr|Q421L5_DESHA (Q421L5) Enolase (EC 4.2.1.11)			x
Q438Q7_9ACTO	>gnl|tr|Q438Q7_9ACTO (Q438Q7) Enolase (EC 4.2.1.11)			x
Q43J81_9CHLB	>gnl|tr|Q43J81_9CHLB (Q43J81) Enolase (EC 4.2.1.11)			x
Q43KU5_SOLUS	>gnl|tr|Q43KU5_SOLUS (Q43KU5) Enolase (EC 4.2.1.11)			x
Q44G15_CHRSL	>gnl|tr|Q44G15_CHRSL (Q44G15) Enolase (EC 4.2.1.11)			x
Q44T71_CHLLI	>gnl|tr|Q44T71_CHLLI (Q44T71) Enolase (EC 4.2.1.11)			x
Q457U5_9BURK	>gnl|tr|Q457U5_9BURK (Q457U5) Enolase (EC 4.2.1.11)			x
Q45RT9_BIFAN	>gnl|tr|Q45RT9_BIFAN (Q45RT9) Alpha-enolase			x
Q46HG5_PROMT	>gnl|tr|Q46HG5_PROMT (Q46HG5) Enolase (EC 4.2.1.11)			x
Q473G4_RALEJ	>gnl|tr|Q473G4_RALEJ (Q473G4) Enolase (EC 4.2.1.11)			x
Q47DI1_DECAR	>gnl|tr|Q47DI1_DECAR (Q47DI1) Enolase			x
Q47SV1_THEFY	>gnl|tr|Q47SV1_THEFY (Q47SV1) Enolase (EC 4.2.1.11)			x
Q47WR1_COLP3	>gnl|tr|Q47WR1_COLP3 (Q47WR1) Enolase (EC 4.2.1.11)			x
Q48F79_PSE14	>gnl|tr|Q48F79_PSE14 (Q48F79) Enolase (EC 4.2.1.11)			x
Q48UF7_STRPM	>gnl|tr|Q48UF7_STRPM (Q48UF7) Enolase (EC 4.2.1.11)			x
Q493N5_BLOPB	>gnl|tr|Q493N5_BLOPB (Q493N5) Enolase			x
Q49W03_STAS1	>gnl|tr|Q49W03_STAS1 (Q49W03) Enolase			x
Q4A740_MYCS5	>gnl|tr|Q4A740_MYCS5 (Q4A740) Enolase (EC 4.2.1.11)			x
Q4A8B5_MYCH7	>gnl|tr|Q4A8B5_MYCH7 (Q4A8B5) Enolase (EC 4.2.1.11)			x
Q4AA88_MYCHJ	>gnl|tr|Q4AA88_MYCHJ (Q4AA88) Enolase (EC 4.2.1.11)			x
Q4AFG0_9CHLB	>gnl|tr|Q4AFG0_9CHLB (Q4AFG0) Enolase (EC 4.2.1.11)			x
Q4AJ21_9CHLB	>gnl|tr|Q4AJ21_9CHLB (Q4AJ21) Enolase (EC 4.2.1.11)			x
Q4ARP8_9BURK	>gnl|tr|Q4ARP8_9BURK (Q4ARP8) Enolase (EC 4.2.1.11)			x
Q4B7M9_BURVI	>gnl|tr|Q4B7M9_BURVI (Q4B7M9) Enolase (EC 4.2.1.11)			x
Q4BXE8_CROWT	>gnl|tr|Q4BXE8_CROWT (Q4BXE8) Enolase (EC 4.2.1.11)			x
Q4EBA7_9RICK	>gnl|tr|Q4EBA7_9RICK (Q4EBA7) Enolase (EC 4.2.1.11)			x
Q4EEP6_LISMO	>gnl|tr|Q4EEP6_LISMO (Q4EEP6) Enolase (EC 4.2.1.11)			x
Q4FM37_PELUB	>gnl|tr|Q4FM37_PELUB (Q4FM37) Enolase (EC 4.2.1.11)			x
Q4FR74_PSYAR	>gnl|tr|Q4FR74_PSYAR (Q4FR74) Enolase (EC 4.2.1.11)			x
Q4H8Q9_9DEIO	>gnl|tr|Q4H8Q9_9DEIO (Q4H8Q9) Enolase (EC 4.2.1.11)			x
Q4HE43_CAMCO	>gnl|tr|Q4HE43_CAMCO (Q4HE43) Enolase (EC 4.2.1.11)			x
Q4HLW3_CAMLA	>gnl|tr|Q4HLW3_CAMLA (Q4HLW3) Enolase (EC 4.2.1.11)			x
Q4HR03_CAMUP	>gnl|tr|Q4HR03_CAMUP (Q4HR03) Enolase (EC 4.2.1.11)			x
Q4IUV7_AZOVI	>gnl|tr|Q4IUV7_AZOVI (Q4IUV7) Enolase precursor (EC 4.2.1.11)			x
Q4IV38_AZOVI	>gnl|tr|Q4IV38_AZOVI (Q4IV38) Enolase (EC 4.2.1.11)			x
Q4IXV2_AZOVI	>gnl|tr|Q4IXV2_AZOVI (Q4IXV2) Enolase (EC 4.2.1.11)			x
Q4J257_AZOVI	>gnl|tr|Q4J257_AZOVI (Q4J257) Enolase (EC 4.2.1.11)			x
Q4LMD0_9BURK	>gnl|tr|Q4LMD0_9BURK (Q4LMD0) Enolase (EC 4.2.1.11)			x
Q4MQ53_BACCE	>gnl|tr|Q4MQ53_BACCE (Q4MQ53) Enolase (EC 4.2.1.11)			x
Q4NII0_9MICC	>gnl|tr|Q4NII0_9MICC (Q4NII0) Enolase (EC 4.2.1.11)			x
Q4NT46_9DELT	>gnl|tr|Q4NT46_9DELT (Q4NT46) Enolase (EC 4.2.1.11)			x
Q4UTP2_XANC8	>gnl|tr|Q4UTP2_XANC8 (Q4UTP2) Enolase			x
Q4ZWE0_PSEU2	>gnl|tr|Q4ZWE0_PSEU2 (Q4ZWE0) Enolase (EC 4.2.1.11)			x
Q4ZWQ8_PSEU2	>gnl|tr|Q4ZWQ8_PSEU2 (Q4ZWQ8) Enolase (EC 4.2.1.11)			x
Q58WU7_9BACT	>gnl|tr|Q58WU7_9BACT (Q58WU7) Enolase			x
Q5K117_9LACO	>gnl|tr|Q5K117_9LACO (Q5K117) Alpha-enolase (EC 4.2.1.11)			x
Q5NJY7_LACPL	>gnl|tr|Q5NJY7_LACPL (Q5NJY7) Enolase (EC 4.2.1.11)			x
Q5NJZ3_LACSK	>gnl|tr|Q5NJZ3_LACSK (Q5NJZ3) Enolase			x
Q6SET0_9BACT	>gnl|tr|Q6SET0_9BACT (Q6SET0) Enolase (EC 4.2.1.11)			x
Q6SGG1_9BACT	>gnl|tr|Q6SGG1_9BACT (Q6SGG1) Enolase (EC 4.2.1.11)			x
Q7P791_FUSNV	>gnl|tr|Q7P791_FUSNV (Q7P791) Enolase (EC 4.2.1.11)			x
Q845Q5_9STRE	>gnl|tr|Q845Q5_9STRE (Q845Q5) Enolase			x
Q84FY9_METEX	>gnl|tr|Q84FY9_METEX (Q84FY9) Enolase			x
Q8GDZ5_HELMO	>gnl|tr|Q8GDZ5_HELMO (Q8GDZ5) Enolase (EC 4.2.1.11) (Fragment)			x
Q8RP81_STRAG	>gnl|tr|Q8RP81_STRAG (Q8RP81) Enolase			x
Q935W7_STRPN	>gnl|tr|Q935W7_STRPN (Q935W7) Alpha-enolase			x
Q2NAQ1_9SPHN	>gnl|tr|Q2NAQ1_9SPHN (Q2NAQ1) Enolase			x
Q2NJ39_9MOLU	>gnl|tr|Q2NJ39_9MOLU (Q2NJ39) Enolase (EC 4.2.1.11)			x
Q2NVN7_SODGL	>gnl|tr|Q2NVN7_SODGL (Q2NVN7) Enolase			x
Q2P1K8_XANOR	>gnl|tr|Q2P1K8_XANOR (Q2P1K8) Enolase			x
Q4KHF6_PSEF5	>gnl|tr|Q4KHF6_PSEF5 (Q4KHF6) Enolase (EC 4.2.1.11)			x
Q4L4K7_STAHJ	>gnl|tr|Q4L4K7_STAHJ (Q4L4K7) Enolase			x
Q4QLX6_HAEI8	>gnl|tr|Q4QLX6_HAEI8 (Q4QLX6) Enolase (EC 4.2.1.11)			x
Q57D07_BRUAB	>gnl|tr|Q57D07_BRUAB (Q57D07) Enolase			x
Q57KH0_SALCH	>gnl|tr|Q57KH0_SALCH (Q57KH0) Enolase			x
Q5FH95_EHRRG	>gnl|tr|Q5FH95_EHRRG (Q5FH95) Enolase (EC 4.2.1.11) (2-phospho-D-glycerate hydro-lyase)			x
Q5GTG4_WOLTR	>gnl|tr|Q5GTG4_WOLTR (Q5GTG4) Enolase			x
Q5L4S5_CHLAB	>gnl|tr|Q5L4S5_CHLAB (Q5L4S5) Enolase (EC 4.2.1.11) (2-phospho-D-glycerate hydro-lyase)			x
Q5LG64_BACFN	>gnl|tr|Q5LG64_BACFN (Q5LG64) Enolase (EC 4.2.1.11) (2-phospho-D-glycerate hydro-lyase)			x
Q5PAS6_ANAMM	>gnl|tr|Q5PAS6_ANAMM (Q5PAS6) Enolase (EC 4.2.1.11) (2-phospho-D-glycerate hydro-lyase)			x
Q2YPV0_BRUA2	>gnl|tr|Q2YPV0_BRUA2 (Q2YPV0) Enolase (EC 4.2.1.11)			x
Q5HB46_EHRRW	>gnl|tr|Q5HB46_EHRRW (Q5HB46) Enolase (EC 4.2.1.11) (2-phospho-D-glycerate hydro-lyase)			x
Q65EN2_BACLD	>gnl|tr|Q65EN2_BACLD (Q65EN2) Enolase (EC 4.2.1.11) (2-phospho-D-glycerate hydro-lyase)			x
Q3UJ20_MOUSE	>gnl|tr|Q3UJ20_MOUSE (Q3UJ20) 17 days embryo heart cDNA, RIKEN full-length enriched library, clone:I920038O04 product:enolase 2, gamma neuronal, full insert sequence			x
Q545V3_MOUSE	>gnl|tr|Q545V3_MOUSE (Q545V3) Adult male brain cDNA, RIKEN full-length enriched library, clone:0710008M22 product:enolase 2, gamma neuronal, full insert sequence (Adult male cerebellum cDNA, RIKEN full-length enriched library, clone:1520403G13 product:enolase 2,			x
Q5EB49_RAT	>gnl|tr|Q5EB49_RAT (Q5EB49) Enolase 1, alpha			x
Q5FW97_MOUSE	>gnl|tr|Q5FW97_MOUSE (Q5FW97) Hypothetical protein LOC433182 (Melanocyte cDNA, RIKEN full-length enriched library, clone:G270128I15 product:enolase 1, alpha non-neuron, full insert sequence) (Bone marrow macrophage cDNA, RIKEN full-length enriched library, clone			x
Q5SX58_MOUSE	>gnl|tr|Q5SX58_MOUSE (Q5SX58) Enolase (EC 4.2.1.11) (2-phospho-D-glycerate hydro-lyase)			x
Q5XIV3_RAT	>gnl|tr|Q5XIV3_RAT (Q5XIV3) Enolase 3, beta			x
Q568G3_BRARE	>gnl|tr|Q568G3_BRARE (Q568G3) Enolase 3, (Beta, muscle)			x
Q6GQM9_BRARE	>gnl|tr|Q6GQM9_BRARE (Q6GQM9) Enolase 2			x
Q6IQP5_BRARE	>gnl|tr|Q6IQP5_BRARE (Q6IQP5) Enolase 1, (Alpha)			x
Q6P8E1_XENTR	>gnl|tr|Q6P8E1_XENTR (Q6P8E1) Enolase (2-phosphoglycerate dehydratase)			x
Q6PC12_BRARE	>gnl|tr|Q6PC12_BRARE (Q6PC12) Enolase 1, (Alpha)			x
Q6TH14_BRARE	>gnl|tr|Q6TH14_BRARE (Q6TH14) Enolase 1, (Alpha)			x
Q8JFE0_CROPL	>gnl|tr|Q8JFE0_CROPL (Q8JFE0) Tau-crystallin protein (Alpha-enolase)			x
Q9DDG6_SALTR	>gnl|tr|Q9DDG6_SALTR (Q9DDG6) Alpha-2 enolase-1 (Fragment)			x
Q9DDG7_SALTR	>gnl|tr|Q9DDG7_SALTR (Q9DDG7) Alpha-1 enolase-1 (Fragment)			x
Q9DDG8_CHIPU	>gnl|tr|Q9DDG8_CHIPU (Q9DDG8) Beta enolase-1 (Fragment)			x
Q9DDG9_CHIPU	>gnl|tr|Q9DDG9_CHIPU (Q9DDG9) Alpha enolase-1 (Fragment)			x
Q9DDH0_NEOFS	>gnl|tr|Q9DDH0_NEOFS (Q9DDH0) Beta enolase-1 (Fragment)			x
Q9DDH1_LEPPA	>gnl|tr|Q9DDH1_LEPPA (Q9DDH1) Beta enolase-1 (Fragment)			x
Q9DDH4_LATCH	>gnl|tr|Q9DDH4_LATCH (Q9DDH4) Alpha enolase-1 (Fragment)			x
Q9DDH5_AMICA	>gnl|tr|Q9DDH5_AMICA (Q9DDH5) Beta enolase-1 (Fragment)			x
Q9DDH6_AMICA	>gnl|tr|Q9DDH6_AMICA (Q9DDH6) Alpha enolase-1 (Fragment)			x
Q9PTX5_LAMRE	>gnl|tr|Q9PTX5_LAMRE (Q9PTX5) Enolase-2 (Fragment)			x
Q9PTX6_LAMRE	>gnl|tr|Q9PTX6_LAMRE (Q9PTX6) Enolase-1 (Fragment)			x
Q9U5F7_EPTBU	>gnl|tr|Q9U5F7_EPTBU (Q9U5F7) Enolase (Fragment)			x
Q9W6C9_CAICR	>gnl|tr|Q9W6C9_CAICR (Q9W6C9) Alpha enolase (Fragment)			x
Q9W6D0_SPHPU	>gnl|tr|Q9W6D0_SPHPU (Q9W6D0) Alpha enolase (Fragment)			x
Q9W6D1_EUMIN	>gnl|tr|Q9W6D1_EUMIN (Q9W6D1) Alpha enolase (Fragment)			x
Q9W6D2_TRASC	>gnl|tr|Q9W6D2_TRASC (Q9W6D2) Alpha enolase (Fragment)			x
Q9W6D3_9SAUR	>gnl|tr|Q9W6D3_9SAUR (Q9W6D3) Alpha enolase (Fragment)			x
Q41RU7_FERAC	>gnl|tr|Q41RU7_FERAC (Q41RU7) Phosphopyruvate hydratase (EC 4.2.1.11)			x
Q468E2_METBA	>gnl|tr|Q468E2_METBA (Q468E2) Phosphopyruvate hydratase			x
Q5KLA7_CRYNE	>gnl|tr|Q5KLA7_CRYNE (Q5KLA7) Phosphopyruvate hydratase, putative			x
O96656_PENMO	>gnl|tr|O96656_PENMO (O96656) Phosphopyruvate hydratase			x
Q54RK5_DICDI	>gnl|tr|Q54RK5_DICDI (Q54RK5) Phosphopyruvate hydratase			x
Q55F83_DICDI	>gnl|tr|Q55F83_DICDI (Q55F83) Phosphopyruvate hydratase			x
Q2RT60_RHORU	>gnl|tr|Q2RT60_RHORU (Q2RT60) Phosphopyruvate hydratase (EC 4.2.1.11)			x
Q2S4F8_9SPHI	>gnl|tr|Q2S4F8_9SPHI (Q2S4F8) Phosphopyruvate hydratase (EC 4.2.1.11)			x
Q30P06_THIDN	>gnl|tr|Q30P06_THIDN (Q30P06) Phosphopyruvate hydratase (EC 4.2.1.11)			x
Q34LT3_RHOPA	>gnl|tr|Q34LT3_RHOPA (Q34LT3) Phosphopyruvate hydratase (EC 4.2.1.11)			x
Q38Y18_LACSS	>gnl|tr|Q38Y18_LACSS (Q38Y18) Phosphopyruvate hydratase (EC 4.2.1.11)			x
Q39EV9_BURS3	>gnl|tr|Q39EV9_BURS3 (Q39EV9) Phosphopyruvate hydratase (EC 4.2.1.11)			x
Q3JCT1_NITOC	>gnl|tr|Q3JCT1_NITOC (Q3JCT1) Phosphopyruvate hydratase (EC 4.2.1.11)			x
Q3JQQ6_BURP1	>gnl|tr|Q3JQQ6_BURP1 (Q3JQQ6) Phosphopyruvate hydratase (EC 4.2.1.11)			x
Q3KH92_PSEPF	>gnl|tr|Q3KH92_PSEPF (Q3KH92) Phosphopyruvate hydratase (EC 4.2.1.11)			x
Q6QWP3_9SCOR	>gnl|tr|Q6QWP3_9SCOR (Q6QWP3) 2-phospho-D-glycerate hydrolase (Fragment)			x
Q6QWP4_9CRUS	>gnl|tr|Q6QWP4_9CRUS (Q6QWP4) 2-phospho-D-glycerate hydrolase (Fragment)			x
Q6QWP5_9ANNE	>gnl|tr|Q6QWP5_9ANNE (Q6QWP5) 2-phospho-D-glycerate hydrolase (Fragment)			x
Q6QWP6_CALSI	>gnl|tr|Q6QWP6_CALSI (Q6QWP6) 2-phospho-D-glycerate hydrolase (Fragment)			x
Q6QWP7_9CRUS	>gnl|tr|Q6QWP7_9CRUS (Q6QWP7) 2-phospho-D-glycerate hydrolase (Fragment)			x
Q6QWP8_9CRUS	>gnl|tr|Q6QWP8_9CRUS (Q6QWP8) 2-phospho-D-glycerate hydrolase (Fragment)			x
Q6QWP9_LIMPO	>gnl|tr|Q6QWP9_LIMPO (Q6QWP9) 2-phospho-D-glycerate hydrolase (Fragment)			x
Q6QWQ0_9ARAC	>gnl|tr|Q6QWQ0_9ARAC (Q6QWQ0) 2-phospho-D-glycerate hydrolase (Fragment)			x
Q6QWQ1_9MYRI	>gnl|tr|Q6QWQ1_9MYRI (Q6QWQ1) 2-phospho-D-glycerate hydrolase (Fragment)			x
Q6QWQ2_9MYRI	>gnl|tr|Q6QWQ2_9MYRI (Q6QWQ2) 2-phospho-D-glycerate hydrolase (Fragment)			x
Q7XAS6_CYNDA	>gnl|tr|Q7XAS6_CYNDA (Q7XAS6) Pollen 2-phosphoglycerate dehydrogenase 2			x
Q8VVB4_STRTR	>gnl|tr|Q8VVB4_STRTR (Q8VVB4) 2-phosphoglycerate dehydratase			x
Q4JU51_CORJK	>gnl|tr|Q4JU51_CORJK (Q4JU51) Eno protein (EC 4.2.1.11)			x
Q3BUN6_XANC5	>gnl|tr|Q3BUN6_XANC5 (Q3BUN6) Galactonate dehydratase (EC 4.2.1.6)			x
Q48K93_PSE14	>gnl|tr|Q48K93_PSE14 (Q48K93) Galactonate dehydratase (EC 4.2.1.6)			x
Q57I11_SALCH	>gnl|tr|Q57I11_SALCH (Q57I11) Galactonate dehydratase			x
Q5KYJ6_GEOKA	>gnl|tr|Q5KYJ6_GEOKA (Q5KYJ6) Galactonate dehydratase (EC 4.2.1.6)			x
Q5WKP1_BACSK	>gnl|tr|Q5WKP1_BACSK (Q5WKP1) Galactonate dehydratase (EC 4.2.1.6)			x
Q63X38_BURPS	>gnl|tr|Q63X38_BURPS (Q63X38) Putative galactonate dehydratase protein			x
Q7MC07_VIBVY	>gnl|tr|Q7MC07_VIBVY (Q7MC07) Probable galactonate dehydratase protein			x
Q8XVS8_RALSO	>gnl|tr|Q8XVS8_RALSO (Q8XVS8) PUTATIVE GALACTONATE DEHYDRATASE PROTEIN (EC 4.2.1.6)			x
Q92W53_RHIME	>gnl|tr|Q92W53_RHIME (Q92W53) Probable galactonate dehydratase protein (EC 4.2.1.6)			x
Q2T252_BURTH	>gnl|tr|Q2T252_BURTH (Q2T252) Glucarate dehydratase (EC 4.2.1.40)			x
Q35KA8_9BRAD	>gnl|tr|Q35KA8_9BRAD (Q35KA8) Glucarate dehydratase (EC 4.2.1.40)			x
Q39KL8_BURS3	>gnl|tr|Q39KL8_BURS3 (Q39KL8) Glucarate dehydratase (EC 4.2.1.40)			x
Q3EIQ9_ACTSC	>gnl|tr|Q3EIQ9_ACTSC (Q3EIQ9) Glucarate dehydratase (EC 4.2.1.40)			x
Q3F2Y9_9BURK	>gnl|tr|Q3F2Y9_9BURK (Q3F2Y9) Glucarate dehydratase (EC 4.2.1.40)			x
Q3RWP4_RALME	>gnl|tr|Q3RWP4_RALME (Q3RWP4) Glucarate dehydratase (EC 4.2.1.40)			x
Q44TQ7_9BURK	>gnl|tr|Q44TQ7_9BURK (Q44TQ7) Glucarate dehydratase (EC 4.2.1.40)			x
Q46UW1_RALEJ	>gnl|tr|Q46UW1_RALEJ (Q46UW1) Glucarate dehydratase (EC 4.2.1.40)			x
Q4AUW2_9BURK	>gnl|tr|Q4AUW2_9BURK (Q4AUW2) Glucarate dehydratase (EC 4.2.1.40)			x
Q4B8L5_BURVI	>gnl|tr|Q4B8L5_BURVI (Q4B8L5) Glucarate dehydratase (EC 4.2.1.40)			x
Q4LLI4_9BURK	>gnl|tr|Q4LLI4_9BURK (Q4LLI4) Glucarate dehydratase (EC 4.2.1.40)			x
Q4ZRS0_PSEU2	>gnl|tr|Q4ZRS0_PSEU2 (Q4ZRS0) Glucarate dehydratase (EC 4.2.1.40)			x
Q6D173_ERWCT	>gnl|tr|Q6D173_ERWCT (Q6D173) Glucarate dehydratase (EC 4.2.1.40)			x
Q6FFQ2_ACIAD	>gnl|tr|Q6FFQ2_ACIAD (Q6FFQ2) D-glucarate dehydratase (EC 4.2.1.40)			x
Q89HW7_BRAJA	>gnl|tr|Q89HW7_BRAJA (Q89HW7) Glucarate dehydratase (EC 4.2.1.40)			x
Q8EMK6_OCEIH	>gnl|tr|Q8EMK6_OCEIH (Q8EMK6) Glucarate dehydratase (EC 4.2.1.40)			x
Q8XRK2_RALSO	>gnl|tr|Q8XRK2_RALSO (Q8XRK2) PROBABLE GLUCARATE DEHYDRATASE PROTEIN (EC 4.2.1.40)			x
Q8Y0G5_RALSO	>gnl|tr|Q8Y0G5_RALSO (Q8Y0G5) PROBABLE GLUCARATE DEHYDRATASE PROTEIN (EC 4.2.1.40)			x
Q8Z443_SALTI	>gnl|tr|Q8Z443_SALTI (Q8Z443) Probable glucarate dehydratase 1 (EC 4.2.1.40)			x
Q8ZMD9_SALTY	>gnl|tr|Q8ZMD9_SALTY (Q8ZMD9) D-glucarate dehydratase (EC 4.2.1.40)			x
Q2X863_PSEPU	>gnl|tr|Q2X863_PSEPU (Q2X863) Glucarate dehydratase			x
Q31XK3_SHIBS	>gnl|tr|Q31XK3_SHIBS (Q31XK3) Putative glucarate dehydratase			x
Q3YY69_SHISS	>gnl|tr|Q3YY69_SHISS (Q3YY69) Putative glucarate dehydratase			x
Q4UY48_XANC8	>gnl|tr|Q4UY48_XANC8 (Q4UY48) Glucarate hydratase			x
Q57KF6_SALCH	>gnl|tr|Q57KF6_SALCH (Q57KF6) D-glucarate dehydratase			x
Q5PEJ1_SALPA	>gnl|tr|Q5PEJ1_SALPA (Q5PEJ1) Probable glucarate dehydratase 1			x
Q83QD4_SHIFL	>gnl|tr|Q83QD4_SHIFL (Q83QD4) Putative glucarate dehydratase			x
Q87ZY7_PSESM	>gnl|tr|Q87ZY7_PSESM (Q87ZY7) Glucarate dehydratase			x
Q88DR6_PSEPK	>gnl|tr|Q88DR6_PSEPK (Q88DR6) Glucarate dehydratase			x
Q8P5U3_XANCP	>gnl|tr|Q8P5U3_XANCP (Q8P5U3) Glucarate hydratase			x
Q5V465_HALMA	>gnl|tr|Q5V465_HALMA (Q5V465) Methylaspartate ammonia-lyase (EC 4.3.1.2)			x
Q9HN19_HALSA	>gnl|tr|Q9HN19_HALSA (Q9HN19) Methylaspartate ammonia-lyase			x
O66145_CITAM	>gnl|tr|O66145_CITAM (O66145) 3-methylaspartate ammonia-lyase			x
Q32IJ6_SHIDS	>gnl|tr|Q32IJ6_SHIDS (Q32IJ6) Putative methylaspartate ammonia-lyase			x
Q3AEJ6_CARHZ	>gnl|tr|Q3AEJ6_CARHZ (Q3AEJ6) Methylaspartate ammonia-lyase (EC 4.3.1.2)			x
Q3AEU2_CARHZ	>gnl|tr|Q3AEU2_CARHZ (Q3AEU2) Methylaspartate ammonia-lyase (EC 4.3.1.2)			x
Q3CBX0_9CLOT	>gnl|tr|Q3CBX0_9CLOT (Q3CBX0) Methylaspartate ammonia-lyase (EC 4.3.1.2)			x
Q426I1_DESHA	>gnl|tr|Q426I1_DESHA (Q426I1) Methylaspartate ammonia-lyase (EC 4.3.1.2)			x
Q8KJF8_RHILO	>gnl|tr|Q8KJF8_RHILO (Q8KJF8) PUTATIVE METHYLASPARTATE AMMONIA-LYASE PROTEIN (EC 4.3.1.2)			x
Q73KI3_TREDE	>gnl|tr|Q73KI3_TREDE (Q73KI3) Methylaspartate ammonia-lyase (EC 4.3.1.2)			x
Q890S3_CLOTE	>gnl|tr|Q890S3_CLOTE (Q890S3) Methylaspartate ammonia-lyase (EC 4.3.1.2)			x
Q8X990_ECO57	>gnl|tr|Q8X990_ECO57 (Q8X990) Putative methylaspartate ammonia-lyase (3-methylaspartate ammonia-lyase)			x
Q98A98_RHILO	>gnl|tr|Q98A98_RHILO (Q98A98) 3-methylaspartate ammonia-lyase			x
Q85G01_CYAME	>gnl|tr|Q85G01_CYAME (Q85G01) 4-(2'-carboxyphenyl)-4-oxybutyric acid synthase			x
Q31D06_PROM9	>gnl|tr|Q31D06_PROM9 (Q31D06) Putative O-succinylbenzoate synthase			x
Q3AGW3_SYNSC	>gnl|tr|Q3AGW3_SYNSC (Q3AGW3) Putative O-succinylbenzoate synthase			x
Q3AVZ3_SYNS9	>gnl|tr|Q3AVZ3_SYNS9 (Q3AVZ3) Putative O-succinylbenzoate synthase			x
Q4QLT9_HAEI8	>gnl|tr|Q4QLT9_HAEI8 (Q4QLT9) O-succinylbenzoate synthase (EC 4.2.1.-)			x
Q5E484_VIBF1	>gnl|tr|Q5E484_VIBF1 (Q5E484) O-succinylbenzoate synthase (EC 4.2.1.-)			x
Q632I6_BACCZ	>gnl|tr|Q632I6_BACCZ (Q632I6) Possible N-acylamino acid racemase; possible O-succinylbenzoate synthase (EC 4.2.1.-)			x
Q7MMF3_VIBVY	>gnl|tr|Q7MMF3_VIBVY (Q7MMF3) O-succinylbenzoate synthase			x
Q7U3X1_SYNPX	>gnl|tr|Q7U3X1_SYNPX (Q7U3X1) Putative O-succinylbenzoate synthase (EC 4.2.1.-)			x
Q7V3A7_PROMP	>gnl|tr|Q7V3A7_PROMP (Q7V3A7) Putative O-succinylbenzoate synthase			x
Q7V4A4_PROMM	>gnl|tr|Q7V4A4_PROMM (Q7V4A4) Putative O-succinylbenzoate synthase (EC 4.2.1.-)			x
Q8D823_VIBVU	>gnl|tr|Q8D823_VIBVU (Q8D823) O-succinylbenzoate synthase			x
Q2S2V3_9SPHI	>gnl|tr|Q2S2V3_9SPHI (Q2S2V3) O-succinylbenzoic acid (OSB) synthetase (EC 4.2.1.-)			x
Q2YTP1_STAAB	>gnl|tr|Q2YTP1_STAAB (Q2YTP1) O-succinylbenzoic acid synthetase (EC 4.2.1.-)			x
Q3M9T7_ANAVT	>gnl|tr|Q3M9T7_ANAVT (Q3M9T7) O-succinylbenzoic acid synthase			x
Q49YM1_STAS1	>gnl|tr|Q49YM1_STAS1 (Q49YM1) O-succinylbenzoic acid synthetase			x
Q4MNA0_BACCE	>gnl|tr|Q4MNA0_BACCE (Q4MNA0) O-succinylbenzoic acid (OSB) synthetase (EC 4.2.1.-)			x
Q53635_STAAU	>gnl|tr|Q53635_STAAU (Q53635) O-succinylbenzoic acid (OSB) synthetase			x
Q4L7D3_STAHJ	>gnl|tr|Q4L7D3_STAHJ (Q4L7D3) O-succinylbenzoic acid (OSB) synthetase			x
Q5HEY3_STAAC	>gnl|tr|Q5HEY3_STAAC (Q5HEY3) O-succinylbenzoic acid (OSB) synthetase, putative			x
Q5HNB3_STAEQ	>gnl|tr|Q5HNB3_STAEQ (Q5HNB3) O-succinylbenzoic acid synthetase, putative			x
Q7A4Z3_STAAN	>gnl|tr|Q7A4Z3_STAAN (Q7A4Z3) O-succinylbenzoic acid synthetase			x
Q8CNT4_STAES	>gnl|tr|Q8CNT4_STAES (Q8CNT4) O-succinylbenzoic acid (OSB) synthetase			x
Q8NVZ5_STAAW	>gnl|tr|Q8NVZ5_STAAW (Q8NVZ5) O-succinylbenzoic acid synthetase			x
Q8Z0Q6_ANASP	>gnl|tr|Q8Z0Q6_ANASP (Q8Z0Q6) O-succinylbenzoic acid synthase			x
Q99T74_STAAM	>gnl|tr|Q99T74_STAAM (Q99T74) O-succinylbenzoic acid synthetase			x
Q8GFH9_ALCXX	>gnl|tr|Q8GFH9_ALCXX (Q8GFH9) Chloromuconate cycloisomerase (EC 5.5.1.7)			x
Q93UZ6_9BURK	>gnl|tr|Q93UZ6_9BURK (Q93UZ6) Chloromuconate cycloisomerase (EC 5.5.1.7)			x
O67985_RHOOP	>gnl|tr|O67985_RHOOP (O67985) Chloromuconate cycloisomerase			x
O87609_PSEAE	>gnl|tr|O87609_PSEAE (O87609) Chloromuconate cycloisomerase			x
P94138_RALEU	>gnl|tr|P94138_RALEU (P94138) Chloromuconate cycloisomerase			x
Q706U0_PSEPU	>gnl|tr|Q706U0_PSEPU (Q706U0) Chloromuconate cycloisomerase			x
Q7BV50_BURCE	>gnl|tr|Q7BV50_BURCE (Q7BV50) Chloromuconate cycloisomerase			x
Q8G9L1_RHOOP	>gnl|tr|Q8G9L1_RHOOP (Q8G9L1) Chloromuconate cycloisomerase			x
Q9RHQ8_VARPD	>gnl|tr|Q9RHQ8_VARPD (Q9RHQ8) Chloromuconate cycloisomerase			x
Q9RPB4_PSEAE	>gnl|tr|Q9RPB4_PSEAE (Q9RPB4) Chloromuconate cycloisomerase			x
Q9RPF7_PSEAE	>gnl|tr|Q9RPF7_PSEAE (Q9RPF7) Chloromuconate cycloisomerase			x
Q393C7_BURS3	>gnl|tr|Q393C7_BURS3 (Q393C7) Muconate cycloisomerase (EC 5.5.1.1)			x
Q3JJV9_BURP1	>gnl|tr|Q3JJV9_BURP1 (Q3JJV9) Muconate cycloisomerase (EC 5.5.1.1)			x
Q3LHT2_9NOCA	>gnl|tr|Q3LHT2_9NOCA (Q3LHT2) Cis,cis-muconate cycloisomerase (EC 5.5.1.1)			x
Q3PBR5_PARDE	>gnl|tr|Q3PBR5_PARDE (Q3PBR5) Muconate cycloisomerase (EC 5.5.1.1)			x
Q458I5_9BURK	>gnl|tr|Q458I5_9BURK (Q458I5) Muconate cycloisomerase (EC 5.5.1.1)			x
Q4LPX1_9BURK	>gnl|tr|Q4LPX1_9BURK (Q4LPX1) Muconate cycloisomerase (EC 5.5.1.1)			x
Q76CC6_9MICC	>gnl|tr|Q76CC6_9MICC (Q76CC6) Cis,cis-muconate cycloisomerase (EC 5.5.1.1)			x
Q9AQS7_9BURK	>gnl|tr|Q9AQS7_9BURK (Q9AQS7) Muconate cycloisomerase (EC 5.5.1.1)			x
Q9EV42_RALEU	>gnl|tr|Q9EV42_RALEU (Q9EV42) Putative muconate cycloisomerase (EC 5.5.1.1)			x
Q9Z9Y1_9GAMM	>gnl|tr|Q9Z9Y1_9GAMM (Q9Z9Y1) Muconate cycloisomerase (EC 5.5.1.1)			x
Q9Z9Y6_9GAMM	>gnl|tr|Q9Z9Y6_9GAMM (Q9Z9Y6) Muconate cycloisomerase (EC 5.5.1.1)			x
Q4K9X1_PSEF5	>gnl|tr|Q4K9X1_PSEF5 (Q4K9X1) Muconate cycloisomerase (EC 5.5.1.1)			x
Q62E51_BURMA	>gnl|tr|Q62E51_BURMA (Q62E51) Muconate cycloisomerase (EC 5.5.1.1)			x
Q63J25_BURPS	>gnl|tr|Q63J25_BURPS (Q63J25) Muconate cycloisomerase I (EC 5.5.1.1)			x
Q2T814_BURTH	>gnl|tr|Q2T814_BURTH (Q2T814) Muconate cycloisomerase			x
Q2XL31_PSEPU	>gnl|tr|Q2XL31_PSEPU (Q2XL31) Muconate cycloisomerase			x
Q51958_PSEPU	>gnl|tr|Q51958_PSEPU (Q51958) Muconate lactonizing enzyme			x
Q5NTR1_9BACT	>gnl|tr|Q5NTR1_9BACT (Q5NTR1) Muconate lactonizing enzyme I			x
Q7WWT7_RALEU	>gnl|tr|Q7WWT7_RALEU (Q7WWT7) Putative muconate cycloisomerase			x
Q7WWU8_RALEU	>gnl|tr|Q7WWU8_RALEU (Q7WWU8) Putative muconate cycloisomerase			x
Q8GAY8_BURST	>gnl|tr|Q8GAY8_BURST (Q8GAY8) Cis,cis-muconate lactonizing enzyme			x
Q8GAZ7_BURST	>gnl|tr|Q8GAZ7_BURST (Q8GAZ7) Cis,cis-muconate lactonizing enzyme			x
Q93SR2_PSEPU	>gnl|tr|Q93SR2_PSEPU (Q93SR2) Putative muconate cycloisomerase I CatB			x
Q9AEQ3_PSEPU	>gnl|tr|Q9AEQ3_PSEPU (Q9AEQ3) Cis,cis-muconate lactonizing enzyme			x
Q9AQQ3_9PSED	>gnl|tr|Q9AQQ3_9PSED (Q9AQQ3) Cis,cis-muconate cycloisomerase CatB			x
Q88GK6_PSEPK	>gnl|tr|Q88GK6_PSEPK (Q88GK6) Muconate cycloisomerase			x
Q8FN45_COREF	>gnl|tr|Q8FN45_COREF (Q8FN45) Putative muconate cycloisomerase			x
Q9I0X3_PSEAE	>gnl|tr|Q9I0X3_PSEAE (Q9I0X3) Muconate cycloisomerase I			x
Q3EFA0_ACTSC	>gnl|tr|Q3EFA0_ACTSC (Q3EFA0) 3-deoxy-manno-octulosonate-8-phosphatase (EC 3.1.3.45)			x
Q3KI02_PSEPF	>gnl|tr|Q3KI02_PSEPF (Q3KI02) Phosphatase kdsC (EC 3.1.3.45)			x
Q4ZNU9_PSEU2	>gnl|tr|Q4ZNU9_PSEU2 (Q4ZNU9) HAD-superfamily hydrolase, subfamily IIIA:Phosphatase YrbI (EC 3.1.3.45)			x
Q4KI83_PSEF5	>gnl|tr|Q4KI83_PSEF5 (Q4KI83) 3-deoxy-D-manno-octulosonate 8-phosphate phosphatase (EC 3.1.3.45)			x
Q4QJR5_HAEI8	>gnl|tr|Q4QJR5_HAEI8 (Q4QJR5) 3-deoxy-D-manno-octulosonate 8-phosphate phosphatase (EC 3.1.3.45)			x
Q4K9L7_PSEF5	>gnl|tr|Q4K9L7_PSEF5 (Q4K9L7) 2-phosphonoacetaldehyde hydrolase (EC 3.11.1.1)			x
Q63E46_BACCZ	>gnl|tr|Q63E46_BACCZ (Q63E46) Possible phosphonoacetaldehyde hydrolase (EC 3.11.1.1)			x
Q6HLM1_BACHK	>gnl|tr|Q6HLM1_BACHK (Q6HLM1) Possible phosphonoacetaldehyde hydrolase (EC 3.11.1.1)			x
Q73BH9_BACC1	>gnl|tr|Q73BH9_BACC1 (Q73BH9) Phosphonoacetaldehyde phosphonohydrolase (EC 3.11.1.1)			x
Q88YN8_LACPL	>gnl|tr|Q88YN8_LACPL (Q88YN8) Phosphonoacetaldehyde hydrolase (EC 3.11.1.1)			x
O31156_BACCE	>gnl|tr|O31156_BACCE (O31156) Phosphonoacetaldehyde hydrolase			X
Q2XEK9_PSEPU	>gnl|tr|Q2XEK9_PSEPU (Q2XEK9) Phosphonoacetaldehyde hydrolase:HAD-superfamily hydrolase subfamily IA, variant 3			x
Q3K9Y2_PSEPF	>gnl|tr|Q3K9Y2_PSEPF (Q3K9Y2) Phosphonoacetaldehyde hydrolase			x
Q51386_PSEAE	>gnl|tr|Q51386_PSEAE (Q51386) 2-phosphonoacetaldehyde hydrolase			x
Q8RSQ3_PSEPU	>gnl|tr|Q8RSQ3_PSEPU (Q8RSQ3) 2-phosphonoacetaldehyde hydrolase			x
Q88KT1_PSEPK	>gnl|tr|Q88KT1_PSEPK (Q88KT1) 2-phosphonoacetaldehyde hydrolase			x
Q9I433_PSEAE	>gnl|tr|Q9I433_PSEAE (Q9I433) 2-phosphonoacetaldehyde hydrolase			x
Q4MSF0_BACCE	>gnl|tr|Q4MSF0_BACCE (Q4MSF0) Phosphonoacetaldehyde phosphonohydrolase VCA0606			x
Q5PFR1_SALPA	>gnl|tr|Q5PFR1_SALPA (Q5PFR1) Phosphonoacetaldehyde phosphonohydrolase			x
Q7MF46_VIBVY	>gnl|tr|Q7MF46_VIBVY (Q7MF46) Phosphonoacetaldehyde phosphonohydrolase			x
Q81TE1_BACAN	>gnl|tr|Q81TE1_BACAN (Q81TE1) Phosphonoacetaldehyde phosphonohydrolase			x
Q87JL6_VIBPA	>gnl|tr|Q87JL6_VIBPA (Q87JL6) Phosphonoacetaldehyde phosphonohydrolase			x
Q8Z8W5_SALTI	>gnl|tr|Q8Z8W5_SALTI (Q8Z8W5) Phosphonoacetaldehyde phosphonohydrolase			x
Q9KLY5_VIBCH	>gnl|tr|Q9KLY5_VIBCH (Q9KLY5) Phosphonoacetaldehyde phosphonohydrolase			x
Q2SX30_BURTH	>gnl|tr|Q2SX30_BURTH (Q2SX30) Haloacid dehalogenase, type II (EC 3.8.1.2)			x
Q39F12_BURS3	>gnl|tr|Q39F12_BURS3 (Q39F12) Haloacid dehalogenase, type II (EC 3.8.1.2)			x
Q3F8P8_9BURK	>gnl|tr|Q3F8P8_9BURK (Q3F8P8) HAD-superfamily hydrolase, subfamily IA, variant 2 (EC 3.8.1.2)			x
Q3JQZ5_BURP1	>gnl|tr|Q3JQZ5_BURP1 (Q3JQZ5) Haloacid dehalogenase, type II (EC 3.8.1.2)			x
Q3RK08_RALME	>gnl|tr|Q3RK08_RALME (Q3RK08) HAD-superfamily hydrolase, subfamily IA, variant 2 (EC 3.8.1.2)			x
Q3WKR9_9RHIZ	>gnl|tr|Q3WKR9_9RHIZ (Q3WKR9) HAD-superfamily hydrolase, subfamily IA, variant 2 (EC 3.8.1.2)			x
Q450N4_9BURK	>gnl|tr|Q450N4_9BURK (Q450N4) HAD-superfamily hydrolase, subfamily IA, variant 2 (EC 3.8.1.2)			x
Q46ZW7_RALEJ	>gnl|tr|Q46ZW7_RALEJ (Q46ZW7) Haloacid dehalogenase, type II:HAD-superfamily hydrolase, subfamily IA, variant 2 (EC 3.8.1.2)			x
Q4ASX7_9BURK	>gnl|tr|Q4ASX7_9BURK (Q4ASX7) HAD-superfamily hydrolase, subfamily IA, variant 2 (EC 3.8.1.2)			x
Q4B1A0_9BURK	>gnl|tr|Q4B1A0_9BURK (Q4B1A0) HAD-superfamily hydrolase, subfamily IA, variant 2 (EC 3.8.1.2)			x
Q4B9E0_BURVI	>gnl|tr|Q4B9E0_BURVI (Q4B9E0) HAD-superfamily hydrolase, subfamily IA, variant 2 (EC 3.8.1.2)			x
Q4LN60_9BURK	>gnl|tr|Q4LN60_9BURK (Q4LN60) HAD-superfamily hydrolase, subfamily IA, variant 2 (EC 3.8.1.2)			x
Q59I43_9BURK	>gnl|tr|Q59I43_9BURK (Q59I43) L-2-haloacid dehalogenase (EC 3.8.1.2)			x
Q5P813_AZOSE	>gnl|tr|Q5P813_AZOSE (Q5P813) Putative 2-haloalkanoic acid dehalogenase (EC 3.8.1.2)			x
Q62J90_BURMA	>gnl|tr|Q62J90_BURMA (Q62J90) Haloacid dehalogenase, type II (EC 3.8.1.2)			x
Q89D82_BRAJA	>gnl|tr|Q89D82_BRAJA (Q89D82) 2-haloalkanoic acid dehalogenase (EC 3.8.1.2)			x
Q8G1Y6_BRUSU	>gnl|tr|Q8G1Y6_BRUSU (Q8G1Y6) Haloacid dehalogenase, type II (EC 3.8.1.2)			x
Q8XZN3_RALSO	>gnl|tr|Q8XZN3_RALSO (Q8XZN3) PUTATIVE 2-HALOALKANOIC ACID DEHALOGENASE PROTEIN (EC 3.8.1.2)			x
Q3E2N8_CHLAU	>gnl|tr|Q3E2N8_CHLAU (Q3E2N8) Haloacid dehalogenase, type II:HAD-superfamily hydrolase, subfamily IA, variant 2			x
Q9ZA67_BURCE	>gnl|tr|Q9ZA67_BURCE (Q9ZA67) Cryptic haloacid dehalogenase 1			x
Q57EG9_BRUAB	>gnl|tr|Q57EG9_BRUAB (Q57EG9) Haloacid dehalogenase			x
Q6N251_RHOPA	>gnl|tr|Q6N251_RHOPA (Q6N251) Putative 2-haloacid halidohydrolase Iva			x
Q985K5_RHILO	>gnl|tr|Q985K5_RHILO (Q985K5) 2-haloacid halidohydrolase Iva			x
Q2W483_MAGSA	>gnl|tr|Q2W483_MAGSA (Q2W483) 2-haloalkanoic acid dehalogenase I			x
Q9Z3Z3_PSEPU	>gnl|tr|Q9Z3Z3_PSEPU (Q9Z3Z3) Haloalkanoic acid dehalogenase			x
Q4EH91_LISMO	>gnl|tr|Q4EH91_LISMO (Q4EH91) Beta-phosphoglucomutase (EC 5.4.2.6)			x
Q4ENF6_LISMO	>gnl|tr|Q4ENF6_LISMO (Q4ENF6) Beta-phosphoglucomutase (EC 5.4.2.6)			x
Q71VT0_LISMF	>gnl|tr|Q71VT0_LISMF (Q71VT0) Beta-phosphoglucomutase (EC 5.4.2.6)			x
Q890F6_LACPL	>gnl|tr|Q890F6_LACPL (Q890F6) Beta-phosphoglucomutase (EC 5.4.2.6)			x
Q890I4_LACPL	>gnl|tr|Q890I4_LACPL (Q890I4) Beta-phosphoglucomutase (EC 5.4.2.6)			x
Q8FHR4_ECOL6	>gnl|tr|Q8FHR4_ECOL6 (Q8FHR4) Putative beta-phosphoglucomutase (EC 5.4.2.6)			x
Q98PT4_MYCPU	>gnl|tr|Q98PT4_MYCPU (Q98PT4) BETA-PHOSPHOGLUCOMUTASE (BETA-PGM) (EC 5.4.2.6)			x
Q9JSW9_NEIMA	>gnl|tr|Q9JSW9_NEIMA (Q9JSW9) Beta-phosphoglucomutase (EC 5.4.2.6)			x
Q9JSX3_NEIMA	>gnl|tr|Q9JSX3_NEIMA (Q9JSX3) Beta-phosphoglucomutase (EC 5.4.2.6)			x
Q9K108_NEIMB	>gnl|tr|Q9K108_NEIMB (Q9K108) Beta-phosphoglucomutase (EC 5.4.2.6)			x
O87773_LACSN	>gnl|tr|O87773_LACSN (O87773) Beta-phosphoglucomutase			x
Q3Z162_SHISS	>gnl|tr|Q3Z162_SHISS (Q3Z162) Putative beta-phosphoglucomutase			x
Q836Y8_ENTFA	>gnl|tr|Q836Y8_ENTFA (Q836Y8) Beta-phosphoglucomutase			x
Q83RK7_SHIFL	>gnl|tr|Q83RK7_SHIFL (Q83RK7) Putative beta-phosphoglucomutase			x
Q8X8K2_ECO57	>gnl|tr|Q8X8K2_ECO57 (Q8X8K2) Putative beta-phosphoglucomutase			x
Q97FW2_CLOAB	>gnl|tr|Q97FW2_CLOAB (Q97FW2) Beta-phosphoglucomutase			x
O81923_CAPAA	>gnl|tr|O81923_CAPAA (O81923) 5-epi-aristolochene synthase			x
Q84LF0_9SOLA	>gnl|tr|Q84LF0_9SOLA (Q84LF0) 5-epi-aristolochene synthase 37			x
Q84LF1_9SOLA	>gnl|tr|Q84LF1_9SOLA (Q84LF1) 5-epi-aristolochene synthase 34			x
Q84LF2_9SOLA	>gnl|tr|Q84LF2_9SOLA (Q84LF2) 5-epi-aristolochene synthase 12			x
Q84LG0_9SOLA	>gnl|tr|Q84LG0_9SOLA (Q84LG0) 5-epi-aristolochene synthase			x
Q82IY4_STRAW	>gnl|tr|Q82IY4_STRAW (Q82IY4) Pentalenene synthase			x
Q2RYC8_RHORU	>gnl|tr|Q2RYC8_RHORU (Q2RYC8) Terpene synthase, squalene cyclase (EC 5.4.99.17)			x
Q2T2Q3_BURTH	>gnl|tr|Q2T2Q3_BURTH (Q2T2Q3) Squalene-hopene cyclase (EC 5.4.99.17)			x
Q39BM5_BURS3	>gnl|tr|Q39BM5_BURS3 (Q39BM5) Terpene synthase/Squalene cyclase (EC 5.4.99.17)			x
Q39LV3_BURS3	>gnl|tr|Q39LV3_BURS3 (Q39LV3) Terpene synthase/Squalene cyclase (EC 5.4.99.17)			x
Q3F5Y2_9BURK	>gnl|tr|Q3F5Y2_9BURK (Q3F5Y2) Terpene synthase (EC 5.4.99.17)			x
Q3FA06_9BURK	>gnl|tr|Q3FA06_9BURK (Q3FA06) Terpene synthase (EC 5.4.99.17)			x
Q3G6F5_9DELT	>gnl|tr|Q3G6F5_9DELT (Q3G6F5) Terpene synthase (EC 5.4.99.17)			x
Q3JBH8_NITOC	>gnl|tr|Q3JBH8_NITOC (Q3JBH8) Terpene synthase/Squalene cyclase (EC 5.4.99.17)			x
Q3JIF6_BURP1	>gnl|tr|Q3JIF6_BURP1 (Q3JIF6) Squalene-hopene cyclase (EC 5.4.99.17)			x
Q3M418_ANAVT	>gnl|tr|Q3M418_ANAVT (Q3M418) Terpene synthase (EC 5.4.99.17)			x
Q3MYE8_9DELT	>gnl|tr|Q3MYE8_9DELT (Q3MYE8) Terpene synthase (EC 5.4.99.17)			x
Q3MZV5_9DELT	>gnl|tr|Q3MZV5_9DELT (Q3MZV5) Terpene synthase (EC 5.4.99.17)			x
Q3N6T0_9PROT	>gnl|tr|Q3N6T0_9PROT (Q3N6T0) Terpene synthase (EC 5.4.99.17)			x
Q3PXP7_NITHA	>gnl|tr|Q3PXP7_NITHA (Q3PXP7) Terpene synthase (EC 5.4.99.17)			x
Q3RN02_RALME	>gnl|tr|Q3RN02_RALME (Q3RN02) Terpene synthase (EC 5.4.99.17)			x
Q3RZT4_RALME	>gnl|tr|Q3RZT4_RALME (Q3RZT4) Terpene synthase precursor (EC 5.4.99.17)			x
Q3SQB8_NITWN	>gnl|tr|Q3SQB8_NITWN (Q3SQB8) Terpene synthase/Squalene cyclase (EC 5.4.99.17)			x
Q3W9E9_9ACTO	>gnl|tr|Q3W9E9_9ACTO (Q3W9E9) Terpene synthase (EC 5.4.99.17)			x
Q459N5_9BURK	>gnl|tr|Q459N5_9BURK (Q459N5) Terpene synthase (EC 5.4.99.17)			x
Q45EI7_9BURK	>gnl|tr|Q45EI7_9BURK (Q45EI7) Terpene synthase precursor (EC 5.4.99.17)			x
Q4BML1_BURVI	>gnl|tr|Q4BML1_BURVI (Q4BML1) Terpene synthase (EC 5.4.99.17)			x
Q4J480_AZOVI	>gnl|tr|Q4J480_AZOVI (Q4J480) Terpene synthase (EC 5.4.99.17)			X
Q4LM82_9BURK	>gnl|tr|Q4LM82_9BURK (Q4LM82) Terpene synthase (EC 5.4.99.17)			x
Q4LRR6_9BURK	>gnl|tr|Q4LRR6_9BURK (Q4LRR6) Terpene synthase precursor (EC 5.4.99.17)			x
Q5NM88_ZYMMO	>gnl|tr|Q5NM88_ZYMMO (Q5NM88) Squalene--hopene cyclase (EC 5.4.99.17)			x
Q629M5_BURMA	>gnl|tr|Q629M5_BURMA (Q629M5) Squalene-hopene cyclase (EC 5.4.99.17)			x
Q63HT1_BURPS	>gnl|tr|Q63HT1_BURPS (Q63HT1) Squalene--hopene cyclase (EC 5.4.99.17)			x
Q748E3_GEOSL	>gnl|tr|Q748E3_GEOSL (Q748E3) Squalene-hopene cyclase (EC 5.4.99.17)			x
Q74FC1_GEOSL	>gnl|tr|Q74FC1_GEOSL (Q74FC1) Squalene-hopene cyclase (EC 5.4.99.17)			x
O69446_METCA	>gnl|tr|O69446_METCA (O69446) Squalene-hopene cyclase			x
O69790_RHOPA	>gnl|tr|O69790_RHOPA (O69790) Squalene-hopene cyclase			x
Q3A7E3_PELCD	>gnl|tr|Q3A7E3_PELCD (Q3A7E3) Squalene-hopene cyclase			x
Q59080_9BACL	>gnl|tr|Q59080_9BACL (Q59080) Squalene-hopene cyclase (EC 5.4.99.7)			x
Q5FNQ3_GLUOX	>gnl|tr|Q5FNQ3_GLUOX (Q5FNQ3) Squalene-hopene cyclase			x
Q7NE23_GLOVI	>gnl|tr|Q7NE23_GLOVI (Q7NE23) Squalene-hopene cyclase			x
Q81YD8_BACAN	>gnl|tr|Q81YD8_BACAN (Q81YD8) Squalene-hopene cyclase			x
Q82ML0_STRAW	>gnl|tr|Q82ML0_STRAW (Q82ML0) Squalene-hopene cyclase			x
Q9X7V9_STRCO	>gnl|tr|Q9X7V9_STRCO (Q9X7V9) Putative squalene-hopene cyclase			x
Q2Y5X6_NITMU	>gnl|tr|Q2Y5X6_NITMU (Q2Y5X6) Squalene cyclase			x
Q34E48_RHOPA	>gnl|tr|Q34E48_RHOPA (Q34E48) Terpene synthase:Squalene cyclase			x
Q34RT4_RHOPA	>gnl|tr|Q34RT4_RHOPA (Q34RT4) Squalene-hopene-cyclase			x
Q37GN6_RHOPA	>gnl|tr|Q37GN6_RHOPA (Q37GN6) Terpene synthase:Squalene cyclase			x
Q39RT6_GEOMG	>gnl|tr|Q39RT6_GEOMG (Q39RT6) Terpene synthase:Squalene cyclase			x
Q39YL2_GEOMG	>gnl|tr|Q39YL2_GEOMG (Q39YL2) Terpene synthase:Squalene cyclase			x
Q3A7M9_PELCD	>gnl|tr|Q3A7M9_PELCD (Q3A7M9) Squalene--hopene cyclase			x
Q46RD2_RALEJ	>gnl|tr|Q46RD2_RALEJ (Q46RD2) Terpene synthase:Squalene cyclase			x
Q4MKR1_BACCE	>gnl|tr|Q4MKR1_BACCE (Q4MKR1) Squalene--hopene cyclase			x
P73914_SYNY3	>gnl|tr|P73914_SYNY3 (P73914) Squalene-hopene-cyclase			x
Q8DGK8_SYNEL	>gnl|tr|Q8DGK8_SYNEL (Q8DGK8) Squalene-hopene-cyclase			x
Q8YYS1_ANASP	>gnl|tr|Q8YYS1_ANASP (Q8YYS1) Squalene-hopene-cyclase			x
Q71RX9_STACH	>gnl|tr|Q71RX9_STACH (Q71RX9) Trichodiene synthase			x
Q76PE4_GIBZE	>gnl|tr|Q76PE4_GIBZE (Q76PE4) Trichodiene synthase			x
Q7LJL3_GIBZE	>gnl|tr|Q7LJL3_GIBZE (Q7LJL3) Trichodiene synthase			x
Q7LJL9_FUSAU	>gnl|tr|Q7LJL9_FUSAU (Q7LJL9) Trichodiene synthase			x
Q7LJS4_FUSMI	>gnl|tr|Q7LJS4_FUSMI (Q7LJS4) Trichodiene synthase			x
Q7LJT2_FUSAS	>gnl|tr|Q7LJT2_FUSAS (Q7LJT2) Trichodiene synthase			x
Q7LP67_FUSSP	>gnl|tr|Q7LP67_FUSSP (Q7LP67) Trichodiene synthase			x
Q7Z8B9_FUSPO	>gnl|tr|Q7Z8B9_FUSPO (Q7Z8B9) Trichodiene synthase			x
Q7Z8C0_FUSSP	>gnl|tr|Q7Z8C0_FUSSP (Q7Z8C0) Trichodiene synthase			x
Q8NJH2_FUSLU	>gnl|tr|Q8NJH2_FUSLU (Q8NJH2) Trichodiene synthase			x
Q96W88_GIBZE	>gnl|tr|Q96W88_GIBZE (Q96W88) Trichodiene synthase			x
Q8NJU9_GIBZE	>gnl|tr|Q8NJU9_GIBZE (Q8NJU9) Trichodiene synthetase			x
Q8NJV0_GIBZE	>gnl|tr|Q8NJV0_GIBZE (Q8NJV0) Trichodiene synthetase			x
Q9UR08_ASPTE	>gnl|tr|Q9UR08_ASPTE (Q9UR08) Aristolochene synthase			x
Q8VQN0_PROFR	>gnl|tr|Q8VQN0_PROFR (Q8VQN0) Methylmalonyl CoA epimerase (EC 5.1.99.1)			x
Q977P4_PYRHO	>gnl|tr|Q977P4_PYRHO (Q977P4) Methylmalonyl-CoA epimerase (Fragment)			x
Q6BG80_PARTE	>gnl|tr|Q6BG80_PARTE (Q6BG80) 4-hydroxyphenylpyruvate dioxygenase, putative			x
Q56H33_MEDTR	>gnl|tr|Q56H33_MEDTR (Q56H33) 4-hydroxyphenylpyruvate dioxygenase			x
Q6H4V1_ORYSA	>gnl|tr|Q6H4V1_ORYSA (Q6H4V1) Putative 4-hydroxyphenylpyruvate dioxygenase			x
Q8L7E8_ARATH	>gnl|tr|Q8L7E8_ARATH (Q8L7E8) 4-hydroxyphenylpyruvate dioxygenase HPD			x
Q2S2T7_9SPHI	>gnl|tr|Q2S2T7_9SPHI (Q2S2T7) 4-hydroxyphenylpyruvate dioxygenase (EC 1.13.11.27)			x
Q2SND1_9GAMM	>gnl|tr|Q2SND1_9GAMM (Q2SND1) 4-hydroxyphenylpyruvate dioxygenase (EC 1.13.11.27)			x
Q2STZ8_BURTH	>gnl|tr|Q2STZ8_BURTH (Q2STZ8) 4-hydroxyphenylpyruvate dioxygenase (EC 1.13.11.27)			x
Q2T3K2_BURTH	>gnl|tr|Q2T3K2_BURTH (Q2T3K2) 4-hydroxyphenylpyruvate dioxygenase, putative			x
Q2T5Y1_BURTH	>gnl|tr|Q2T5Y1_BURTH (Q2T5Y1) 4-hydroxyphenylpyruvate dioxygenase			x
Q2X680_9GAMM	>gnl|tr|Q2X680_9GAMM (Q2X680) 4-hydroxyphenylpyruvate dioxygenase (EC 1.13.11.27)			x
Q2XKA2_PSEPU	>gnl|tr|Q2XKA2_PSEPU (Q2XKA2) 4-hydroxyphenylpyruvate dioxygenase			x
Q2XM67_PSEPU	>gnl|tr|Q2XM67_PSEPU (Q2XM67) 4-hydroxyphenylpyruvate dioxygenase, putative			x
Q2Z830_9GAMM	>gnl|tr|Q2Z830_9GAMM (Q2Z830) 4-hydroxyphenylpyruvate dioxygenase (EC 1.13.11.27)			x
Q2ZNE8_SHEPU	>gnl|tr|Q2ZNE8_SHEPU (Q2ZNE8) 4-hydroxyphenylpyruvate dioxygenase (EC 1.13.11.27)			x
Q33PL8_9GAMM	>gnl|tr|Q33PL8_9GAMM (Q33PL8) 4-hydroxyphenylpyruvate dioxygenase (EC 1.13.11.27)			x
Q35GS2_9BRAD	>gnl|tr|Q35GS2_9BRAD (Q35GS2) 4-hydroxyphenylpyruvate dioxygenase (EC 1.13.11.27)			x
Q35KQ1_9BRAD	>gnl|tr|Q35KQ1_9BRAD (Q35KQ1) 4-hydroxyphenylpyruvate dioxygenase (EC 1.13.11.27)			x
Q35TW0_9GAMM	>gnl|tr|Q35TW0_9GAMM (Q35TW0) 4-hydroxyphenylpyruvate dioxygenase (EC 1.13.11.27)			x
Q36BK6_9GAMM	>gnl|tr|Q36BK6_9GAMM (Q36BK6) 4-hydroxyphenylpyruvate dioxygenase (EC 1.13.11.27)			x
Q37V98_SPHAR	>gnl|tr|Q37V98_SPHAR (Q37V98) 4-hydroxyphenylpyruvate dioxygenase (EC 1.13.11.27)			x
Q37XY1_SPHAR	>gnl|tr|Q37XY1_SPHAR (Q37XY1) 4-hydroxyphenylpyruvate dioxygenase (EC 1.13.11.27)			x
Q395X2_BURS3	>gnl|tr|Q395X2_BURS3 (Q395X2) 4-hydroxyphenylpyruvate dioxygenase (EC 1.13.11.27)			x
Q39AQ2_BURS3	>gnl|tr|Q39AQ2_BURS3 (Q39AQ2) 4-hydroxyphenylpyruvate dioxygenase (EC 1.13.11.27)			x
Q39KJ4_BURS3	>gnl|tr|Q39KJ4_BURS3 (Q39KJ4) 4-hydroxyphenylpyruvate dioxygenase (EC 1.13.11.27)			x
Q3BYF0_XANC5	>gnl|tr|Q3BYF0_XANC5 (Q3BYF0) 4-hydroxyphenylpyruvate dioxygenase (EC 1.13.11.27)			x
Q3CUY6_ALTAT	>gnl|tr|Q3CUY6_ALTAT (Q3CUY6) 4-hydroxyphenylpyruvate dioxygenase (EC 1.13.11.27)			x
Q3CWI1_ALTAT	>gnl|tr|Q3CWI1_ALTAT (Q3CWI1) 4-hydroxyphenylpyruvate dioxygenase (EC 1.13.11.27)			x
Q3DXR8_CHLAU	>gnl|tr|Q3DXR8_CHLAU (Q3DXR8) 4-hydroxyphenylpyruvate dioxygenase			x
Q3EW31_BACTI	>gnl|tr|Q3EW31_BACTI (Q3EW31) 4-hydroxyphenylpyruvate dioxygenase (EC 1.13.11.27)			x
Q3F1S4_9BURK	>gnl|tr|Q3F1S4_9BURK (Q3F1S4) 4-hydroxyphenylpyruvate dioxygenase (EC 1.13.11.27)			x
Q3F6R6_9BURK	>gnl|tr|Q3F6R6_9BURK (Q3F6R6) 4-hydroxyphenylpyruvate dioxygenase (EC 1.13.11.27)			x
Q3FD81_9BURK	>gnl|tr|Q3FD81_9BURK (Q3FD81) 4-hydroxyphenylpyruvate dioxygenase (EC 1.13.11.27)			x
Q3GL80_9GAMM	>gnl|tr|Q3GL80_9GAMM (Q3GL80) 4-hydroxyphenylpyruvate dioxygenase (EC 1.13.11.27)			x
Q3H2J4_9ACTO	>gnl|tr|Q3H2J4_9ACTO (Q3H2J4) 4-hydroxyphenylpyruvate dioxygenase (EC 1.13.11.27)			x
Q3IET4_PSEHT	>gnl|tr|Q3IET4_PSEHT (Q3IET4) 4-hydroxyphenylpyruvate dioxygenase (4HPPD) (HPD) (HPPDase) (EC 1.13.11.27)			x
Q3JB70_NITOC	>gnl|tr|Q3JB70_NITOC (Q3JB70) 4-hydroxyphenylpyruvate dioxygenase (EC 1.13.11.27)			x
Q3JYB9_BURP1	>gnl|tr|Q3JYB9_BURP1 (Q3JYB9) 4-hydroxyphenylpyruvate dioxygenase (EC 1.13.11.27)			x
Q3K6G2_PSEPF	>gnl|tr|Q3K6G2_PSEPF (Q3K6G2) 4-hydroxyphenylpyruvate dioxygenase (EC 1.13.11.27)			x
Q3KC47_PSEPF	>gnl|tr|Q3KC47_PSEPF (Q3KC47) 4-hydroxyphenylpyruvate dioxygenase			x
Q3NQQ8_SHEFR	>gnl|tr|Q3NQQ8_SHEFR (Q3NQQ8) 4-hydroxyphenylpyruvate dioxygenase (EC 1.13.11.27)			x
Q3P045_9GAMM	>gnl|tr|Q3P045_9GAMM (Q3P045) 4-hydroxyphenylpyruvate dioxygenase (EC 1.13.11.27)			x
Q3PHY1_PARDE	>gnl|tr|Q3PHY1_PARDE (Q3PHY1) 4-hydroxyphenylpyruvate dioxygenase (EC 1.13.11.27)			x
Q3Q520_9GAMM	>gnl|tr|Q3Q520_9GAMM (Q3Q520) 4-hydroxyphenylpyruvate dioxygenase (EC 1.13.11.27)			x
Q3QEM4_9GAMM	>gnl|tr|Q3QEM4_9GAMM (Q3QEM4) 4-hydroxyphenylpyruvate dioxygenase (EC 1.13.11.27)			x
Q3QWK3_9RHOB	>gnl|tr|Q3QWK3_9RHOB (Q3QWK3) 4-hydroxyphenylpyruvate dioxygenase (EC 1.13.11.27)			x
Q3RV34_RALME	>gnl|tr|Q3RV34_RALME (Q3RV34) 4-hydroxyphenylpyruvate dioxygenase (EC 1.13.11.27)			x
Q3V924_9SPHN	>gnl|tr|Q3V924_9SPHN (Q3V924) 4-hydroxyphenylpyruvate dioxygenase (EC 1.13.11.27)			x
Q3W6Y0_9ACTO	>gnl|tr|Q3W6Y0_9ACTO (Q3W6Y0) 4-hydroxyphenylpyruvate dioxygenase (EC 1.13.11.27)			x
Q3WKZ6_9RHIZ	>gnl|tr|Q3WKZ6_9RHIZ (Q3WKZ6) 4-hydroxyphenylpyruvate dioxygenase (EC 1.13.11.27)			x
Q3WTX8_9RHIZ	>gnl|tr|Q3WTX8_9RHIZ (Q3WTX8) 4-hydroxyphenylpyruvate dioxygenase (EC 1.13.11.27)			x
Q40C79_9RHOB	>gnl|tr|Q40C79_9RHOB (Q40C79) 4-hydroxyphenylpyruvate dioxygenase (EC 1.13.11.27)			x
Q442A4_SOLUS	>gnl|tr|Q442A4_SOLUS (Q442A4) 4-hydroxyphenylpyruvate dioxygenase (EC 1.13.11.27)			x
Q44U09_9BURK	>gnl|tr|Q44U09_9BURK (Q44U09) 4-hydroxyphenylpyruvate dioxygenase (EC 1.13.11.27)			x
Q45B07_9BURK	>gnl|tr|Q45B07_9BURK (Q45B07) 4-hydroxyphenylpyruvate dioxygenase (EC 1.13.11.27)			x
Q45CM2_9BURK	>gnl|tr|Q45CM2_9BURK (Q45CM2) 4-hydroxyphenylpyruvate dioxygenase (EC 1.13.11.27)			x
Q46R51_RALEJ	>gnl|tr|Q46R51_RALEJ (Q46R51) 4-hydroxyphenylpyruvate dioxygenase (EC 1.13.11.27)			x
Q46R58_RALEJ	>gnl|tr|Q46R58_RALEJ (Q46R58) 4-hydroxyphenylpyruvate dioxygenase (EC 1.13.11.27)			x
Q46SN3_RALEJ	>gnl|tr|Q46SN3_RALEJ (Q46SN3) 4-hydroxyphenylpyruvate dioxygenase (EC 1.13.11.27)			x
Q47YG2_COLP3	>gnl|tr|Q47YG2_COLP3 (Q47YG2) 4-hydroxyphenylpyruvate dioxygenase (EC 1.13.11.27)			x
Q48GS3_PSE14	>gnl|tr|Q48GS3_PSE14 (Q48GS3) 4-hydroxyphenylpyruvate dioxygenase (EC 1.13.11.27)			x
Q48JV3_PSE14	>gnl|tr|Q48JV3_PSE14 (Q48JV3) 4-hydroxyphenylpyruvate dioxygenase, putative			x
Q4AZW6_9BURK	>gnl|tr|Q4AZW6_9BURK (Q4AZW6) 4-hydroxyphenylpyruvate dioxygenase (EC 1.13.11.27)			x
Q4B831_BURVI	>gnl|tr|Q4B831_BURVI (Q4B831) 4-hydroxyphenylpyruvate dioxygenase (EC 1.13.11.27)			x
Q4BSU0_BURVI	>gnl|tr|Q4BSU0_BURVI (Q4BSU0) 4-hydroxyphenylpyruvate dioxygenase (EC 1.13.11.27)			x
Q4BU52_BURVI	>gnl|tr|Q4BU52_BURVI (Q4BU52) 4-hydroxyphenylpyruvate dioxygenase (EC 1.13.11.27)			x
Q4IUU1_AZOVI	>gnl|tr|Q4IUU1_AZOVI (Q4IUU1) 4-hydroxyphenylpyruvate dioxygenase (EC 1.13.11.27)			x
Q4IY20_AZOVI	>gnl|tr|Q4IY20_AZOVI (Q4IY20) 4-hydroxyphenylpyruvate dioxygenase precursor (EC 1.13.11.27)			x
Q4J186_AZOVI	>gnl|tr|Q4J186_AZOVI (Q4J186) 4-hydroxyphenylpyruvate dioxygenase (EC 1.13.11.27)			x
Q4LIA5_9BURK	>gnl|tr|Q4LIA5_9BURK (Q4LIA5) 4-hydroxyphenylpyruvate dioxygenase (EC 1.13.11.27)			x
Q4LJW9_9BURK	>gnl|tr|Q4LJW9_9BURK (Q4LJW9) 4-hydroxyphenylpyruvate dioxygenase (EC 1.13.11.27)			x
Q4LSN2_9BURK	>gnl|tr|Q4LSN2_9BURK (Q4LSN2) 4-hydroxyphenylpyruvate dioxygenase (EC 1.13.11.27)			x
Q4MPU8_BACCE	>gnl|tr|Q4MPU8_BACCE (Q4MPU8) 4-hydroxyphenylpyruvate dioxygenase (EC 1.13.11.27)			x
Q4UZJ1_XANC8	>gnl|tr|Q4UZJ1_XANC8 (Q4UZJ1) 4-hydroxyphenylpyruvate dioxygenase			x
Q4ZR60_PSEU2	>gnl|tr|Q4ZR60_PSEU2 (Q4ZR60) 4-hydroxyphenylpyruvate dioxygenase (EC 1.13.11.27)			x
Q4ZUJ9_PSEU2	>gnl|tr|Q4ZUJ9_PSEU2 (Q4ZUJ9) 4-hydroxyphenylpyruvate dioxygenase (EC 1.13.11.27)			x
Q7X4L3_9BACT	>gnl|tr|Q7X4L3_9BACT (Q7X4L3) 4-hydroxyphenylpyruvate dioxygenase			x
Q8VQC4_VIBAN	>gnl|tr|Q8VQC4_VIBAN (Q8VQC4) 4-hydroxyphenylpyruvate dioxygenase			x
Q2NAB6_9SPHN	>gnl|tr|Q2NAB6_9SPHN (Q2NAB6) 4-hydroxyphenylpyruvate dioxygenase			x
Q2NYM6_XANOR	>gnl|tr|Q2NYM6_XANOR (Q2NYM6) 4-hydroxyphenylpyruvate dioxygenase			x
Q4K5N0_PSEF5	>gnl|tr|Q4K5N0_PSEF5 (Q4K5N0) 4-hydroxyphenylpyruvate dioxygenase, putative			x
Q4KB91_PSEF5	>gnl|tr|Q4KB91_PSEF5 (Q4KB91) 4-hydroxyphenylpyruvate dioxygenase (EC 1.13.11.27)			x
Q5GVE8_XANOR	>gnl|tr|Q5GVE8_XANOR (Q5GVE8) 4-hydroxyphenylpyruvate dioxygenase			x
Q5LTI8_SILPO	>gnl|tr|Q5LTI8_SILPO (Q5LTI8) 4-hydroxyphenylpyruvate dioxygenase (EC 1.13.11.27)			x
Q5R0G8_IDILO	>gnl|tr|Q5R0G8_IDILO (Q5R0G8) 4-hydroxyphenylpyruvate dioxygenase			x
Q5WUG4_LEGPL	>gnl|tr|Q5WUG4_LEGPL (Q5WUG4) 4-hydroxyphenylpyruvate dioxygenase (Legiolysin)			x
Q5X304_LEGPA	>gnl|tr|Q5X304_LEGPA (Q5X304) 4-hydroxyphenylpyruvate dioxygenase (Legiolysin)			x
Q5YPF8_NOCFA	>gnl|tr|Q5YPF8_NOCFA (Q5YPF8) Putative 4-hydroxyphenylpyruvate dioxygenase			x
Q62CM9_BURMA	>gnl|tr|Q62CM9_BURMA (Q62CM9) Putative 4-hydroxyphenylpyruvate dioxygenase			x
Q62GQ1_BURMA	>gnl|tr|Q62GQ1_BURMA (Q62GQ1) 4-hydroxyphenylpyruvate dioxygenase (EC 1.13.11.27)			x
Q63GY1_BACCZ	>gnl|tr|Q63GY1_BACCZ (Q63GY1) 4-hydroxyphenylpyruvate dioxygenase (EC 1.13.11.27)			x
Q63PY5_BURPS	>gnl|tr|Q63PY5_BURPS (Q63PY5) 4-hydroxyphenylpyruvate dioxygenase (EC 1.13.11.27)			x
Q6HPF2_BACHK	>gnl|tr|Q6HPF2_BACHK (Q6HPF2) 4-hydroxyphenylpyruvate dioxygenase (EC 1.13.11.27)			x
Q6LI28_PHOPR	>gnl|tr|Q6LI28_PHOPR (Q6LI28) Putative 4-hydroxyphenylpyruvate dioxygenase			x
Q6MHJ8_BDEBA	>gnl|tr|Q6MHJ8_BDEBA (Q6MHJ8) 4-hydroxyphenylpyruvate dioxygenase (EC 1.13.11.27)			x
Q6NDU9_RHOPA	>gnl|tr|Q6NDU9_RHOPA (Q6NDU9) 4-hydroxyphenylpyruvate dioxygenase			x
Q73EU8_BACC1	>gnl|tr|Q73EU8_BACC1 (Q73EU8) 4-hydroxyphenylpyruvate dioxygenase (EC 1.13.11.27)			x
Q7NZF3_CHRVO	>gnl|tr|Q7NZF3_CHRVO (Q7NZF3) 4-hydroxyphenylpyruvate dioxygenase (EC 1.13.11.27)			x
Q81IU6_BACCR	>gnl|tr|Q81IU6_BACCR (Q81IU6) 4-hydroxyphenylpyruvate dioxygenase (EC 1.13.11.27)			x
Q81VG6_BACAN	>gnl|tr|Q81VG6_BACAN (Q81VG6) 4-hydroxyphenylpyruvate dioxygenase			x
Q87Q01_VIBPA	>gnl|tr|Q87Q01_VIBPA (Q87Q01) 4-hydroxyphenylpyruvate dioxygenase			x
Q87Z77_PSESM	>gnl|tr|Q87Z77_PSESM (Q87Z77) 4-hydroxyphenylpyruvate dioxygenase			x
Q883L0_PSESM	>gnl|tr|Q883L0_PSESM (Q883L0) 4-hydroxyphenylpyruvate dioxygenase, putative			x
Q88HC7_PSEPK	>gnl|tr|Q88HC7_PSEPK (Q88HC7) 4-hydroxyphenylpyruvate dioxygenase			x
Q88JU3_PSEPK	>gnl|tr|Q88JU3_PSEPK (Q88JU3) 4-hydroxyphenylpyruvate dioxygenase, putative			x
Q89XH5_BRAJA	>gnl|tr|Q89XH5_BRAJA (Q89XH5) 4-hydroxyphenylpyruvate dioxygenase (EC 1.13.11.27)			x
Q8EFK9_SHEON	>gnl|tr|Q8EFK9_SHEON (Q8EFK9) 4-hydroxyphenylpyruvate dioxygenase			x
Q8PDA4_XANCP	>gnl|tr|Q8PDA4_XANCP (Q8PDA4) 4-hydroxyphenylpyruvate dioxygenase			x
Q8PQ76_XANAC	>gnl|tr|Q8PQ76_XANAC (Q8PQ76) 4-hydroxyphenylpyruvate dioxygenase			x
Q8XF91_RALSO	>gnl|tr|Q8XF91_RALSO (Q8XF91) PROBABLE 4-HYDROXYPHENYLPYRUVATE DIOXYGENASE OXIDOREDUCTASE PROTEIN (EC 1.13.11.27)			x
Q8XUT2_RALSO	>gnl|tr|Q8XUT2_RALSO (Q8XUT2) PROBABLE 4-HYDROXYPHENYLPYRUVATE DIOXYGENASE OXIDOREDUCTASE PROTEIN (EC 1.13.11.27)			x
Q92LT1_RHIME	>gnl|tr|Q92LT1_RHIME (Q92LT1) PUTATIVE 4-HYDROXYPHENYLPYRUVATE DIOXYGENASE PROTEIN (EC 1.13.11.27)			x
Q983J0_RHILO	>gnl|tr|Q983J0_RHILO (Q983J0) 4-hydroxyphenylpyruvate dioxygenase			x
Q9A5B7_CAUCR	>gnl|tr|Q9A5B7_CAUCR (Q9A5B7) 4-hydroxyphenylpyruvate dioxygenase			x
Q9I576_PSEAE	>gnl|tr|Q9I576_PSEAE (Q9I576) 4-hydroxyphenylpyruvate dioxygenase			x
Q9RCH2_VIBCH	>gnl|tr|Q9RCH2_VIBCH (Q9RCH2) P-hydroxyphenylpyruvate dioxygenase (4-hydroxyphenylpyruvate dioxygenase)			x
O82449_ARATH	>gnl|tr|O82449_ARATH (O82449) P-hydroxyphenylpyruvate dioxygenase			x
Q6EMJ1_PSEPU	>gnl|tr|Q6EMJ1_PSEPU (Q6EMJ1) P-hydroxyphenylpyruvate dioxygenase			x
Q696X2_PHANO	>gnl|tr|Q696X2_PHANO (Q696X2) Glyoxylase I (EC 4.4.1.5)			x
Q870H6_PARBR	>gnl|tr|Q870H6_PARBR (Q870H6) Glyoxalase I (EC 4.4.1.5)			x
Q6XC06_MAIZE	>gnl|tr|Q6XC06_MAIZE (Q6XC06) Glyoxalase I (EC 4.4.1.5)			x
Q9XGF2_WHEAT	>gnl|tr|Q9XGF2_WHEAT (Q9XGF2) Putative glyoxalase I (EC 4.4.1.5) (Fragment)			x
Q9ZS21_SOYBN	>gnl|tr|Q9ZS21_SOYBN (Q9ZS21) Glyoxalase I (EC 4.4.1.5)			x
Q2SDH5_9GAMM	>gnl|tr|Q2SDH5_9GAMM (Q2SDH5) Lactoylglutathione lyase (EC 4.4.1.5)			x
Q2T112_BURTH	>gnl|tr|Q2T112_BURTH (Q2T112) Lactoylglutathione lyase (EC 4.4.1.5)			x
Q2Y5Q9_NITMU	>gnl|tr|Q2Y5Q9_NITMU (Q2Y5Q9) Glyoxalase I (EC 4.4.1.5)			x
Q31QJ9_SYNP7	>gnl|tr|Q31QJ9_SYNP7 (Q31QJ9) Glyoxalase I (EC 4.4.1.5)			x
Q39D39_BURS3	>gnl|tr|Q39D39_BURS3 (Q39D39) Glyoxalase I (EC 4.4.1.5)			x
Q3BP33_XANC5	>gnl|tr|Q3BP33_XANC5 (Q3BP33) Lactoylglutathione lyase (EC 4.4.1.5)			x
Q3CV50_ALTAT	>gnl|tr|Q3CV50_ALTAT (Q3CV50) Glyoxalase I (EC 4.4.1.5)			x
Q3EF41_ACTSC	>gnl|tr|Q3EF41_ACTSC (Q3EF41) Lactoylglutathione lyase (EC 4.4.1.5)			x
Q3FJ10_9BURK	>gnl|tr|Q3FJ10_9BURK (Q3FJ10) Glyoxalase I (EC 4.4.1.5)			x
Q3H8N5_TRIER	>gnl|tr|Q3H8N5_TRIER (Q3H8N5) Glyoxalase I (EC 4.4.1.5)			x
Q3IGQ9_PSEHT	>gnl|tr|Q3IGQ9_PSEHT (Q3IGQ9) Lactoylglutathione lyase (Methylglyoxalase) (Aldoketomutase) (Glyoxalase I) (Glx I) (Ketone-aldehyde mutase) (S-D-lactoylglutathione methylglyoxal lyase) (EC 4.4.1.5)			x
Q3J7R2_NITOC	>gnl|tr|Q3J7R2_NITOC (Q3J7R2) Glyoxalase I (EC 4.4.1.5)			x
Q3JVW4_BURP1	>gnl|tr|Q3JVW4_BURP1 (Q3JVW4) Lactoylglutathione lyase (EC 4.4.1.5)			x
Q3MGX1_ANAVT	>gnl|tr|Q3MGX1_ANAVT (Q3MGX1) Glyoxalase I (EC 4.4.1.5)			x
Q3N8V3_9PROT	>gnl|tr|Q3N8V3_9PROT (Q3N8V3) Glyoxalase I (EC 4.4.1.5)			x
Q3R2G4_XYLFA	>gnl|tr|Q3R2G4_XYLFA (Q3R2G4) Glyoxalase I (EC 4.4.1.5)			x
Q3RBN2_XYLFA	>gnl|tr|Q3RBN2_XYLFA (Q3RBN2) Glyoxalase I (EC 4.4.1.5)			x
Q3RH69_XYLFA	>gnl|tr|Q3RH69_XYLFA (Q3RH69) Glyoxalase I (EC 4.4.1.5)			x
Q3XB57_METFL	>gnl|tr|Q3XB57_METFL (Q3XB57) Glyoxalase I (EC 4.4.1.5)			x
Q44K51_CHRSL	>gnl|tr|Q44K51_CHRSL (Q44K51) Glyoxalase I (EC 4.4.1.5)			x
Q451L0_9BURK	>gnl|tr|Q451L0_9BURK (Q451L0) Glyoxalase I (EC 4.4.1.5)			x
Q475P8_RALEJ	>gnl|tr|Q475P8_RALEJ (Q475P8) Glyoxalase I (EC 4.4.1.5)			x
Q48JF2_PSE14	>gnl|tr|Q48JF2_PSE14 (Q48JF2) Lactoylglutathione lyase (EC 4.4.1.5)			x
Q4AT89_9BURK	>gnl|tr|Q4AT89_9BURK (Q4AT89) Glyoxalase I (EC 4.4.1.5)			x
Q4BES9_BURVI	>gnl|tr|Q4BES9_BURVI (Q4BES9) Glyoxalase I (EC 4.4.1.5)			x
Q4C9S5_CROWT	>gnl|tr|Q4C9S5_CROWT (Q4C9S5) Glyoxalase I (EC 4.4.1.5)			x
Q4IWB5_AZOVI	>gnl|tr|Q4IWB5_AZOVI (Q4IWB5) Glyoxalase I (EC 4.4.1.5)			x
Q4LU31_9BURK	>gnl|tr|Q4LU31_9BURK (Q4LU31) Glyoxalase I (EC 4.4.1.5)			x
Q4NTS9_9DELT	>gnl|tr|Q4NTS9_9DELT (Q4NTS9) Glyoxalase I (EC 4.4.1.5)			x
Q4ZS65_PSEU2	>gnl|tr|Q4ZS65_PSEU2 (Q4ZS65) Glyoxalase I (EC 4.4.1.5)			x
Q4KB85_PSEF5	>gnl|tr|Q4KB85_PSEF5 (Q4KB85) Lactoylglutathione lyase (EC 4.4.1.5)			x
Q4QNL6_HAEI8	>gnl|tr|Q4QNL6_HAEI8 (Q4QNL6) Lactoylglutathione lyase (EC 4.4.1.5)			x
Q5E6C3_VIBF1	>gnl|tr|Q5E6C3_VIBF1 (Q5E6C3) Lactoylglutathione lyase (EC 4.4.1.5)			x
Q5P269_AZOSE	>gnl|tr|Q5P269_AZOSE (Q5P269) Lactoylglutathione lyase (EC 4.4.1.5)			x
Q62MM1_BURMA	>gnl|tr|Q62MM1_BURMA (Q62MM1) Lactoylglutathione lyase (EC 4.4.1.5)			x
Q63X74_BURPS	>gnl|tr|Q63X74_BURPS (Q63X74) Lactoylglutathione lyase (EC 4.4.1.5)			x
Q66A37_YERPS	>gnl|tr|Q66A37_YERPS (Q66A37) Lactoylglutathione lyase (EC 4.4.1.5)			x
Q6D5V9_ERWCT	>gnl|tr|Q6D5V9_ERWCT (Q6D5V9) Lactoylglutathione lyase (EC 4.4.1.5)			x
Q6FAA3_ACIAD	>gnl|tr|Q6FAA3_ACIAD (Q6FAA3) Lactoylglutathione lyase (EC 4.4.1.5)			x
Q6MJD2_BDEBA	>gnl|tr|Q6MJD2_BDEBA (Q6MJD2) Lactoylglutathione lyase (EC 4.4.1.5)			x
Q7NXG6_CHRVO	>gnl|tr|Q7NXG6_CHRVO (Q7NXG6) Lactoylglutathione lyase (EC 4.4.1.5)			x
Q7U3T2_SYNPX	>gnl|tr|Q7U3T2_SYNPX (Q7U3T2) Lactoylglutathione lyase (EC 4.4.1.5)			x
Q7W0Q1_BORPE	>gnl|tr|Q7W0Q1_BORPE (Q7W0Q1) Lactoylglutathione lyase (EC 4.4.1.5)			x
Q7W4K1_BORPA	>gnl|tr|Q7W4K1_BORPA (Q7W4K1) Lactoylglutathione lyase (EC 4.4.1.5)			x
Q7WG26_BORBR	>gnl|tr|Q7WG26_BORBR (Q7WG26) Lactoylglutathione lyase (EC 4.4.1.5)			x
Q82UQ5_NITEU	>gnl|tr|Q82UQ5_NITEU (Q82UQ5) Possible gloA; lactoylglutathione lyase (EC 4.4.1.5)			x
Q8FH76_ECOL6	>gnl|tr|Q8FH76_ECOL6 (Q8FH76) Lactoylglutathione lyase (EC 4.4.1.5)			x
Q8ZE09_YERPE	>gnl|tr|Q8ZE09_YERPE (Q8ZE09) Lactoylglutathione lyase (EC 4.4.1.5)			x
Q59EL0_HUMAN	>gnl|tr|Q59EL0_HUMAN (Q59EL0) Glyoxalase I variant (Fragment)			x
Q4X4Q2_PLACH	>gnl|tr|Q4X4Q2_PLACH (Q4X4Q2) Glyoxalase I, putative			x
Q4YS97_PLABE	>gnl|tr|Q4YS97_PLABE (Q4YS97) Glyoxalase I, putative			x
Q5XQR1_LEIDO	>gnl|tr|Q5XQR1_LEIDO (Q5XQR1) Glyoxalase I			x
Q71KM3_PLAFA	>gnl|tr|Q71KM3_PLAFA (Q71KM3) Glyoxalase I			x
Q8IIM5_PLAF7	>gnl|tr|Q8IIM5_PLAF7 (Q8IIM5) Glyoxalase I, putative			x
Q6ES23_ORYSA	>gnl|tr|Q6ES23_ORYSA (Q6ES23) Putative glyoxalase I			x
Q8LEY7_ARATH	>gnl|tr|Q8LEY7_ARATH (Q8LEY7) Glyoxalase I, putative			x
Q9AXH1_AVIMR	>gnl|tr|Q9AXH1_AVIMR (Q9AXH1) Glyoxalase I			x
Q2XL87_PSEPU	>gnl|tr|Q2XL87_PSEPU (Q2XL87) Glyoxalase I			x
Q36NB0_MARHY	>gnl|tr|Q36NB0_MARHY (Q36NB0) Glyoxalase I			x
Q3KC41_PSEPF	>gnl|tr|Q3KC41_PSEPF (Q3KC41) Glyoxalase I			x
Q47A63_DECAR	>gnl|tr|Q47A63_DECAR (Q47A63) Glyoxalase I			x
Q57PK1_SALCH	>gnl|tr|Q57PK1_SALCH (Q57PK1) Glyoxalase I, nickel isomerase			x
Q75GB0_ORYSA	>gnl|tr|Q75GB0_ORYSA (Q75GB0) Putative glyoxalase			x
Q7N3W1_PHOLL	>gnl|tr|Q7N3W1_PHOLL (Q7N3W1) Lactoylglutathione lyase (Methylglyoxalase) (S-D-lactolyglutathione methylglyoxal lyase)			x
Q6P696_BRARE	>gnl|tr|Q6P696_BRARE (Q6P696) Glyoxalase 1			x
Q4WN17_ASPFU	>gnl|tr|Q4WN17_ASPFU (Q4WN17) Lactoylglutathione lyase			x
Q7RRI6_PLAYO	>gnl|tr|Q7RRI6_PLAYO (Q7RRI6) Lactoylglutathione lyase, putative			x
Q940A4_ARATH	>gnl|tr|Q940A4_ARATH (Q940A4) Putative lactoylglutathione lyase			x
Q321A6_SHIBS	>gnl|tr|Q321A6_SHIBS (Q321A6) Lactoylglutathione lyase			x
Q32FB9_SHIDS	>gnl|tr|Q32FB9_SHIDS (Q32FB9) Lactoylglutathione lyase			x
Q3Z207_SHISS	>gnl|tr|Q3Z207_SHISS (Q3Z207) Lactoylglutathione lyase			x
Q4UQH4_XANC8	>gnl|tr|Q4UQH4_XANC8 (Q4UQH4) Lactoylglutathione lyase			x
Q8D0L9_YERPE	>gnl|tr|Q8D0L9_YERPE (Q8D0L9) Lactoylglutathione lyase			x
Q2P7N8_XANOR	>gnl|tr|Q2P7N8_XANOR (Q2P7N8) Lactoylglutathione lyase			x
Q5H4W2_XANOR	>gnl|tr|Q5H4W2_XANOR (Q5H4W2) Lactoylglutathione lyase			x
Q5N3P3_SYNP6	>gnl|tr|Q5N3P3_SYNP6 (Q5N3P3) Lactoylglutathione lyase			x
Q5PH08_SALPA	>gnl|tr|Q5PH08_SALPA (Q5PH08) Lactoylglutathione lyase			x
Q5QZJ8_IDILO	>gnl|tr|Q5QZJ8_IDILO (Q5QZJ8) Lactoylglutathione lyase			x
Q7MM88_VIBVY	>gnl|tr|Q7MM88_VIBVY (Q7MM88) Lactoylglutathione lyase			x
Q87DQ2_XYLFT	>gnl|tr|Q87DQ2_XYLFT (Q87DQ2) Lactoylglutathione lyase			x
Q87I32_VIBPA	>gnl|tr|Q87I32_VIBPA (Q87I32) Lactoylglutathione lyase			x
Q880P8_PSESM	>gnl|tr|Q880P8_PSESM (Q880P8) Lactoylglutathione lyase			x
Q88GF8_PSEPK	>gnl|tr|Q88GF8_PSEPK (Q88GF8) Lactoylglutathione lyase			x
Q8PCX6_XANCP	>gnl|tr|Q8PCX6_XANCP (Q8PCX6) Lactoylglutathione lyase			x
Q8PGI4_XANAC	>gnl|tr|Q8PGI4_XANAC (Q8PGI4) Lactoylglutathione lyase			x
Q8YUM0_ANASP	>gnl|tr|Q8YUM0_ANASP (Q8YUM0) Lactoylglutathione lyase			x
Q9HU72_PSEAE	>gnl|tr|Q9HU72_PSEAE (Q9HU72) Lactoylglutathione lyase			x
Q9HY85_PSEAE	>gnl|tr|Q9HY85_PSEAE (Q9HY85) Lactoylglutathione lyase			x
Q9PDI0_XYLFA	>gnl|tr|Q9PDI0_XYLFA (Q9PDI0) Lactoylglutathione lyase			x
Q3EUI1_BACTI	>gnl|tr|Q3EUI1_BACTI (Q3EUI1) Cytosine deaminase (EC 3.5.4.1)	SFA	x
Q7U5R2_SYNPX	>gnl|tr|Q7U5R2_SYNPX (Q7U5R2) Possible cytosine deaminase (EC 3.5.4.1)	SFA	x
Q7V0F8_PROMP	>gnl|tr|Q7V0F8_PROMP (Q7V0F8) Possible cytosine deaminase (EC 3.5.4.1)	SFA	x
Q7V8L5_PROMM	>gnl|tr|Q7V8L5_PROMM (Q7V8L5) Possible cytosine deaminase (EC 3.5.4.1)	SFA	x
Q817N4_BACCR	>gnl|tr|Q817N4_BACCR (Q817N4) Cytosine deaminase (EC 3.5.4.1)	SFA	x
Q5V6C0_HALMA	>gnl|tr|Q5V6C0_HALMA (Q5V6C0) Cytosine deaminase	SFA	x
Q67VW4_ORYSA	>gnl|tr|Q67VW4_ORYSA (Q67VW4) Putative cytosine deaminase	NSA	x
Q31QR9_SYNP7	>gnl|tr|Q31QR9_SYNP7 (Q31QR9) Cytosine deaminase	SFA	x
Q3ALB0_SYNSC	>gnl|tr|Q3ALB0_SYNSC (Q3ALB0) Possible cytosine deaminase	SFA	x
Q46JG7_PROMT	>gnl|tr|Q46JG7_PROMT (Q46JG7) Possible cytosine deaminase	SFA	x
Q4BC59_BURVI	>gnl|tr|Q4BC59_BURVI (Q4BC59) Cytosine deaminase	SFA	x
Q936Y0_PSESD	>gnl|tr|Q936Y0_PSESD (Q936Y0) Putative cytosine deaminase	SFA	x
P73487_SYNY3	>gnl|tr|P73487_SYNY3 (P73487) Cytosine deaminase	BTC	x
Q5N3H6_SYNP6	>gnl|tr|Q5N3H6_SYNP6 (Q5N3H6) Cytosine deaminase	SFA	x
Q7MH11_VIBVY	>gnl|tr|Q7MH11_VIBVY (Q7MH11) Cytosine deaminase	SFA	x
Q7VAS6_PROMA	>gnl|tr|Q7VAS6_PROMA (Q7VAS6) Cytosine deaminase	SFA	x
Q98J79_RHILO	>gnl|tr|Q98J79_RHILO (Q98J79) Cytosine deaminase	SFA	x
Q98J79_RHILO	>gnl|tr|Q98J79_RHILO (Q98J79) Cytosine deaminase	BTC	x
Q98KW4_RHILO	>gnl|tr|Q98KW4_RHILO (Q98KW4) Cytosine deaminase	SFA	x
Q4FWQ3_LEIMA	>gnl|tr|Q4FWQ3_LEIMA (Q4FWQ3) Adenosine deaminase, putative (EC 3.5.4.4)	BTC	x
Q86GS5_PLAFA	>gnl|tr|Q86GS5_PLAFA (Q86GS5) Adenosine deaminase (EC 3.5.4.4)	BTC	x
Q9NC65_LUTLO	>gnl|tr|Q9NC65_LUTLO (Q9NC65) Putative adenosine deaminase (EC 3.5.4.4)	SFA	x
Q2RWC5_RHORU	>gnl|tr|Q2RWC5_RHORU (Q2RWC5) Adenosine deaminase (EC 3.5.4.4)	BTC	x
Q2S4S0_9SPHI	>gnl|tr|Q2S4S0_9SPHI (Q2S4S0) Adenosine deaminase (EC 3.5.4.4)	MFR	x
Q2SLW3_9GAMM	>gnl|tr|Q2SLW3_9GAMM (Q2SLW3) Adenosine deaminase (EC 3.5.4.4)	BTC	x
Q300I6_STRSU	>gnl|tr|Q300I6_STRSU (Q300I6) Adenosine deaminase (EC 3.5.4.4)	MFR	x
Q38ZJ2_LACSS	>gnl|tr|Q38ZJ2_LACSS (Q38ZJ2) Adenosine deaminase (EC 3.5.4.4)	BTC	x
Q39AK6_BURS3	>gnl|tr|Q39AK6_BURS3 (Q39AK6) Adenosine deaminase (EC 3.5.4.4)	BTC	x
Q39II8_BURS3	>gnl|tr|Q39II8_BURS3 (Q39II8) Adenosine deaminase (EC 3.5.4.4)	BTC	x
Q3B2Q0_PELLD	>gnl|tr|Q3B2Q0_PELLD (Q3B2Q0) Adenosine deaminase (EC 3.5.4.4)	BTC	x
Q3BYW5_XANC5	>gnl|tr|Q3BYW5_XANC5 (Q3BYW5) Putative adenosine deaminase (EC 3.5.4.4)	SFA	x
Q3CLR4_ALTAT	>gnl|tr|Q3CLR4_ALTAT (Q3CLR4) Adenosine deaminase (EC 3.5.4.4)	BTC	x
Q3CP14_ALTAT	>gnl|tr|Q3CP14_ALTAT (Q3CP14) Adenosine deaminase (EC 3.5.4.4)	BTC	x
Q3D378_STRAG	>gnl|tr|Q3D378_STRAG (Q3D378) Adenosine deaminase (EC 3.5.4.4)	MFR	x
Q3D947_STRAG	>gnl|tr|Q3D947_STRAG (Q3D947) Adenosine deaminase (EC 3.5.4.4)	MFR	x
Q3DEK8_STRAG	>gnl|tr|Q3DEK8_STRAG (Q3DEK8) Adenosine deaminase (EC 3.5.4.4)	MFR	x
Q3DLP4_STRAG	>gnl|tr|Q3DLP4_STRAG (Q3DLP4) Adenosine deaminase (EC 3.5.4.4)	MFR	x
Q3DTB2_STRAG	>gnl|tr|Q3DTB2_STRAG (Q3DTB2) Adenosine deaminase (EC 3.5.4.4)	MFR	x
Q3F7I7_9BURK	>gnl|tr|Q3F7I7_9BURK (Q3F7I7) Adenosine deaminase (EC 3.5.4.4)	BTC	x
Q3FE67_9BURK	>gnl|tr|Q3FE67_9BURK (Q3FE67) Adenosine deaminase (EC 3.5.4.4)	BTC	x
Q3FXC2_9BURK	>gnl|tr|Q3FXC2_9BURK (Q3FXC2) Adenosine deaminase (EC 3.5.4.4)	BTC	x
Q3GNC6_9GAMM	>gnl|tr|Q3GNC6_9GAMM (Q3GNC6) Adenosine deaminase (EC 3.5.4.4)	BTC	x
Q3H1A0_9ACTO	>gnl|tr|Q3H1A0_9ACTO (Q3H1A0) Adenosine deaminase (EC 3.5.4.4)	BTC	x
Q3H1M2_9ACTO	>gnl|tr|Q3H1M2_9ACTO (Q3H1M2) Adenosine deaminase (EC 3.5.4.4)	BTC	x
Q3H4Z7_9ACTO	>gnl|tr|Q3H4Z7_9ACTO (Q3H4Z7) Adenosine deaminase (EC 3.5.4.4)	MFR	x
Q3IF68_PSEHT	>gnl|tr|Q3IF68_PSEHT (Q3IF68) Adenosine deaminase (EC 3.5.4.4)	BTC	x
Q3J643_RHOS4	>gnl|tr|Q3J643_RHOS4 (Q3J643) Adenosine deaminase (EC 3.5.4.4)	BTC	x
Q3JPV5_BURP1	>gnl|tr|Q3JPV5_BURP1 (Q3JPV5) Adenosine deaminase (EC 3.5.4.4)	BTC	x
Q3K2D4_STRA1	>gnl|tr|Q3K2D4_STRA1 (Q3K2D4) Adenosine deaminase (EC 3.5.4.4)	MFR	x
Q3PDL7_PARDE	>gnl|tr|Q3PDL7_PARDE (Q3PDL7) Adenosine deaminase (EC 3.5.4.4)	BTC	x
Q3RWI8_RALME	>gnl|tr|Q3RWI8_RALME (Q3RWI8) Adenosine deaminase (EC 3.5.4.4)	BTC	x
Q3VD51_9SPHN	>gnl|tr|Q3VD51_9SPHN (Q3VD51) Adenosine deaminase (EC 3.5.4.4)	BTC	x
Q3VZ32_9ACTO	>gnl|tr|Q3VZ32_9ACTO (Q3VZ32) Adenosine deaminase (EC 3.5.4.4)	BTC	x
Q3WB85_9ACTO	>gnl|tr|Q3WB85_9ACTO (Q3WB85) Adenosine deaminase (EC 3.5.4.4)	BTC	x
Q3WDT5_9ACTO	>gnl|tr|Q3WDT5_9ACTO (Q3WDT5) Adenosine deaminase (EC 3.5.4.4)	MFR	x
Q3WVH6_9RHIZ	>gnl|tr|Q3WVH6_9RHIZ (Q3WVH6) Adenosine deaminase (EC 3.5.4.4)	BTC	x
Q407A3_9RHOB	>gnl|tr|Q407A3_9RHOB (Q407A3) Adenosine deaminase (EC 3.5.4.4)	BTC	x
Q40WD9_KINRA	>gnl|tr|Q40WD9_KINRA (Q40WD9) Adenosine deaminase (EC 3.5.4.4)	MFR	x
Q40Y35_KINRA	>gnl|tr|Q40Y35_KINRA (Q40Y35) Adenosine deaminase (EC 3.5.4.4)	SFA	x
Q412I7_KINRA	>gnl|tr|Q412I7_KINRA (Q412I7) Adenosine deaminase (EC 3.5.4.4)	BTC	x
Q413X9_KINRA	>gnl|tr|Q413X9_KINRA (Q413X9) Adenosine deaminase (EC 3.5.4.4)	BTC	x
Q415A2_KINRA	>gnl|tr|Q415A2_KINRA (Q415A2) Adenosine deaminase (EC 3.5.4.4)	BTC	x
Q416N0_KINRA	>gnl|tr|Q416N0_KINRA (Q416N0) Adenosine deaminase (EC 3.5.4.4)	BTC	x
Q42XQ5_9ACTO	>gnl|tr|Q42XQ5_9ACTO (Q42XQ5) Adenosine deaminase (EC 3.5.4.4)	BTC	x
Q42XR5_9ACTO	>gnl|tr|Q42XR5_9ACTO (Q42XR5) Adenosine deaminase (EC 3.5.4.4)	MFR	x
Q437A1_9ACTO	>gnl|tr|Q437A1_9ACTO (Q437A1) Adenosine deaminase (EC 3.5.4.4)	MFR	x
Q43AD5_9ACTO	>gnl|tr|Q43AD5_9ACTO (Q43AD5) Adenosine deaminase (EC 3.5.4.4)	BTC	x
Q43HE1_9CHLB	>gnl|tr|Q43HE1_9CHLB (Q43HE1) Adenosine deaminase (EC 3.5.4.4)	BTC	x
Q444T0_SOLUS	>gnl|tr|Q444T0_SOLUS (Q444T0) Adenosine deaminase (EC 3.5.4.4)	BTC	x
Q44D76_CHRSL	>gnl|tr|Q44D76_CHRSL (Q44D76) Adenosine deaminase (EC 3.5.4.4)	BTC	x
Q44YC4_9BURK	>gnl|tr|Q44YC4_9BURK (Q44YC4) Adenosine deaminase (EC 3.5.4.4)	BTC	x
Q45CH8_9BURK	>gnl|tr|Q45CH8_9BURK (Q45CH8) Adenosine deaminase (EC 3.5.4.4)	BTC	x
Q46YJ3_RALEJ	>gnl|tr|Q46YJ3_RALEJ (Q46YJ3) Adenosine deaminase (EC 3.5.4.4)	BTC	x
Q47LS6_THEFY	>gnl|tr|Q47LS6_THEFY (Q47LS6) Adenosine deaminase (EC 3.5.4.4)	MFR	x
Q483Q7_COLP3	>gnl|tr|Q483Q7_COLP3 (Q483Q7) Adenosine deaminase (EC 3.5.4.4)	BTC	x
Q486B3_COLP3	>gnl|tr|Q486B3_COLP3 (Q486B3) Adenosine deaminase (EC 3.5.4.4)	BTC	x
Q48D01_PSE14	>gnl|tr|Q48D01_PSE14 (Q48D01) Adenosine deaminase (EC 3.5.4.4)	BTC	x
Q4APG9_9CHLB	>gnl|tr|Q4APG9_9CHLB (Q4APG9) Adenosine deaminase (EC 3.5.4.4)	BTC	x
Q4AU08_9BURK	>gnl|tr|Q4AU08_9BURK (Q4AU08) Adenosine deaminase (EC 3.5.4.4)	BTC	x
Q4BFP8_BURVI	>gnl|tr|Q4BFP8_BURVI (Q4BFP8) Adenosine deaminase (EC 3.5.4.4)	BTC	x
Q4IV28_AZOVI	>gnl|tr|Q4IV28_AZOVI (Q4IV28) Adenosine deaminase (EC 3.5.4.4)	BTC	x
Q4LHN2_9BURK	>gnl|tr|Q4LHN2_9BURK (Q4LHN2) Adenosine deaminase (EC 3.5.4.4)	BTC	x
Q4LQ39_9BURK	>gnl|tr|Q4LQ39_9BURK (Q4LQ39) Adenosine deaminase (EC 3.5.4.4)	BTC	x
Q4NIH8_9MICC	>gnl|tr|Q4NIH8_9MICC (Q4NIH8) Adenosine deaminase precursor (EC 3.5.4.4)	MFR	x
Q4NVL4_9DELT	>gnl|tr|Q4NVL4_9DELT (Q4NVL4) Adenosine deaminase (EC 3.5.4.4)	MFR	x
Q4P031_9DELT	>gnl|tr|Q4P031_9DELT (Q4P031) Adenosine deaminase (EC 3.5.4.4)	MFR	x
Q4ZYP1_PSEU2	>gnl|tr|Q4ZYP1_PSEU2 (Q4ZYP1) Adenosine deaminase (EC 3.5.4.4)	BTC	x
Q4JTJ3_CORJK	>gnl|tr|Q4JTJ3_CORJK (Q4JTJ3) Add protein (EC 3.5.4.4)	MFR	x
Q4KIS2_PSEF5	>gnl|tr|Q4KIS2_PSEF5 (Q4KIS2) Adenosine deaminase (EC 3.5.4.4)	BTC	x
Q5FIX0_LACAC	>gnl|tr|Q5FIX0_LACAC (Q5FIX0) Adenosine deaminase (EC 3.5.4.4)	BTC	x
Q5FR10_GLUOX	>gnl|tr|Q5FR10_GLUOX (Q5FR10) Adenosine deaminase (EC 3.5.4.4)	SFA	x
Q5LPC1_SILPO	>gnl|tr|Q5LPC1_SILPO (Q5LPC1) Adenosine deaminase (EC 3.5.4.4)	BTC	x
Q5NGB0_FRATT	>gnl|tr|Q5NGB0_FRATT (Q5NGB0) Adenosine deaminase (EC 3.5.4.4)	BTC	x
Q5NNW5_ZYMMO	>gnl|tr|Q5NNW5_ZYMMO (Q5NNW5) Adenosine deaminase (EC 3.5.4.4)	BTC	x
Q5NPT1_ZYMMO	>gnl|tr|Q5NPT1_ZYMMO (Q5NPT1) Adenosine deaminase (EC 3.5.4.4)	SFA	x
Q5ZY00_LEGPH	>gnl|tr|Q5ZY00_LEGPH (Q5ZY00) Adenosine deaminase (EC 3.5.4.4)	BTC	x
Q62LZ8_BURMA	>gnl|tr|Q62LZ8_BURMA (Q62LZ8) Adenosine deaminase (EC 3.5.4.4)	BTC	x
Q63RY2_BURPS	>gnl|tr|Q63RY2_BURPS (Q63RY2) Adenosine deaminase (EC 3.5.4.4)	BTC	x
Q6A5I4_PROAC	>gnl|tr|Q6A5I4_PROAC (Q6A5I4) Adenosine deaminase (EC 3.5.4.4)	MFR	x
Q6D4X4_ERWCT	>gnl|tr|Q6D4X4_ERWCT (Q6D4X4) Adenosine deaminase (EC 3.5.4.4)	BTC	x
Q6FCU0_ACIAD	>gnl|tr|Q6FCU0_ACIAD (Q6FCU0) Adenosine deaminase (EC 3.5.4.4)	BTC	x
Q6MHR4_BDEBA	>gnl|tr|Q6MHR4_BDEBA (Q6MHR4) Add protein (EC 3.5.4.4)	BTC	x
Q8EZR9_LEPIN	>gnl|tr|Q8EZR9_LEPIN (Q8EZR9) Adenosine deaminase (EC 3.5.4.4)	BTC	x
Q4X1Q4_ASPFU	>gnl|tr|Q4X1Q4_ASPFU (Q4X1Q4) Adenosine deaminase	BTC	x
Q4Y1U6_PLACH	>gnl|tr|Q4Y1U6_PLACH (Q4Y1U6) Adenosine deaminase, putative	BTC	x
Q4YQ35_PLABE	>gnl|tr|Q4YQ35_PLABE (Q4YQ35) Adenosine deaminase, putative	BTC	x
Q511D9_ENTHI	>gnl|tr|Q511D9_ENTHI (Q511D9) Adenosine deaminase, putative	SFA	x
Q51A21_ENTHI	>gnl|tr|Q51A21_ENTHI (Q51A21) Adenosine deaminase, putative	MFR	x
Q54KF3_DICDI	>gnl|tr|Q54KF3_DICDI (Q54KF3) Adenosine deaminase	MFR	x
Q5MIX2_AEDAL	>gnl|tr|Q5MIX2_AEDAL (Q5MIX2) Putative adenosine deaminase	SFA	x
Q6IWY7_TRISP	>gnl|tr|Q6IWY7_TRISP (Q6IWY7) Adenosine deaminase	BTC	x
Q7RMV2_PLAYO	>gnl|tr|Q7RMV2_PLAYO (Q7RMV2) Adenosine deaminase	BTC	x
Q8IJA9_PLAF7	>gnl|tr|Q8IJA9_PLAF7 (Q8IJA9) Adenosine deaminase, putative	BTC	x
Q8T9T6_AEDAE	>gnl|tr|Q8T9T6_AEDAE (Q8T9T6) Putative adenosine deaminase	SFA	x
Q95WT8_CULQU	>gnl|tr|Q95WT8_CULQU (Q95WT8) Salivary adenosine deaminase	SFA	x
Q8H3U7_ORYSA	>gnl|tr|Q8H3U7_ORYSA (Q8H3U7) Putative adenosine deaminase	BTC	x
Q8LPL7_ARATH	>gnl|tr|Q8LPL7_ARATH (Q8LPL7) Putative adenosine deaminase	BTC	x
Q9M0Z1_ARATH	>gnl|tr|Q9M0Z1_ARATH (Q9M0Z1) Putative adenosine deaminase	BTC	x
Q2SY49_BURTH	>gnl|tr|Q2SY49_BURTH (Q2SY49) Adenosine deaminase	BTC	x
Q2XGR7_PSEPU	>gnl|tr|Q2XGR7_PSEPU (Q2XGR7) Adenosine deaminase	BTC	x
Q34BN5_RHOPA	>gnl|tr|Q34BN5_RHOPA (Q34BN5) Adenosine deaminase	BTC	x
Q3E0F5_CHLAU	>gnl|tr|Q3E0F5_CHLAU (Q3E0F5) Adenosine deaminase	BTC	x
Q3KIJ1_PSEPF	>gnl|tr|Q3KIJ1_PSEPF (Q3KIJ1) Adenosine deaminase	BTC	x
Q47LH7_THEFY	>gnl|tr|Q47LH7_THEFY (Q47LH7) Adenosine deaminase	BTC	x
Q49UM8_STAS1	>gnl|tr|Q49UM8_STAS1 (Q49UM8) Putative adenosine deaminase	MFR	x
Q4UZY3_XANC8	>gnl|tr|Q4UZY3_XANC8 (Q4UZY3) Adenosine deaminase	SFA	x
Q5M4W6_STRT2	>gnl|tr|Q5M4W6_STRT2 (Q5M4W6) Adenosine deaminase	MFR	x
Q5QWC8_IDILO	>gnl|tr|Q5QWC8_IDILO (Q5QWC8) Adenosine deaminase	MFR	x
Q5Z193_NOCFA	>gnl|tr|Q5Z193_NOCFA (Q5Z193) Putative adenosine deaminase	MFR	x
Q5ZY75_LEGPH	>gnl|tr|Q5ZY75_LEGPH (Q5ZY75) Adenosine deaminase	SFA	x
Q64PK0_BACFR	>gnl|tr|Q64PK0_BACFR (Q64PK0) Putative adenosine deaminase	SFA	x
Q6AEM3_LEIXX	>gnl|tr|Q6AEM3_LEIXX (Q6AEM3) Adenosine deaminase protein	BTC	x
Q6AGP0_LEIXX	>gnl|tr|Q6AGP0_LEIXX (Q6AGP0) Adenosine deaminase protein	MFR	x
Q6F1Q1_MESFL	>gnl|tr|Q6F1Q1_MESFL (Q6F1Q1) Adenosine deaminase	SFA	x
Q6LHI4_PHOPR	>gnl|tr|Q6LHI4_PHOPR (Q6LHI4) Putative adenosine deaminase	BTC	x
Q6LI24_PHOPR	>gnl|tr|Q6LI24_PHOPR (Q6LI24) Putative adenosine deaminase	BTC	x
Q72V44_LEPIC	>gnl|tr|Q72V44_LEPIC (Q72V44) Adenosine deaminase	BTC	x
Q82BX7_STRAW	>gnl|tr|Q82BX7_STRAW (Q82BX7) Putative adenosine deaminase	BTC	x
Q82DR3_STRAW	>gnl|tr|Q82DR3_STRAW (Q82DR3) Putative adenosine deaminase	BTC	x
Q82I00_STRAW	>gnl|tr|Q82I00_STRAW (Q82I00) Putative adenosine deaminase	MFR	x
Q82K09_STRAW	>gnl|tr|Q82K09_STRAW (Q82K09) Putative adenosine deaminase	BTC	x
Q82NX6_STRAW	>gnl|tr|Q82NX6_STRAW (Q82NX6) Putative adenosine deaminase	MFR	x
Q8PDP1_XANCP	>gnl|tr|Q8PDP1_XANCP (Q8PDP1) Adenosine deaminase	SFA	x
Q6FP78_CANGA	>gnl|tr|Q6FP78_CANGA (Q6FP78) Similar to sp|P53909 Saccharomyces cerevisiae YNL141w AAH1 Adenosine aminohydrolase	BTC	x
Q2RIX4_MOOTH	>gnl|tr|Q2RIX4_MOOTH (Q2RIX4) N-acyl-D-amino-acid deacylase (EC 3.5.1.81)	BTC	x
Q312S6_DESDG	>gnl|tr|Q312S6_DESDG (Q312S6) N-acyl-D-amino-acid deacylase (EC 3.5.1.81)	BTC	x
Q3C683_9CLOT	>gnl|tr|Q3C683_9CLOT (Q3C683) N-acyl-D-amino-acid deacylase (EC 3.5.1.81)	BTC	x
Q3CDG6_9CLOT	>gnl|tr|Q3CDG6_9CLOT (Q3CDG6) N-acyl-D-amino-acid deacylase (EC 3.5.1.81)	BTC	x
Q3F703_9BURK	>gnl|tr|Q3F703_9BURK (Q3F703) N-acyl-D-amino-acid deacylase (EC 3.5.1.81)	BTC	x
Q3FMP5_9BURK	>gnl|tr|Q3FMP5_9BURK (Q3FMP5) N-acyl-D-amino-acid deacylase (EC 3.5.1.81)	BTC	x
Q3FSZ7_9BURK	>gnl|tr|Q3FSZ7_9BURK (Q3FSZ7) N-acyl-D-amino-acid deacylase (EC 3.5.1.81)	BTC	x
Q3VFC6_9SPHN	>gnl|tr|Q3VFC6_9SPHN (Q3VFC6) N-acyl-D-amino-acid deacylase precursor (EC 3.5.1.81)	BTC	x
Q40C65_9RHOB	>gnl|tr|Q40C65_9RHOB (Q40C65) N-acyl-D-amino-acid deacylase (EC 3.5.1.81)	BTC	x
Q415M3_KINRA	>gnl|tr|Q415M3_KINRA (Q415M3) N-acyl-D-amino-acid deacylase (EC 3.5.1.81)	BTC	x
Q41ZL3_DESHA	>gnl|tr|Q41ZL3_DESHA (Q41ZL3) N-acyl-D-amino-acid deacylase (EC 3.5.1.81)	BTC	x
Q43LM9_SOLUS	>gnl|tr|Q43LM9_SOLUS (Q43LM9) N-acyl-D-amino-acid deacylase precursor (EC 3.5.1.81)	BTC	x
Q43RT2_SOLUS	>gnl|tr|Q43RT2_SOLUS (Q43RT2) N-acyl-D-amino-acid deacylase precursor (EC 3.5.1.81)	BTC	x
Q43XW0_SOLUS	>gnl|tr|Q43XW0_SOLUS (Q43XW0) N-acyl-D-amino-acid deacylase (EC 3.5.1.81)	BTC	x
Q44KH6_CHRSL	>gnl|tr|Q44KH6_CHRSL (Q44KH6) N-acyl-D-amino-acid deacylase (EC 3.5.1.81)	BTC	x
Q45D19_9BURK	>gnl|tr|Q45D19_9BURK (Q45D19) N-acyl-D-amino-acid deacylase (EC 3.5.1.81)	BTC	x
Q4ARC7_9BURK	>gnl|tr|Q4ARC7_9BURK (Q4ARC7) N-acyl-D-amino-acid deacylase (EC 3.5.1.81)	BTC	x
Q4B5U4_9BURK	>gnl|tr|Q4B5U4_9BURK (Q4B5U4) N-acyl-D-amino-acid deacylase (EC 3.5.1.81)	BTC	x
Q4LV99_9BURK	>gnl|tr|Q4LV99_9BURK (Q4LV99) N-acyl-D-amino-acid deacylase (EC 3.5.1.81)	BTC	x
Q5FRQ8_GLUOX	>gnl|tr|Q5FRQ8_GLUOX (Q5FRQ8) D-aminoacylase (EC 3.5.1.81)	NSA	X
Q633U7_BACCZ	>gnl|tr|Q633U7_BACCZ (Q633U7) Hypothetical protein (EC 3.5.1.81)	SFA	x
Q7UWE0_RHOBA	>gnl|tr|Q7UWE0_RHOBA (Q7UWE0) D-aminoacylase (EC 3.5.1.81)	BTC	x
Q6EMR8_VARPD	>gnl|tr|Q6EMR8_VARPD (Q6EMR8) N-acyl-D-amino acid amidohydrolase	BTC	x
Q9V2D3_PYRAB	>gnl|tr|Q9V2D3_PYRAB (Q9V2D3) NdaD D-aminoacylase	BTC	x
Q5KC38_CRYNE	>gnl|tr|Q5KC38_CRYNE (Q5KC38) D-aminoacylase, putative	BTC	x
Q2WL43_CLOBE	>gnl|tr|Q2WL43_CLOBE (Q2WL43) D-aminoacylase (Aspartate, glutamate etc)	SFA	x
Q35E24_9BRAD	>gnl|tr|Q35E24_9BRAD (Q35E24) D-aminoacylase	BTC	x
Q37QB2_SPHAR	>gnl|tr|Q37QB2_SPHAR (Q37QB2) Putative D-aminoacylase	SFA	x
Q3WJ83_9ACTO	>gnl|tr|Q3WJ83_9ACTO (Q3WJ83) Putative D-aminoacylase	SFA	x
Q45R99_STRFR	>gnl|tr|Q45R99_STRFR (Q45R99) Probable D-aminoacylase	BTC	x
Q6H068_FREDI	>gnl|tr|Q6H068_FREDI (Q6H068) Putative d-aminoacylase	SFA	x
Q67JJ8_SYMTH	>gnl|tr|Q67JJ8_SYMTH (Q67JJ8) D-Aminoacylase	BTC	x
Q82GU7_STRAW	>gnl|tr|Q82GU7_STRAW (Q82GU7) Putative D-aminoacylase	SFA	x
Q82I76_STRAW	>gnl|tr|Q82I76_STRAW (Q82I76) Putative D-aminoacylase	BTC	x
Q93JK8_STRCO	>gnl|tr|Q93JK8_STRCO (Q93JK8) Putative D-aminoacylase	BTC	x
Q3H3B2_9ACTO	>gnl|tr|Q3H3B2_9ACTO (Q3H3B2) N-acyl-D-glutamate deacylase precursor (EC 3.5.1.82)	BTC	x
Q7MD66_VIBVY	>gnl|tr|Q7MD66_VIBVY (Q7MD66) Putative N-acyl-D-glutamate deacylase protein	SFA	x
Q7MD91_VIBVY	>gnl|tr|Q7MD91_VIBVY (Q7MD91) Probable N-acyl-D-glutamate deacylase protein	BTC	x
Q6LSP3_PHOPR	>gnl|tr|Q6LSP3_PHOPR (Q6LSP3) Putative N-acyl-D-aspartate/D-glutamate deacylase	BTC	x
Q8D645_VIBVU	>gnl|tr|Q8D645_VIBVU (Q8D645) N-acyl-D-aspartate/D-glutamate deacylase	NSA	X
Q8D6D9_VIBVU	>gnl|tr|Q8D6D9_VIBVU (Q8D6D9) N-acyl-D-aspartate/D-glutamate deacylase	BTC	x
Q2T5R3_BURTH	>gnl|tr|Q2T5R3_BURTH (Q2T5R3) N-acyl-D-glutamate amidohydrolase	SFA	x
Q6YNI0_9MICC	>gnl|tr|Q6YNI0_9MICC (Q6YNI0) L-hydantoinase HyuH	BTC	x
Q2RGZ6_MOOTH	>gnl|tr|Q2RGZ6_MOOTH (Q2RGZ6) D-hydantoinase (EC 3.5.2.2)	BTC	x
Q972L4_SULTO	>gnl|tr|Q972L4_SULTO (Q972L4) 464aa long hypothetical D-hydantoinase	BTC	x
Q972W9_SULTO	>gnl|tr|Q972W9_SULTO (Q972W9) 413aa long hypothetical D-hydantoinase	SFA	x
Q972X8_SULTO	>gnl|tr|Q972X8_SULTO (Q972X8) 433aa long hypothetical D-hydantoinase	BTC	x
Q50VG8_ENTHI	>gnl|tr|Q50VG8_ENTHI (Q50VG8) D-hydantoinase, putative	BTC	x
Q2WKD6_CLOBE	>gnl|tr|Q2WKD6_CLOBE (Q2WKD6) D-hydantoinase	BTC	x
Q3H3N5_9ACTO	>gnl|tr|Q3H3N5_9ACTO (Q3H3N5) D-hydantoinase	SFA	x
Q831D1_ENTFA	>gnl|tr|Q831D1_ENTFA (Q831D1) D-hydantoinase	BTC	x
Q8YMC4_ANASP	>gnl|tr|Q8YMC4_ANASP (Q8YMC4) D-hydantoinase	SFA	x
Q41X18_DESHA	>gnl|tr|Q41X18_DESHA (Q41X18) Urease alpha-subunit, catalytic domain	NSA	x
Q9RFF2_RHOSH	>gnl|tr|Q9RFF2_RHOSH (Q9RFF2) UreC	MFR	x
Q484B6_COLP3	>gnl|tr|Q484B6_COLP3 (Q484B6) Isoaspartyl dipeptidase (EC 3.4.19.-)	BTC	X
Q5E4P2_VIBF1	>gnl|tr|Q5E4P2_VIBF1 (Q5E4P2) Isoaspartyl dipeptidase	BTC	x
Q6LRX9_PHOPR	>gnl|tr|Q6LRX9_PHOPR (Q6LRX9) Hypothetical isoaspartyl dipeptidase	BTC	x
Q8RBI0_THETN	>gnl|tr|Q8RBI0_THETN (Q8RBI0) Isoaspartyl dipeptidase	BTC	X
Q8XHX0_CLOPE	>gnl|tr|Q8XHX0_CLOPE (Q8XHX0) Isoaspartyl dipeptidase	BTC	X
Q9KDT2_BACHD	>gnl|tr|Q9KDT2_BACHD (Q9KDT2) Isoaspartyl dipeptidase	BTC	X
Q2WI02_CLOBE	>gnl|tr|Q2WI02_CLOBE (Q2WI02) Peptidase M38, beta-aspartyl dipeptidase	BTC	X
Q3CJA4_THEET	>gnl|tr|Q3CJA4_THEET (Q3CJA4) Peptidase M38, beta-aspartyl dipeptidase	BTC	X
Q3GCN1_9FIRM	>gnl|tr|Q3GCN1_9FIRM (Q3GCN1) Peptidase M38, beta-aspartyl dipeptidase	BTC	X
Q3Q871_9GAMM	>gnl|tr|Q3Q871_9GAMM (Q3Q871) Peptidase M38, beta-aspartyl dipeptidase	MFR	x
Q3QJN6_9GAMM	>gnl|tr|Q3QJN6_9GAMM (Q3QJN6) Peptidase M38, beta-aspartyl dipeptidase	MFR	x
Q3Y1L2_ENTFC	>gnl|tr|Q3Y1L2_ENTFC (Q3Y1L2) Peptidase M38, beta-aspartyl dipeptidase	MFR	x
Q41FJ1_9BACI	>gnl|tr|Q41FJ1_9BACI (Q41FJ1) Peptidase M38, beta-aspartyl dipeptidase	BTC	X
Q41WX5_DESHA	>gnl|tr|Q41WX5_DESHA (Q41WX5) Peptidase M38, beta-aspartyl dipeptidase	BTC	X
Q44JN7_CHRSL	>gnl|tr|Q44JN7_CHRSL (Q44JN7) Peptidase M38, beta-aspartyl dipeptidase	BTC	X
Q4CGV7_CLOTM	>gnl|tr|Q4CGV7_CLOTM (Q4CGV7) Peptidase M38, beta-aspartyl dipeptidase	BTC	X
Q4CRI1_TRYCR	>gnl|tr|Q4CRI1_TRYCR (Q4CRI1) 3,2-trans-enoyl-CoA isomerase, mitochondrial, putative (EC 5.3.3.8)	BTC	x
Q4CTQ3_TRYCR	>gnl|tr|Q4CTQ3_TRYCR (Q4CTQ3) 3,2-trans-enoyl-CoA isomerase, mitochondrial, putative (EC 5.3.3.8)	BTC	x
Q4CXJ3_TRYCR	>gnl|tr|Q4CXJ3_TRYCR (Q4CXJ3) 3,2-trans-enoyl-CoA isomerase, mitochondrial, putative (EC 5.3.3.8)	MFR	x
Q4Q636_LEIMA	>gnl|tr|Q4Q636_LEIMA (Q4Q636) 3,2-trans-enoyl-CoA isomerase, mitochondrial, putative (EC 5.3.3.8)	BTC	x
Q57V74_9TRYP	>gnl|tr|Q57V74_9TRYP (Q57V74) 3,2-trans-enoyl-CoA isomerase, mitochondrial, putative (EC 5.3.3.8)	BTC	x
Q580R2_9TRYP	>gnl|tr|Q580R2_9TRYP (Q580R2) 3,2-trans-enoyl-CoA isomerase, mitochondrial, putative (EC 5.3.3.8)	BTC	x
Q584L4_9TRYP	>gnl|tr|Q584L4_9TRYP (Q584L4) 3,2-trans-enoyl-CoA isomerase, mitochondrial, putative (EC 5.3.3.8)	BTC	x
Q64592_RAT	>gnl|tr|Q64592_RAT (Q64592) Delta3, delta2-enoyl-CoA isomerase precursor (EC 5.3.3.8)	BTC	x
Q5KPF9_CRYNE	>gnl|tr|Q5KPF9_CRYNE (Q5KPF9) 3-hydroxyisobutyryl-CoA hydrolase, putative	BTC	x
Q3EKW7_BACTI	>gnl|tr|Q3EKW7_BACTI (Q3EKW7) 3-hydroxyisobutyryl-CoA hydrolase (EC 3.1.2.4)	BTC	x
Q8I523_PLAF7	>gnl|tr|Q8I523_PLAF7 (Q8I523) 3-hydroxyisobutyryl-coenzyme A hydrolase, putative	BTC	x
Q2QUG2_ORYSA	>gnl|tr|Q2QUG2_ORYSA (Q2QUG2) 3-hydroxyisobutyryl-coenzyme A hydrolase, putative	BTC	x
Q6LXM2_METMP	>gnl|tr|Q6LXM2_METMP (Q6LXM2) Enolase	NSA	x
Q8U0E9_PYRFU	>gnl|tr|Q8U0E9_PYRFU (Q8U0E9) Enolase (2-phosphoglycerate dehydratase)	NSA	x
Q381E5_9TRYP	>gnl|tr|Q381E5_9TRYP (Q381E5) Enolase, putative (EC 4.2.1.11)	NSA	X
Q4CN28_TRYCR	>gnl|tr|Q4CN28_TRYCR (Q4CN28) Enolase, putative	NSA	x
Q4DMY6_TRYCR	>gnl|tr|Q4DMY6_TRYCR (Q4DMY6) Enolase, putative	NSA	x
Q6WP09_9EUKA	>gnl|tr|Q6WP09_9EUKA (Q6WP09) Enolase 2 (Fragment)	BTC	x
Q6WP10_9EUKA	>gnl|tr|Q6WP10_9EUKA (Q6WP10) Enolase 1 (Fragment)	BTC	x
Q86M22_BRALA	>gnl|tr|Q86M22_BRALA (Q86M22) Enolase 3 (Fragment)	MFR	x
Q8I4F9_CAEEL	>gnl|tr|Q8I4F9_CAEEL (Q8I4F9) Enolase (EC 4.2.1.11) (2-phospho-D-glycerate hydro-lyase)	MFR	x
Q9NDG1_9EUKA	>gnl|tr|Q9NDG1_9EUKA (Q9NDG1) Enolase 1 (EC 4.2.1.11) (Fragment)	BTC	x
Q9NDG3_9EUKA	>gnl|tr|Q9NDG3_9EUKA (Q9NDG3) Enolase 1 (EC 4.2.1.11) (Fragment)	BTC	x
Q9NDG4_9EUKA	>gnl|tr|Q9NDG4_9EUKA (Q9NDG4) Enolase 2 (EC 4.2.1.11) (Fragment)	BTC	x
Q8BVS9_MOUSE	>gnl|tr|Q8BVS9_MOUSE (Q8BVS9) Adult male testis cDNA, RIKEN full-length enriched library, clone:4930412P13 product:hypothetical Enolase containing protein, full insert sequence	NSA	x
Q8C042_MOUSE	>gnl|tr|Q8C042_MOUSE (Q8C042) Adult male olfactory brain cDNA, RIKEN full-length enriched library, clone:6430537H07 product:hypothetical Enolase containing protein, full insert sequence	NSA	x
Q7NSG8_CHRVO	>gnl|tr|Q7NSG8_CHRVO (Q7NSG8) Probable phosphopyruvate hydratase	NSA	x
Q57I10_SALCH	>gnl|tr|Q57I10_SALCH (Q57I10) Galactonate dehydratase	NSA	x
Q57M62_SALCH	>gnl|tr|Q57M62_SALCH (Q57M62) Paral putative galactonate dehydratase	SFA	x
Q5LKY4_SILPO	>gnl|tr|Q5LKY4_SILPO (Q5LKY4) Galactonate dehydratase, putative	SFA	x
Q8YD21_BRUME	>gnl|tr|Q8YD21_BRUME (Q8YD21) GALACTONATE DEHYDRATASE (EC 4.2.1.6)	NSA	x
Q8ZNF9_SALTY	>gnl|tr|Q8ZNF9_SALTY (Q8ZNF9) Putative galactonate dehydratase	SFA	x
Q3JVP3_BURP1	>gnl|tr|Q3JVP3_BURP1 (Q3JVP3) Mandelate racemase (EC 5.1.2.2)	BTC	x
Q5NN22_ZYMMO	>gnl|tr|Q5NN22_ZYMMO (Q5NN22) Putative mandelate racemase (EC 5.1.2.2)	SFA	x
Q5NN58_ZYMMO	>gnl|tr|Q5NN58_ZYMMO (Q5NN58) Mandelate racemase (EC 5.1.2.2)	SFA	x
Q63X15_BURPS	>gnl|tr|Q63X15_BURPS (Q63X15) Putative mandelate racemase (EC 5.1.2.2)	BTC	x
Q8YF15_BRUME	>gnl|tr|Q8YF15_BRUME (Q8YF15) MANDELATE RACEMASE (EC 5.1.2.2)	BTC	x
Q8YF20_BRUME	>gnl|tr|Q8YF20_BRUME (Q8YF20) MANDELATE RACEMASE (EC 5.1.2.2)	SFA	x
Q4J6U9_SULAC	>gnl|tr|Q4J6U9_SULAC (Q4J6U9) Mandelate racemase	SFA	x
Q972M4_SULTO	>gnl|tr|Q972M4_SULTO (Q972M4) 373aa long hypothetical mandelate racemase	BTC	x
Q2WPN7_CLOBE	>gnl|tr|Q2WPN7_CLOBE (Q2WPN7) Putative mandelate racemase	SFA	x
Q2ZJ97_CALSA	>gnl|tr|Q2ZJ97_CALSA (Q2ZJ97) Conserved hypothetical mandelate racemase	BTC	x
Q34P21_RHOPA	>gnl|tr|Q34P21_RHOPA (Q34P21) Putative mandelate racemase	SFA	x
Q35J17_9BRAD	>gnl|tr|Q35J17_9BRAD (Q35J17) Probable mandelate racemase	BTC	x
Q5PHP6_SALPA	>gnl|tr|Q5PHP6_SALPA (Q5PHP6) Putative mandelate racemase	SFA	x
Q6D8H6_ERWCT	>gnl|tr|Q6D8H6_ERWCT (Q6D8H6) Putative mandelate racemase	BTC	x
Q7VYH9_BORPE	>gnl|tr|Q7VYH9_BORPE (Q7VYH9) Putative mandelate racemase	SFA	x
Q7W747_BORPA	>gnl|tr|Q7W747_BORPA (Q7W747) Putative mandelate racemase	SFA	x
Q7WEE8_BORBR	>gnl|tr|Q7WEE8_BORBR (Q7WEE8) Putative mandelate racemase	BTC	x
Q7WIN6_BORBR	>gnl|tr|Q7WIN6_BORBR (Q7WIN6) Putative mandelate racemase	SFA	x
Q826B1_STRAW	>gnl|tr|Q826B1_STRAW (Q826B1) Putative mandelate racemase	SFA	x
Q8Z7A7_SALTI	>gnl|tr|Q8Z7A7_SALTI (Q8Z7A7) Putative mandelate racemase	SFA	x
Q8ZKY6_SALTY	>gnl|tr|Q8ZKY6_SALTY (Q8ZKY6) Putative mandelate racemase	SFA	x
Q8ZL58_SALTY	>gnl|tr|Q8ZL58_SALTY (Q8ZL58) Putative mandelate racemase	BTC	x
Q986Z4_RHILO	>gnl|tr|Q986Z4_RHILO (Q986Z4) Mandelate racemase	BTC	x
Q44HW8_CHRSL	>gnl|tr|Q44HW8_CHRSL (Q44HW8) Glucarate dehydratase (EC 4.2.1.40)	BTC	x
Q8FEG5_ECOL6	>gnl|tr|Q8FEG5_ECOL6 (Q8FEG5) Glucarate dehydratase (EC 4.2.1.40)	BTC	x
Q8Z442_SALTI	>gnl|tr|Q8Z442_SALTI (Q8Z442) Probable glucarate dehydratase 2 (EC 4.2.1.40)	BTC	x
Q8ZMD8_SALTY	>gnl|tr|Q8ZMD8_SALTY (Q8ZMD8) Putative d-glucarate dehydratase (EC 4.2.1.40)	BTC	x
Q31XK2_SHIBS	>gnl|tr|Q31XK2_SHIBS (Q31XK2) Putative glucarate dehydratase	BTC	x
Q3EIQ4_ACTSC	>gnl|tr|Q3EIQ4_ACTSC (Q3EIQ4) Putative d-glucarate dehydratase	BTC	x
Q3YY68_SHISS	>gnl|tr|Q3YY68_SHISS (Q3YY68) Putative glucarate dehydratase	BTC	x
Q7AB75_ECO57	>gnl|tr|Q7AB75_ECO57 (Q7AB75) Putative glucarate dehydratase	BTC	x
Q5YTY6_NOCFA	>gnl|tr|Q5YTY6_NOCFA (Q5YTY6) Putative glucarate dehydratase	BTC	x
Q6D8N6_ERWCT	>gnl|tr|Q6D8N6_ERWCT (Q6D8N6) Putative glucarate dehydratase	BTC	x
Q82BX3_STRAW	>gnl|tr|Q82BX3_STRAW (Q82BX3) Putative glucarate dehydratase	BTC	x
Q83QD3_SHIFL	>gnl|tr|Q83QD3_SHIFL (Q83QD3) Putative glucarate dehydratase	BTC	x
Q8UBI7_AGRT5	>gnl|tr|Q8UBI7_AGRT5 (Q8UBI7) Glucarate dehydratase	BTC	x
Q8X6T9_ECO57	>gnl|tr|Q8X6T9_ECO57 (Q8X6T9) Putative glucarate dehydratase	BTC	x
Q4WFW5_ASPFU	>gnl|tr|Q4WFW5_ASPFU (Q4WFW5) Methylaspartate ammonia-lyase	BTC	x
Q7VUC6_BORPE	>gnl|tr|Q7VUC6_BORPE (Q7VUC6) Putative methylaspartate ammonia-lyase (EC 4.3.1.2)	BTC	x
Q7VZT1_BORPE	>gnl|tr|Q7VZT1_BORPE (Q7VZT1) Methylaspartate ammonia-lyase (EC 4.3.1.2)	BTC	x
Q7W411_BORPA	>gnl|tr|Q7W411_BORPA (Q7W411) Putative methylaspartate ammonia-lyase (EC 4.3.1.2)	BTC	x
Q7W579_BORPA	>gnl|tr|Q7W579_BORPA (Q7W579) Methylaspartate ammonia-lyase (EC 4.3.1.2)	BTC	x
Q7WCQ9_BORBR	>gnl|tr|Q7WCQ9_BORBR (Q7WCQ9) Methylaspartate ammonia-lyase (EC 4.3.1.2)	BTC	x
Q7WFE3_BORBR	>gnl|tr|Q7WFE3_BORBR (Q7WFE3) Putative methylaspartate ammonia-lyase (EC 4.3.1.2)	BTC	x
Q62R90_BACLD	>gnl|tr|Q62R90_BACLD (Q62R90) O-succinylbenzoate synthase	NSA	x
Q6MAL2_PARUW	>gnl|tr|Q6MAL2_PARUW (Q6MAL2) Putative o-succinylbenzoate synthase II, menC	SFA	x
Q6J674_9BURK	>gnl|tr|Q6J674_9BURK (Q6J674) L-alanine-DL-glutamate epimerase	SFA	x
Q3BNF2_XANC5	>gnl|tr|Q3BNF2_XANC5 (Q3BNF2) Putative chloromuconate cycloisomerase (EC 5.5.1.7)	BTC	x
Q7UJR2_RHOBA	>gnl|tr|Q7UJR2_RHOBA (Q7UJR2) Chloromuconate cycloisomerase YkfB1 (EC 5.5.1.7)	SFA	x
Q5UX71_HALMA	>gnl|tr|Q5UX71_HALMA (Q5UX71) Chloromuconate cycloisomerase	SFA	x
Q5V3S6_HALMA	>gnl|tr|Q5V3S6_HALMA (Q5V3S6) Chloromuconate cycloisomerase	SFA	x
Q5V5B0_HALMA	>gnl|tr|Q5V5B0_HALMA (Q5V5B0) Chloromuconate cycloisomerase	BTC	x
Q9HP25_HALSA	>gnl|tr|Q9HP25_HALSA (Q9HP25) Chloromuconate cycloisomerase	BTC	x
Q9HQN7_HALSA	>gnl|tr|Q9HQN7_HALSA (Q9HQN7) Chloromuconate cycloisomerase	SFA	x
O34027_BURCE	>gnl|tr|O34027_BURCE (O34027) Putative chloromuconate cycloisomerase	MFR	x
Q4UPV4_XANC8	>gnl|tr|Q4UPV4_XANC8 (Q4UPV4) Chloromuconate cycloisomerase	BTC	x
Q2NYJ4_XANOR	>gnl|tr|Q2NYJ4_XANOR (Q2NYJ4) Chloromuconate cycloisomerase	BTC	x
Q57NY1_SALCH	>gnl|tr|Q57NY1_SALCH (Q57NY1) Putative chloromuconate cycloisomerase (Muconate cycloisomerase)	SFA	x
Q5GVB7_XANOR	>gnl|tr|Q5GVB7_XANOR (Q5GVB7) Chloromuconate cycloisomerase	BTC	x
Q5SHA6_THET8	>gnl|tr|Q5SHA6_THET8 (Q5SHA6) Chloromuconate cycloisomerase	SFA	x
Q5ZU52_LEGPH	>gnl|tr|Q5ZU52_LEGPH (Q5ZU52) Chloromuconate cycloisomerase	BTC	x
Q607C7_METCA	>gnl|tr|Q607C7_METCA (Q607C7) Putative chloromuconate cycloisomerase	BTC	x
Q64WQ7_BACFR	>gnl|tr|Q64WQ7_BACFR (Q64WQ7) Chloromuconate cycloisomerase	SFA	x
Q8P4A3_XANCP	>gnl|tr|Q8P4A3_XANCP (Q8P4A3) Chloromuconate cycloisomerase	BTC	x
Q8PFW0_XANAC	>gnl|tr|Q8PFW0_XANAC (Q8PFW0) Chloromuconate cycloisomerase	BTC	x
Q8UJJ9_AGRT5	>gnl|tr|Q8UJJ9_AGRT5 (Q8UJJ9) Chloromuconate cycloisomerase	SFA	x
Q986H6_RHILO	>gnl|tr|Q986H6_RHILO (Q986H6) Chloromuconate cycloisomerase	MFR	x
Q9RT94_DEIRA	>gnl|tr|Q9RT94_DEIRA (Q9RT94) Chloromuconate cycloisomerase, putative	BTC	x
O28181_ARCFU	>gnl|tr|O28181_ARCFU (O28181) Muconate cycloisomerase II (ClcB)	SFA	x
Q3X638_9ACTN	>gnl|tr|Q3X638_9ACTN (Q3X638) Muconate cycloisomerase (EC 5.5.1.1)	MFR	x
Q407G0_9RHOB	>gnl|tr|Q407G0_9RHOB (Q407G0) Muconate cycloisomerase (EC 5.5.1.1)	BTC	x
Q70AN9_RHOER	>gnl|tr|Q70AN9_RHOER (Q70AN9) Muconate cycloisomerase (EC 5.5.1.1)	BTC	x
Q83XA5_RHOER	>gnl|tr|Q83XA5_RHOER (Q83XA5) Cis,cis-muconate cycloisomerase (EC 5.5.1.1)	BTC	x
Q5LM96_SILPO	>gnl|tr|Q5LM96_SILPO (Q5LM96) Muconate cycloisomerase I (EC 5.5.1.1)	BTC	x
Q5WDL3_BACSK	>gnl|tr|Q5WDL3_BACSK (Q5WDL3) Muconate cycloisomerase (EC 5.5.1.1)	SFA	x
Q6N2T4_RHOPA	>gnl|tr|Q6N2T4_RHOPA (Q6N2T4) Putative muconate cycloisomerase (EC 5.5.1.1)	SFA	x
Q72HL4_THET2	>gnl|tr|Q72HL4_THET2 (Q72HL4) Muconate cycloisomerase (EC 5.5.1.1)	SFA	x
Q7UK54_RHOBA	>gnl|tr|Q7UK54_RHOBA (Q7UK54) Muconate cycloisomerase I (EC 5.5.1.1)	SFA	x
Q8YH38_BRUME	>gnl|tr|Q8YH38_BRUME (Q8YH38) MUCONATE CYCLOISOMERASE I (EC 5.5.1.1)	SFA	x
Q92YR6_RHIME	>gnl|tr|Q92YR6_RHIME (Q92YR6) Putative muconate cycloisomerase (EC 5.5.1.1)	SFA	x
Q2XQ17_9NOCA	>gnl|tr|Q2XQ17_9NOCA (Q2XQ17) Cis-muconate cycloisomerase	BTC	x
Q2ZG10_CALSA	>gnl|tr|Q2ZG10_CALSA (Q2ZG10) Muconate cycloisomerase	SFA	x
Q34S34_RHOPA	>gnl|tr|Q34S34_RHOPA (Q34S34) Putative muconate cycloisomerase	SFA	x
Q58LW9_9BURK	>gnl|tr|Q58LW9_9BURK (Q58LW9) Muconate cycloisomerase	BTC	x
Q7AEG8_ECO57	>gnl|tr|Q7AEG8_ECO57 (Q7AEG8) Putative muconate cycloisomerase I	SFA	x
Q8GH61_STRSE	>gnl|tr|Q8GH61_STRSE (Q8GH61) Muconate cycloisomerase	SFA	x
Q5LBR0_BACFN	>gnl|tr|Q5LBR0_BACFN (Q5LBR0) Putative muconate cycloisomerase	SFA	x
Q5LFS2_BACFN	>gnl|tr|Q5LFS2_BACFN (Q5LFS2) Putative muconate cycloisomerase	SFA	x
Q5YTX2_NOCFA	>gnl|tr|Q5YTX2_NOCFA (Q5YTX2) Putative muconate cycloisomerase	BTC	x
Q64SN3_BACFR	>gnl|tr|Q64SN3_BACFR (Q64SN3) Muconate cycloisomerase	SFA	x
Q6LQX4_PHOPR	>gnl|tr|Q6LQX4_PHOPR (Q6LQX4) Hypothetical muconate cycloisomerase I	SFA	x
Q83LB1_SHIFL	>gnl|tr|Q83LB1_SHIFL (Q83LB1) Putative muconate cycloisomerase I	SFA	x
Q87JC4_VIBPA	>gnl|tr|Q87JC4_VIBPA (Q87JC4) Putative muconate cycloisomerase I	SFA	x
Q8A861_BACTN	>gnl|tr|Q8A861_BACTN (Q8A861) Muconate cycloisomerase	SFA	x
Q8EM93_OCEIH	>gnl|tr|Q8EM93_OCEIH (Q8EM93) Muconate cycloisomerase	BTC	x
Q8EMJ9_OCEIH	>gnl|tr|Q8EMJ9_OCEIH (Q8EMJ9) Muconate cycloisomerase	SFA	x
Q8FSB7_COREF	>gnl|tr|Q8FSB7_COREF (Q8FSB7) Putative muconate cycloisomerase	SFA	x
Q8YRB6_ANASP	>gnl|tr|Q8YRB6_ANASP (Q8YRB6) Muconate cycloisomerase	SFA	x
Q986H5_RHILO	>gnl|tr|Q986H5_RHILO (Q986H5) Muconate lactonizing enzyme	SFA	x
Q98LZ8_RHILO	>gnl|tr|Q98LZ8_RHILO (Q98LZ8) Probable muconate cycloisomerase	SFA	x
Q9K8K0_BACHD	>gnl|tr|Q9K8K0_BACHD (Q9K8K0) Muconate cycloisomerase	SFA	x
Q9WXM1_THEMA	>gnl|tr|Q9WXM1_THEMA (Q9WXM1) Muconate cycloisomerase	SFA	x
Q2X3Y2_9GAMM	>gnl|tr|Q2X3Y2_9GAMM (Q2X3Y2) HAD-superfamily hydrolase subfamily IIIA:Phosphatase kdsC (EC 3.1.3.45)	BTC	x
Q2YCX4_NITMU	>gnl|tr|Q2YCX4_NITMU (Q2YCX4) Phosphatase kdsC precursor (EC 3.1.3.45)	BTC	x
Q2Z8E4_9GAMM	>gnl|tr|Q2Z8E4_9GAMM (Q2Z8E4) HAD-superfamily hydrolase subfamily IIIA:Phosphatase kdsC (EC 3.1.3.45)	BTC	x
Q31H02_THICR	>gnl|tr|Q31H02_THICR (Q31H02) Phosphatase kdsC (EC 3.1.3.45)	BTC	x
Q31KV1_SYNP7	>gnl|tr|Q31KV1_SYNP7 (Q31KV1) Phosphatase kdsC (EC 3.1.3.45)	BTC	x
Q33X06_9GAMM	>gnl|tr|Q33X06_9GAMM (Q33X06) HAD-superfamily hydrolase, subfamily IIIA:Phosphatase YrbI (EC 3.1.3.45)	BTC	x
Q34XQ2_9GAMM	>gnl|tr|Q34XQ2_9GAMM (Q34XQ2) HAD-superfamily hydrolase subfamily IIIA:Phosphatase kdsC precursor (EC 3.1.3.45)	BTC	x
Q35XU6_9GAMM	>gnl|tr|Q35XU6_9GAMM (Q35XU6) HAD-superfamily hydrolase subfamily IIIA:Phosphatase kdsC (EC 3.1.3.45)	BTC	x
Q366V6_9GAMM	>gnl|tr|Q366V6_9GAMM (Q366V6) HAD-superfamily hydrolase subfamily IIIA:Phosphatase kdsC (EC 3.1.3.45)	BTC	x
Q39CV5_BURS3	>gnl|tr|Q39CV5_BURS3 (Q39CV5) Phosphatase KdsC (EC 3.1.3.45)	BTC	x
Q39M81_BURS3	>gnl|tr|Q39M81_BURS3 (Q39M81) Phosphatase kdsC (EC 3.1.3.45)	BTC	x
Q3AP52_CHLCH	>gnl|tr|Q3AP52_CHLCH (Q3AP52) Putative 3-deoxy-D-manno-octulosonate 8-phosphate phosphatase (EC 3.1.3.45)	MFR	x
Q3ARP0_CHLCH	>gnl|tr|Q3ARP0_CHLCH (Q3ARP0) Phosphatase kdsC (EC 3.1.3.45)	BTC	x
Q3CMC6_ALTAT	>gnl|tr|Q3CMC6_ALTAT (Q3CMC6) Phosphatase YrbI precursor (EC 3.1.3.45)	BTC	x
Q3FJA0_9BURK	>gnl|tr|Q3FJA0_9BURK (Q3FJA0) Phosphatase YrbI (EC 3.1.3.45)	BTC	x
Q3IG37_PSEHT	>gnl|tr|Q3IG37_PSEHT (Q3IG37) 3-Deoxy-D-manno-octulosonate 8-phosphate (KDO 8-P) phosphatase (EC 3.1.3.45)	BTC	X
Q3J7G0_NITOC	>gnl|tr|Q3J7G0_NITOC (Q3J7G0) Phosphatase kdsC (EC 3.1.3.45)	BTC	x
Q3JP69_BURP1	>gnl|tr|Q3JP69_BURP1 (Q3JP69) 3-deoxy-manno-octulosonate-8-phosphatase (EC 3.1.3.45)	BTC	x
Q3N5Y5_9DELT	>gnl|tr|Q3N5Y5_9DELT (Q3N5Y5) HAD-superfamily hydrolase, subfamily IIIA:Phosphatase YrbI (EC 3.1.3.45)	BTC	x
Q40R39_DESAC	>gnl|tr|Q40R39_DESAC (Q40R39) HAD-superfamily hydrolase, subfamily IIIA:Phosphatase kdsC (EC 3.1.3.45)	BTC	x
Q44DT2_CHRSL	>gnl|tr|Q44DT2_CHRSL (Q44DT2) HAD-superfamily hydrolase, subfamily IIIA:Phosphatase YrbI precursor (EC 3.1.3.45)	BTC	x
Q451D1_9BURK	>gnl|tr|Q451D1_9BURK (Q451D1) Phosphatase YrbI (EC 3.1.3.45)	BTC	x
Q4B879_BURVI	>gnl|tr|Q4B879_BURVI (Q4B879) Phosphatase YrbI (EC 3.1.3.45)	BTC	x
Q5E7W0_VIBF1	>gnl|tr|Q5E7W0_VIBF1 (Q5E7W0) 3-deoxy-manno-octulosonate-8-phosphatase (EC 3.1.3.45)	BTC	x
Q5E8H4_VIBF1	>gnl|tr|Q5E8H4_VIBF1 (Q5E8H4) 3-deoxy-manno-octulosonate-8-phosphatase (EC 3.1.3.45)	BTC	x
Q5NG30_FRATT	>gnl|tr|Q5NG30_FRATT (Q5NG30) 3-deoxy-D-manno-octulosonate 8-phosphate phosphatase (EC 3.1.3.45)	BTC	x
Q6FC69_ACIAD	>gnl|tr|Q6FC69_ACIAD (Q6FC69) 3-Deoxy-D-manno-octulosonate 8-phosphate (KDO 8-P) phosphatase (EC 3.1.3.45)	BTC	x
Q2SHM4_9GAMM	>gnl|tr|Q2SHM4_9GAMM (Q2SHM4) Phosphonoacetaldehyde hydrolase (EC 3.11.1.1)	BTC	x
Q38V12_LACSS	>gnl|tr|Q38V12_LACSS (Q38V12) Phosphonoacetaldehyde hydrolase (EC 3.11.1.1)	BTC	x
Q81G82_BACCR	>gnl|tr|Q81G82_BACCR (Q81G82) Phosphonoacetaldehyde hydrolase (EC 3.11.1.1)	BTC	x
Q3MYL4_9DELT	>gnl|tr|Q3MYL4_9DELT (Q3MYL4) Phosphonoacetaldehyde hydrolase	BTC	x
Q3N6B6_9DELT	>gnl|tr|Q3N6B6_9DELT (Q3N6B6) Phosphonoacetaldehyde hydrolase	BTC	x
Q3XZA4_ENTFC	>gnl|tr|Q3XZA4_ENTFC (Q3XZA4) Phosphonoacetaldehyde hydrolase	BTC	x
Q64PZ2_BACFR	>gnl|tr|Q64PZ2_BACFR (Q64PZ2) Phosphonoacetaldehyde hydrolase	BTC	x
Q6AG44_LEIXX	>gnl|tr|Q6AG44_LEIXX (Q6AG44) Phosphonoacetaldehyde hydrolase	NSA	X
P95933_SULSO	>gnl|tr|P95933_SULSO (P95933) Orf c01035 protein (2-haloalkanoic acid dehalogenase) (EC 3.8.1.2)	SFA	X
Q5V5A3_HALMA	>gnl|tr|Q5V5A3_HALMA (Q5V5A3) 2-haloalkanoic acid dehalogenase (EC 3.8.1.2)	BTC	x
Q97WT6_SULSO	>gnl|tr|Q97WT6_SULSO (Q97WT6) 2-haloalkanoic acid dehalogenase (EC 3.8.1.2)	NSA	X
Q97X58_SULSO	>gnl|tr|Q97X58_SULSO (Q97X58) 2-haloalkanoic acid dehalogenase (EC 3.8.1.2)	NSA	X
Q9UXB5_SULSO	>gnl|tr|Q9UXB5_SULSO (Q9UXB5) Hypothetical protein ORF-c10_004 (2-haloalkanoic acid dehalogenase, putative) (EC 3.8.1.2)	NSA	X
O33563_RHISP	>gnl|tr|O33563_RHISP (O33563) 2-haloacid dehalogenase (EC 3.8.1.2)	NSA	x
Q2S347_9SPHI	>gnl|tr|Q2S347_9SPHI (Q2S347) Haloacid dehalogenase, type II (EC 3.8.1.2)	SFA	x
Q2T7Z2_BURTH	>gnl|tr|Q2T7Z2_BURTH (Q2T7Z2) Haloacid dehalogenase, type II (EC 3.8.1.2)	SFA	x
Q394H6_BURS3	>gnl|tr|Q394H6_BURS3 (Q394H6) Haloacid dehalogenase, type II (EC 3.8.1.2)	BTC	x
Q3FL85_9BURK	>gnl|tr|Q3FL85_9BURK (Q3FL85) HAD-superfamily hydrolase, subfamily IA, variant 2 (EC 3.8.1.2)	BTC	x
Q3IHE0_PSEHT	>gnl|tr|Q3IHE0_PSEHT (Q3IHE0) Cryptic haloacid dehalogenase 1 (EC 3.8.1.2) (EC 3.8.1.2)	BTC	x
Q3JJY3_BURP1	>gnl|tr|Q3JJY3_BURP1 (Q3JJY3) Haloacid dehalogenase, type II (EC 3.8.1.2)	SFA	x
Q43L46_SOLUS	>gnl|tr|Q43L46_SOLUS (Q43L46) HAD-superfamily hydrolase, subfamily IA, variant 2 (EC 3.8.1.2)	MFR	x
Q44IP7_CHRSL	>gnl|tr|Q44IP7_CHRSL (Q44IP7) HAD-superfamily hydrolase, subfamily IA, variant 2 (EC 3.8.1.2)	BTC	x
Q47ZE3_COLP3	>gnl|tr|Q47ZE3_COLP3 (Q47ZE3) Haloacid dehalogenase, type II (EC 3.8.1.2)	BTC	x
Q48BY1_PSE14	>gnl|tr|Q48BY1_PSE14 (Q48BY1) Haloacid dehalogenase, type II (EC 3.8.1.2)	SFA	x
Q48KU3_PSE14	>gnl|tr|Q48KU3_PSE14 (Q48KU3) Haloacid dehalogenase, type II (EC 3.8.1.2)	SFA	x
Q4AW91_9BURK	>gnl|tr|Q4AW91_9BURK (Q4AW91) HAD-superfamily hydrolase, subfamily IA, variant 2 (EC 3.8.1.2)	BTC	x
Q4FPC8_PELUB	>gnl|tr|Q4FPC8_PELUB (Q4FPC8) (S)-2-haloacid dehalogenase (EC 3.8.1.2)	BTC	x
Q5LKE4_SILPO	>gnl|tr|Q5LKE4_SILPO (Q5LKE4) Haloacid dehalogenase, type II (EC 3.8.1.2)	BTC	x
Q62E30_BURMA	>gnl|tr|Q62E30_BURMA (Q62E30) Haloacid dehalogenase, type II (EC 3.8.1.2)	SFA	x
Q7USD6_RHOBA	>gnl|tr|Q7USD6_RHOBA (Q7USD6) Cryptic haloacid dehalogenase 1 (EC 3.8.1.2)	BTC	x
Q814M0_BACCR	>gnl|tr|Q814M0_BACCR (Q814M0) 2-haloalkanoic acid dehalogenase (EC 3.8.1.2)	SFA	x
Q81B55_BACCR	>gnl|tr|Q81B55_BACCR (Q81B55) 2-haloalkanoic acid dehalogenase (EC 3.8.1.2)	SFA	x
Q81CM4_BACCR	>gnl|tr|Q81CM4_BACCR (Q81CM4) 2-haloalkanoic acid dehalogenase (EC 3.8.1.2)	NSA	x
Q88TT5_LACPL	>gnl|tr|Q88TT5_LACPL (Q88TT5) 2-haloacid dehalogenase (Putative) (EC 3.8.1.2)	SFA	x
Q893A5_CLOTE	>gnl|tr|Q893A5_CLOTE (Q893A5) 2-haloalkanoic acid dehalogenase I (EC 3.8.1.2)	NSA	x
Q8YFS7_BRUME	>gnl|tr|Q8YFS7_BRUME (Q8YFS7) 2-HALOALKANOIC ACID DEHALOGENASE I (EC 3.8.1.2)	NSA	x
Q8YFZ4_BRUME	>gnl|tr|Q8YFZ4_BRUME (Q8YFZ4) 2-HALOALKANOIC ACID DEHALOGENASE I (EC 3.8.1.2)	MFR	x
Q92Y68_RHIME	>gnl|tr|Q92Y68_RHIME (Q92Y68) Putative dehalogenase (EC 3.8.1.2)	SFA	x
Q4WW71_ASPFU	>gnl|tr|Q4WW71_ASPFU (Q4WW71) Haloacid dehalogenase, type II	BTC	x
Q4X243_ASPFU	>gnl|tr|Q4X243_ASPFU (Q4X243) Haloacid dehalogenase, type II	SFA	x
Q5KBZ3_CRYNE	>gnl|tr|Q5KBZ3_CRYNE (Q5KBZ3) Haloacid dehalogenase, putative	NSA	x
Q3CLA3_ALTAT	>gnl|tr|Q3CLA3_ALTAT (Q3CLA3) Haloacid dehalogenase, type II:HAD-superfamily hydrolase, subfamily IA, variant 2:HAD-superfamily hydrolase, subfamily IA, variant 3	BTC	x
Q4FRW4_PSYAR	>gnl|tr|Q4FRW4_PSYAR (Q4FRW4) Probable Haloacid dehalogenase, type II	BTC	x
Q6W0Y1_RHISN	>gnl|tr|Q6W0Y1_RHISN (Q6W0Y1) 2-haloacid halidohydrolase Iva	SFA	x
Q6W0Y4_RHISN	>gnl|tr|Q6W0Y4_RHISN (Q6W0Y4) 2-haloacid halidohydrolase IVa	SFA	x
Q6W115_RHISN	>gnl|tr|Q6W115_RHISN (Q6W115) 2-haloacid halidohydrolase IVa	SFA	x
Q5LQL5_SILPO	>gnl|tr|Q5LQL5_SILPO (Q5LQL5) Haloacid dehalogenase, type II, putative	BTC	x
Q7NZQ7_CHRVO	>gnl|tr|Q7NZQ7_CHRVO (Q7NZQ7) Probable haloacid dehalogenase	SFA	x
Q7VSB2_BORPE	>gnl|tr|Q7VSB2_BORPE (Q7VSB2) Probable haloacid dehalogenase	SFA	x
Q88AY6_PSESM	>gnl|tr|Q88AY6_PSESM (Q88AY6) Haloacid dehalogenase, type II	SFA	x
Q9I5C9_PSEAE	>gnl|tr|Q9I5C9_PSEAE (Q9I5C9) Probable haloacid dehalogenase	BTC	x
Q5QUA4_IDILO	>gnl|tr|Q5QUA4_IDILO (Q5QUA4) L-2-haloalkanoic acid dehalogenase, HAD superfamily	BTC	x
Q96XE7_SULTO	>gnl|tr|Q96XE7_SULTO (Q96XE7) 201aa long hypothetical 2-haloalkanoic acid dehalogenase	BTC	x
Q96ZJ9_SULTO	>gnl|tr|Q96ZJ9_SULTO (Q96ZJ9) 200aa long hypothetical 2-haloalkanoic acid dehalogenase	NSA	x
Q4WC33_ASPFU	>gnl|tr|Q4WC33_ASPFU (Q4WC33) 2-haloalkanoic acid dehalogenase, putative	NSA	x
Q4WL82_ASPFU	>gnl|tr|Q4WL82_ASPFU (Q4WL82) 2-haloalkanoic acid dehalogenase	SFA	x
Q3A4S3_PELCD	>gnl|tr|Q3A4S3_PELCD (Q3A4S3) L-2-haloalkanoic acid dehalogenase	NSA	x
Q4A097_STAS1	>gnl|tr|Q4A097_STAS1 (Q4A097) Putative 2-haloalkanoic acid dehalogenase	BTC	x
Q72YT0_BACC1	>gnl|tr|Q72YT0_BACC1 (Q72YT0) L-2-haloalkanoic acid dehalogenase	NSA	x
Q82PY4_STRAW	>gnl|tr|Q82PY4_STRAW (Q82PY4) Putative 2-haloalkanoic acid dehalogenase	BTC	x
Q89F74_BRAJA	>gnl|tr|Q89F74_BRAJA (Q89F74) 2-haloalkanoic acid dehalogenase	SFA	x
Q8CQ52_STAES	>gnl|tr|Q8CQ52_STAES (Q8CQ52) L-2-haloalkanoic acid dehalogenase	SFA	x
Q8CV25_OCEIH	>gnl|tr|Q8CV25_OCEIH (Q8CV25) L-2-haloalkanoic acid dehalogenase	SFA	x
Q8UAG6_AGRT5	>gnl|tr|Q8UAG6_AGRT5 (Q8UAG6) 2-haloalkanoic acid dehalogenase (AGR_L_2827p)	SFA	x
Q98DR9_RHILO	>gnl|tr|Q98DR9_RHILO (Q98DR9) 2-haloalkanoic acid dehalogenase	SFA	x
Q99W01_STAAM	>gnl|tr|Q99W01_STAAM (Q99W01) L-2-haloalkanoic acid dehalogenase	SFA	x
Q9RJT2_STRCO	>gnl|tr|Q9RJT2_STRCO (Q9RJT2) Putative 2-haloalkanoic acid dehalogenase	SFA	x
Q8UAG9_AGRT5	>gnl|tr|Q8UAG9_AGRT5 (Q8UAG9) Haloalkanoic acid dehalogenase	SFA	x
Q8GJ84_PSEPU	>gnl|tr|Q8GJ84_PSEPU (Q8GJ84) Halocarboxylic acid dehalogenase DehI	NSA	x
Q4JCF8_SULAC	>gnl|tr|Q4JCF8_SULAC (Q4JCF8) Beta-phosphoglucomutase (EC 5.4.2.6)	SFA	x
Q8PWF4_METMA	>gnl|tr|Q8PWF4_METMA (Q8PWF4) Beta-phosphoglucomutase (EC 5.4.2.6)	SFA	x
Q8PZ02_METMA	>gnl|tr|Q8PZ02_METMA (Q8PZ02) Beta-phosphoglucomutase (EC 5.4.2.6)	SFA	x
Q3M459_ANAVT	>gnl|tr|Q3M459_ANAVT (Q3M459) HAD-superfamily hydrolase subfamily IA, variant 3 (EC 5.4.2.6)	SFA	x
Q3M8K3_ANAVT	>gnl|tr|Q3M8K3_ANAVT (Q3M8K3) HAD-superfamily hydrolase subfamily IA, variant 3 (EC 5.4.2.6)	SFA	x
Q4A6U4_MYCS5	>gnl|tr|Q4A6U4_MYCS5 (Q4A6U4) Beta-phosphoglucomutase (EC 5.4.2.6)	BTC	x
Q5FI05_LACAC	>gnl|tr|Q5FI05_LACAC (Q5FI05) Beta-phosphoglucomutase (EC 5.4.2.6)	BTC	x
Q5ZWJ3_LEGPH	>gnl|tr|Q5ZWJ3_LEGPH (Q5ZWJ3) Beta-phosphoglucomutase (EC 5.4.2.6)	SFA	x
Q6KHP8_MYCMO	>gnl|tr|Q6KHP8_MYCMO (Q6KHP8) Beta-phosphoglucomutase (EC 5.4.2.6)	BTC	x
Q7NY78_CHRVO	>gnl|tr|Q7NY78_CHRVO (Q7NY78) Probable beta-phosphoglucomutase (EC 5.4.2.6)	SFA	x
Q7NY80_CHRVO	>gnl|tr|Q7NY80_CHRVO (Q7NY80) Probable beta-phosphoglucomutase (EC 5.4.2.6)	SFA	x
Q46EH2_METBA	>gnl|tr|Q46EH2_METBA (Q46EH2) Beta-phosphoglucomutase	SFA	x
Q46G16_METBA	>gnl|tr|Q46G16_METBA (Q46G16) Beta-phosphoglucomutase	SFA	x
Q8TTI2_METAC	>gnl|tr|Q8TTI2_METAC (Q8TTI2) Beta-phosphoglucomutase	SFA	x
Q336Q4_ORYSA	>gnl|tr|Q336Q4_ORYSA (Q336Q4) Beta-phosphoglucomutase, putative	SFA	x
Q8S7Q2_ORYSA	>gnl|tr|Q8S7Q2_ORYSA (Q8S7Q2) Putative beta-phosphoglucomutase	SFA	x
Q9ZVJ5_ARATH	>gnl|tr|Q9ZVJ5_ARATH (Q9ZVJ5) Expressed protein (At2g38740/T6A23.6) (Putative beta-phosphoglucomutase)	SFA	x
Q487N7_COLP3	>gnl|tr|Q487N7_COLP3 (Q487N7) Putative beta-phosphoglucomutase	BTC	x
Q5M187_STRT1	>gnl|tr|Q5M187_STRT1 (Q5M187) Beta-phosphoglucomutase, putative	SFA	x
Q5M5S4_STRT2	>gnl|tr|Q5M5S4_STRT2 (Q5M5S4) Beta-phosphoglucomutase, putative	SFA	x
Q64PM5_BACFR	>gnl|tr|Q64PM5_BACFR (Q64PM5) Putative beta-phosphoglucomutase	SFA	x
Q74LH1_LACJO	>gnl|tr|Q74LH1_LACJO (Q74LH1) Beta-phosphoglucomutase	BTC	x
Q8A5V9_BACTN	>gnl|tr|Q8A5V9_BACTN (Q8A5V9) Putative beta-phosphoglucomutase	SFA	x
Q8DAJ6_VIBVU	>gnl|tr|Q8DAJ6_VIBVU (Q8DAJ6) Beta-phosphoglucomutase	SFA	x
Q8FQN0_COREF	>gnl|tr|Q8FQN0_COREF (Q8FQN0) Putative beta-phosphoglucomutase	BTC	x
Q97MN9_CLOAB	>gnl|tr|Q97MN9_CLOAB (Q97MN9) Beta-phosphoglucomutase, putative	BTC	x
Q9K668_BACHD	>gnl|tr|Q9K668_BACHD (Q9K668) Beta-phosphoglucomutase	BTC	x
Q3MBN2_ANAVT	>gnl|tr|Q3MBN2_ANAVT (Q3MBN2) Terpene synthase, metal-binding (EC 4.2.3.7)	NSA	x
Q372B1_RHOPA	>gnl|tr|Q372B1_RHOPA (Q372B1) Terpene synthase:Squalene cyclase (EC 5.4.99.17)	BTC	x
Q9V0H4_PYRAB	>gnl|tr|Q9V0H4_PYRAB (Q9V0H4) Squalene-hopene cyclase, putative	NSA	x
Q4WA71_ASPFU	>gnl|tr|Q4WA71_ASPFU (Q4WA71) Squalene-hopene cyclase	BTC	x
Q2U3C4_ASPOR	>gnl|tr|Q2U3C4_ASPOR (Q2U3C4) Squalene cyclase	BTC	x
Q35C98_9BRAD	>gnl|tr|Q35C98_9BRAD (Q35C98) Terpene synthase:Squalene cyclase	BTC	x
Q3EMG8_BACTI	>gnl|tr|Q3EMG8_BACTI (Q3EMG8) Methylmalonyl CoA epimerase (EC 5.1.99.1)	BTC	x
Q5LUX0_SILPO	>gnl|tr|Q5LUX0_SILPO (Q5LUX0) Methylmalonyl-CoA epimerase (EC 5.1.99.1)	BTC	x
Q6A8R5_PROAC	>gnl|tr|Q6A8R5_PROAC (Q6A8R5) Methylmalonyl CoA epimerase (EC 5.1.99.1)	BTC	x
Q81EX4_BACCR	>gnl|tr|Q81EX4_BACCR (Q81EX4) Methylmalonyl CoA epimerase (EC 5.1.99.1)	BTC	x
Q8YGL6_BRUME	>gnl|tr|Q8YGL6_BRUME (Q8YGL6) Methylmalonyl CoA epimerase (EC 5.1.99.1)	BTC	x
Q5JG02_PYRKO	>gnl|tr|Q5JG02_PYRKO (Q5JG02) Methylmalonyl-CoA epimerase	BTC	x
Q9V226_PYRAB	>gnl|tr|Q9V226_PYRAB (Q9V226) Methylmalonyl-coA epimerase	BTC	x
P90791_CAEEL	>gnl|tr|P90791_CAEEL (P90791) Hypothetical protein mce-1 (Mitochondrial methylmalonyl-CoA epimerase)	BTC	x
Q553V2_DICDI	>gnl|tr|Q553V2_DICDI (Q553V2) Methylmalonyl-CoA epimerase	BTC	x
Q84FV9_METEX	>gnl|tr|Q84FV9_METEX (Q84FV9) Methylmalonyl-CoA epimerase	BTC	x
Q5SLA1_THET8	>gnl|tr|Q5SLA1_THET8 (Q5SLA1) Probable methylmalonyl-CoA epimerase	BTC	x
Q6NHS4_CORDI	>gnl|tr|Q6NHS4_CORDI (Q6NHS4) Putative methylmalonyl-CoA epimerase	BTC	x
Q72LN4_THET2	>gnl|tr|Q72LN4_THET2 (Q72LN4) Probable methylmalonyl-coA epimerase	BTC	x
Q747G3_GEOSL	>gnl|tr|Q747G3_GEOSL (Q747G3) Methylmalonyl-CoA epimerase	BTC	x
Q41R00_FERAC	>gnl|tr|Q41R00_FERAC (Q41R00) 4-hydroxyphenylpyruvate dioxygenase (EC 1.13.11.27)	BTC	x
Q6KZ98_PICTO	>gnl|tr|Q6KZ98_PICTO (Q6KZ98) 4-hydroxyphenylpyruvate dioxygenase (EC 1.13.11.27)	BTC	x
Q4W8X8_ASPFU	>gnl|tr|Q4W8X8_ASPFU (Q4W8X8) 4-hydroxyphenylpyruvate dioxygenase, putative	NSA	x
Q4WF44_ASPFU	>gnl|tr|Q4WF44_ASPFU (Q4WF44) 4-hydroxyphenylpyruvate dioxygenase, putative	NSA	x
Q4WMT9_ASPFU	>gnl|tr|Q4WMT9_ASPFU (Q4WMT9) 4-hydroxyphenylpyruvate dioxygenase, putative	NSA	x
Q4WYZ8_ASPFU	>gnl|tr|Q4WYZ8_ASPFU (Q4WYZ8) 4-hydroxyphenylpyruvate dioxygenase, putative	NSA	x
Q2WBX9_PLADU	>gnl|tr|Q2WBX9_PLADU (Q2WBX9) 4-hydroxyphenylpyruvate dioxygenase protein (Fragment)	BTC	X
Q45FE8_WHEAT	>gnl|tr|Q45FE8_WHEAT (Q45FE8) 4-hydroxyphenylpyruvate dioxygenase	BTC	x
Q8H1T5_ABUTH	>gnl|tr|Q8H1T5_ABUTH (Q8H1T5) 4-hydroxyphenylpyruvate dioxygenase (EC 1.13.11.27) (Fragment)	BTC	x
Q35GS3_9BRAD	>gnl|tr|Q35GS3_9BRAD (Q35GS3) 4-hydroxyphenylpyruvate dioxygenase	NSA	X
Q3HK21_TRIER	>gnl|tr|Q3HK21_TRIER (Q3HK21) 4-hydroxyphenylpyruvate dioxygenase (EC 1.13.11.27)	BTC	x
Q3M423_ANAVT	>gnl|tr|Q3M423_ANAVT (Q3M423) 4-hydroxyphenylpyruvate dioxygenase (EC 1.13.11.27)	BTC	x
Q430G8_9ACTO	>gnl|tr|Q430G8_9ACTO (Q430G8) 4-hydroxyphenylpyruvate dioxygenase (EC 1.13.11.27)	BTC	x
Q44C76_CHRSL	>gnl|tr|Q44C76_CHRSL (Q44C76) 4-hydroxyphenylpyruvate dioxygenase (EC 1.13.11.27)	BTC	X
Q4AWB1_9BURK	>gnl|tr|Q4AWB1_9BURK (Q4AWB1) 4-hydroxyphenylpyruvate dioxygenase precursor (EC 1.13.11.27)	BTC	x
Q4AZ09_9BURK	>gnl|tr|Q4AZ09_9BURK (Q4AZ09) 4-hydroxyphenylpyruvate dioxygenase	NSA	x
Q4C4V8_CROWT	>gnl|tr|Q4C4V8_CROWT (Q4C4V8) 4-hydroxyphenylpyruvate dioxygenase (EC 1.13.11.27)	BTC	x
Q4NPL0_9DELT	>gnl|tr|Q4NPL0_9DELT (Q4NPL0) 4-hydroxyphenylpyruvate dioxygenase (EC 1.13.11.27)	BTC	x
Q5FTP5_GLUOX	>gnl|tr|Q5FTP5_GLUOX (Q5FTP5) Putative 4-hydroxyphenylpyruvate dioxygenase (EC 1.13.11.27)	NSA	x
Q7NC88_GLOVI	>gnl|tr|Q7NC88_GLOVI (Q7NC88) 4-hydroxyphenylpyruvate dioxygenase	BTC	x
Q8YYS5_ANASP	>gnl|tr|Q8YYS5_ANASP (Q8YYS5) 4-hydroxyphenylpyruvate dioxygenase	BTC	x
Q92TL8_RHIME	>gnl|tr|Q92TL8_RHIME (Q92TL8) Putative 4-hydroxyphenylpyruvate dioxygenase protein (EC 1.13.11.27)	BTC	x
Q70ZL8_CHLRE	>gnl|tr|Q70ZL8_CHLRE (Q70ZL8) P-hydroxyphenylpyruvate dioxigenase (EC 1.13.11.27) (Fragment)	BTC	x
Q9Z4X7_STRCO	>gnl|tr|Q9Z4X7_STRCO (Q9Z4X7) Putative 4-hydroxyphenylpyruvic acid dioxygenase	BTC	x
Q736Y5_BACC1	>gnl|tr|Q736Y5_BACC1 (Q736Y5) Fosfomycin resistance protein (Glutathione transferase) BH1778 (EC 2.5.1.18)	SFA	x
Q8KFS3_CHLTE	>gnl|tr|Q8KFS3_CHLTE (Q8KFS3) Glutathione S-transferase, fosfomycin resistance protein, putative (EC 2.5.1.18)	SFA	x
Q3AQL5_CHLCH	>gnl|tr|Q3AQL5_CHLCH (Q3AQL5) Glutathione S-transferase, fosfomycin resistance protein, putative	SFA	x
Q3B206_PELLD	>gnl|tr|Q3B206_PELLD (Q3B206) Glutathione S-transferase, fosfomycin resistance protein, putative	SFA	x
Q5UZJ5_HALMA	>gnl|tr|Q5UZJ5_HALMA (Q5UZJ5) Putative lactoyglutathione lyase (EC 4.4.1.5)	SFA	x
Q5V0W9_HALMA	>gnl|tr|Q5V0W9_HALMA (Q5V0W9) Lactoylglutathione lyase (EC 4.4.1.5)	BTC	x
Q5V2B4_HALMA	>gnl|tr|Q5V2B4_HALMA (Q5V2B4) Lactoylglutathione lyase (EC 4.4.1.5)	BTC	x
Q8PS64_METMA	>gnl|tr|Q8PS64_METMA (Q8PS64) Conserved protein (EC 4.4.1.5)	SFA	x
Q8PSP8_METMA	>gnl|tr|Q8PSP8_METMA (Q8PSP8) Lactoylglutathione lyase (EC 4.4.1.5)	SFA	x
Q97W20_SULSO	>gnl|tr|Q97W20_SULSO (Q97W20) Lactoylglutathione lyase (Glyoxalase I), putative (EC 4.4.1.5)	SFA	x
Q2PYM9_LEIIN	>gnl|tr|Q2PYM9_LEIIN (Q2PYM9) Glyoxalase I (EC 4.4.1.5)	BTC	x
Q6LFL9_PLAF7	>gnl|tr|Q6LFL9_PLAF7 (Q6LFL9) Glyoxalase I, putative (EC 4.4.1.5)	NSA	x
Q2RRH9_RHORU	>gnl|tr|Q2RRH9_RHORU (Q2RRH9) Glyoxalase/bleomycin resistance protein/dioxygenase (EC 4.4.1.5)	BTC	x
Q2SMR0_9GAMM	>gnl|tr|Q2SMR0_9GAMM (Q2SMR0) Lactoylglutathione lyase (EC 4.4.1.5)	SFA	x
Q2X3I0_9GAMM	>gnl|tr|Q2X3I0_9GAMM (Q2X3I0) Glyoxalase I (EC 4.4.1.5)	BTC	x
Q2YVH1_STAAB	>gnl|tr|Q2YVH1_STAAB (Q2YVH1) Probable glyoxylase family protein (EC 4.4.1.5)	SFA	x
Q2ZAU5_9GAMM	>gnl|tr|Q2ZAU5_9GAMM (Q2ZAU5) Glyoxalase I (EC 4.4.1.5)	BTC	x
Q2ZP50_SHEPU	>gnl|tr|Q2ZP50_SHEPU (Q2ZP50) Glyoxalase I (EC 4.4.1.5)	BTC	x
Q31BN2_PROM9	>gnl|tr|Q31BN2_PROM9 (Q31BN2) Glyoxalase I (EC 4.4.1.5)	BTC	x
Q31FE5_THICR	>gnl|tr|Q31FE5_THICR (Q31FE5) Glyoxalase I (EC 4.4.1.5)	BTC	x
Q33VQ8_9GAMM	>gnl|tr|Q33VQ8_9GAMM (Q33VQ8) Glyoxalase I (EC 4.4.1.5)	BTC	x
Q35XA3_9GAMM	>gnl|tr|Q35XA3_9GAMM (Q35XA3) Glyoxalase I (EC 4.4.1.5)	BTC	x
Q36B94_9GAMM	>gnl|tr|Q36B94_9GAMM (Q36B94) Glyoxalase I (EC 4.4.1.5)	BTC	x
Q3AGS5_SYNSC	>gnl|tr|Q3AGS5_SYNSC (Q3AGS5) Glyoxalase I (EC 4.4.1.5)	BTC	x
Q3AVW6_SYNS9	>gnl|tr|Q3AVW6_SYNS9 (Q3AVW6) Glyoxalase I (EC 4.4.1.5)	BTC	x
Q3CT67_ALTAT	>gnl|tr|Q3CT67_ALTAT (Q3CT67) Glyoxalase I (EC 4.4.1.5)	BTC	x
Q3D407_STRAG	>gnl|tr|Q3D407_STRAG (Q3D407) Lactoylglutathione lyase (EC 4.4.1.5)	BTC	x
Q3D918_STRAG	>gnl|tr|Q3D918_STRAG (Q3D918) Lactoylglutathione lyase (EC 4.4.1.5)	BTC	x
Q3DG17_STRAG	>gnl|tr|Q3DG17_STRAG (Q3DG17) Lactoylglutathione lyase (EC 4.4.1.5)	BTC	x
Q3DKJ5_STRAG	>gnl|tr|Q3DKJ5_STRAG (Q3DKJ5) Lactoylglutathione lyase (EC 4.4.1.5)	BTC	x
Q3DVB3_STRAG	>gnl|tr|Q3DVB3_STRAG (Q3DVB3) Lactoylglutathione lyase (EC 4.4.1.5)	BTC	x
Q3ELY9_BACTI	>gnl|tr|Q3ELY9_BACTI (Q3ELY9) Lactoylglutathione lyase (EC 4.4.1.5)	BTC	x
Q3EV18_BACTI	>gnl|tr|Q3EV18_BACTI (Q3EV18) Lactoylglutathione lyase (EC 4.4.1.5)	SFA	x
Q3EY13_BACTI	>gnl|tr|Q3EY13_BACTI (Q3EY13) Lactoylglutathione lyase (EC 4.4.1.5)	NSA	x
Q3FMG8_9BURK	>gnl|tr|Q3FMG8_9BURK (Q3FMG8) Glyoxalase I (EC 4.4.1.5)	BTC	x
Q3GQN1_9GAMM	>gnl|tr|Q3GQN1_9GAMM (Q3GQN1) Glyoxalase I (EC 4.4.1.5)	BTC	x
Q3IKD2_PSEHT	>gnl|tr|Q3IKD2_PSEHT (Q3IKD2) Glyoxalase I, nickel isomerase (Lactoylglutathione lyase) (EC 4.4.1.5)	BTC	x
Q3IX84_RHOS4	>gnl|tr|Q3IX84_RHOS4 (Q3IX84) Lactoylglutathione lyase (EC 4.4.1.5)	BTC	x
Q3IZP4_RHOS4	>gnl|tr|Q3IZP4_RHOS4 (Q3IZP4) Glyoxalase I (Lactoylglutathione lyase) (EC 4.4.1.5)	SFA	x
Q3K038_STRA1	>gnl|tr|Q3K038_STRA1 (Q3K038) Lactoylglutathione lyase (EC 4.4.1.5)	BTC	x
Q3NL38_SHEFR	>gnl|tr|Q3NL38_SHEFR (Q3NL38) Glyoxalase I (EC 4.4.1.5)	BTC	x
Q3NNJ6_SHEFR	>gnl|tr|Q3NNJ6_SHEFR (Q3NNJ6) Glyoxalase I (EC 4.4.1.5)	BTC	x
Q3NXI1_9GAMM	>gnl|tr|Q3NXI1_9GAMM (Q3NXI1) Glyoxalase I (EC 4.4.1.5)	BTC	x
Q3Q738_9GAMM	>gnl|tr|Q3Q738_9GAMM (Q3Q738) Glyoxalase I (EC 4.4.1.5)	BTC	x
Q3QFF7_9GAMM	>gnl|tr|Q3QFF7_9GAMM (Q3QFF7) Glyoxalase I (EC 4.4.1.5)	BTC	x
Q3RXS7_RALME	>gnl|tr|Q3RXS7_RALME (Q3RXS7) Glyoxalase I (EC 4.4.1.5)	BTC	x
Q3SGF4_THIDA	>gnl|tr|Q3SGF4_THIDA (Q3SGF4) Lactoylglutathione lyase (EC 4.4.1.5)	BTC	x
Q3SS69_NITWN	>gnl|tr|Q3SS69_NITWN (Q3SS69) Glyoxalase/bleomycin resistance protein/dioxygenase (EC 4.4.1.5)	BTC	X
Q482V1_COLP3	>gnl|tr|Q482V1_COLP3 (Q482V1) Lactoylglutathione lyase (EC 4.4.1.5)	BTC	x
Q48TJ7_STRPM	>gnl|tr|Q48TJ7_STRPM (Q48TJ7) Lactoylglutathione lyase (EC 4.4.1.5)	SFA	x
Q48UT3_STRPM	>gnl|tr|Q48UT3_STRPM (Q48UT3) Lactoylglutathione lyase (EC 4.4.1.5)	BTC	x
Q48YS8_STRP1	>gnl|tr|Q48YS8_STRP1 (Q48YS8) Lactoylglutathione lyase (EC 4.4.1.5)	SFA	x
Q4FMW7_PELUB	>gnl|tr|Q4FMW7_PELUB (Q4FMW7) Lactoylglutathione lyase (EC 4.4.1.5)	BTC	x
Q4FV67_PSYAR	>gnl|tr|Q4FV67_PSYAR (Q4FV67) Probable lactoylglutathione lyase (EC 4.4.1.5)	BTC	x
Q4MXC6_BACCE	>gnl|tr|Q4MXC6_BACCE (Q4MXC6) Lactoylglutathione lyase (EC 4.4.1.5)	BTC	x
Q6SF47_9BACT	>gnl|tr|Q6SF47_9BACT (Q6SF47) Lactoylglutathione lyase (EC 4.4.1.5)	BTC	x
Q7P5L7_FUSNV	>gnl|tr|Q7P5L7_FUSNV (Q7P5L7) Lactoylglutathione lyase (EC 4.4.1.5)	BTC	x
Q7P5W4_FUSNV	>gnl|tr|Q7P5W4_FUSNV (Q7P5W4) Lactoylglutathione lyase (EC 4.4.1.5)	NSA	x
Q7P6M4_FUSNV	>gnl|tr|Q7P6M4_FUSNV (Q7P6M4) Lactoylglutathione lyase (EC 4.4.1.5)	SFA	x
Q5DZT6_VIBF1	>gnl|tr|Q5DZT6_VIBF1 (Q5DZT6) Lactoylglutathione lyase (EC 4.4.1.5)	NSA	x
Q5FPY3_GLUOX	>gnl|tr|Q5FPY3_GLUOX (Q5FPY3) Lactoylglutathione lyase (EC 4.4.1.5)	BTC	x
Q5KXF1_GEOKA	>gnl|tr|Q5KXF1_GEOKA (Q5KXF1) Lactoylglutathione lyase (EC 4.4.1.5)	SFA	x
Q5NFM2_FRATT	>gnl|tr|Q5NFM2_FRATT (Q5NFM2) Lactoylglutathione lyase (EC 4.4.1.5)	BTC	x
Q5NLR5_ZYMMO	>gnl|tr|Q5NLR5_ZYMMO (Q5NLR5) Lactoylglutathione lyase (EC 4.4.1.5)	NSA	x
Q5NPH5_ZYMMO	>gnl|tr|Q5NPH5_ZYMMO (Q5NPH5) Lactoylglutathione lyase (EC 4.4.1.5)	NSA	x
Q5NRK0_ZYMMO	>gnl|tr|Q5NRK0_ZYMMO (Q5NRK0) Lactoylglutathione lyase (EC 4.4.1.5)	NSA	x
Q5WH68_BACSK	>gnl|tr|Q5WH68_BACSK (Q5WH68) Lactoylglutathione lyase (EC 4.4.1.5)	SFA	x
Q5WJT2_BACSK	>gnl|tr|Q5WJT2_BACSK (Q5WJT2) Lactoylglutathione lyase (EC 4.4.1.5)	SFA	x
Q5XC56_STRP6	>gnl|tr|Q5XC56_STRP6 (Q5XC56) Lactoylglutathione lyase (EC 4.4.1.5)	SFA	x
Q5XDD0_STRP6	>gnl|tr|Q5XDD0_STRP6 (Q5XDD0) Lactoylglutathione lyase (EC 4.4.1.5)	BTC	x
Q5ZUC5_LEGPH	>gnl|tr|Q5ZUC5_LEGPH (Q5ZUC5) Lactoylglutathione lyase (EC 4.4.1.5)	BTC	x
Q607V5_METCA	>gnl|tr|Q607V5_METCA (Q607V5) Lactoylglutathione lyase (EC 4.4.1.5)	BTC	x
Q631D5_BACCZ	>gnl|tr|Q631D5_BACCZ (Q631D5) Lactoylglutathione lyase (Glyoxalase I) (EC 4.4.1.5)	NSA	x
Q637I6_BACCZ	>gnl|tr|Q637I6_BACCZ (Q637I6) Glyoxalase/bleomycin resistance protein (EC 4.4.1.5)	SFA	x
Q637I9_BACCZ	>gnl|tr|Q637I9_BACCZ (Q637I9) Glyoxalase/bleomycin resistance protein (EC 4.4.1.5)	SFA	x
Q637T9_BACCZ	>gnl|tr|Q637T9_BACCZ (Q637T9) Glyoxalase family protein (EC 4.4.1.5)	NSA	x
Q638N4_BACCZ	>gnl|tr|Q638N4_BACCZ (Q638N4) Possible glyoxylase family protein (Lactoylglutathione lyase) (EC 4.4.1.5)	SFA	x
Q638T9_BACCZ	>gnl|tr|Q638T9_BACCZ (Q638T9) Glyoxalase family protein (EC 4.4.1.5)	SFA	x
Q639C0_BACCZ	>gnl|tr|Q639C0_BACCZ (Q639C0) Lactoylglutathione lyase, glyoxylase family protein (EC 4.4.1.5)	BTC	x
Q639V0_BACCZ	>gnl|tr|Q639V0_BACCZ (Q639V0) Lactoylglutathione lyase (EC 4.4.1.5)	SFA	x
Q63C57_BACCZ	>gnl|tr|Q63C57_BACCZ (Q63C57) Lactoylglutathione lyase (EC 4.4.1.5)	NSA	x
Q63CP2_BACCZ	>gnl|tr|Q63CP2_BACCZ (Q63CP2) Glyoxalase family protein (EC 4.4.1.5)	SFA	x
Q63FK4_BACCZ	>gnl|tr|Q63FK4_BACCZ (Q63FK4) Lactoylglutathione lyase (EC 4.4.1.5)	NSA	x
Q63G38_BACCZ	>gnl|tr|Q63G38_BACCZ (Q63G38) Lactoylglutathione lyase (Glyoxylase I) (EC 4.4.1.5)	SFA	x
Q6HB68_BACHK	>gnl|tr|Q6HB68_BACHK (Q6HB68) Lactoylglutathione lyase (Glyoxalase I) (EC 4.4.1.5)	NSA	x
Q6HCL8_BACHK	>gnl|tr|Q6HCL8_BACHK (Q6HCL8) Possible glyoxalase/bleomycin resistance protein, dioxygenase superfamily (Lactoylglutathione lyase) (EC 4.4.1.5)	NSA	x
Q6HDG5_BACHK	>gnl|tr|Q6HDG5_BACHK (Q6HDG5) Glyoxalase family protein (EC 4.4.1.5)	NSA	x
Q6HFF9_BACHK	>gnl|tr|Q6HFF9_BACHK (Q6HFF9) Glyoxalase/bleomycin resistance protein (EC 4.4.1.5)	SFA	x
Q6HFG2_BACHK	>gnl|tr|Q6HFG2_BACHK (Q6HFG2) Glyoxalase/bleomycin resistance protein (EC 4.4.1.5)	SFA	x
Q6HFR4_BACHK	>gnl|tr|Q6HFR4_BACHK (Q6HFR4) Glyoxalase family protein (EC 4.4.1.5)	NSA	x
Q6HG65_BACHK	>gnl|tr|Q6HG65_BACHK (Q6HG65) Possible glyoxylase family protein (Lactoylglutathione lyase) (EC 4.4.1.5)	SFA	x
Q6HGC3_BACHK	>gnl|tr|Q6HGC3_BACHK (Q6HGC3) Glyoxalase family protein (EC 4.4.1.5)	SFA	x
Q6HGM7_BACHK	>gnl|tr|Q6HGM7_BACHK (Q6HGM7) Lactoylglutathione lyase, glyoxylase family protein (EC 4.4.1.5)	BTC	x
Q6HHA2_BACHK	>gnl|tr|Q6HHA2_BACHK (Q6HHA2) Lactoylglutathione lyase (EC 4.4.1.5)	SFA	x
Q6HJK5_BACHK	>gnl|tr|Q6HJK5_BACHK (Q6HJK5) Lactoylglutathione lyase (EC 4.4.1.5)	NSA	x
Q6HK42_BACHK	>gnl|tr|Q6HK42_BACHK (Q6HK42) Glyoxalase family protein (EC 4.4.1.5)	SFA	x
Q6HN10_BACHK	>gnl|tr|Q6HN10_BACHK (Q6HN10) Lactoylglutathione lyase (EC 4.4.1.5)	NSA	x
Q6HNK6_BACHK	>gnl|tr|Q6HNK6_BACHK (Q6HNK6) Lactoylglutathione lyase (Glyoxylase I) (EC 4.4.1.5)	SFA	x
Q6MH83_BDEBA	>gnl|tr|Q6MH83_BDEBA (Q6MH83) Hypothetical protein (EC 4.4.1.5)	NSA	x
Q6MQL0_BDEBA	>gnl|tr|Q6MQL0_BDEBA (Q6MQL0) Putative lactoylglutathione lyase (EC 4.4.1.5)	SFA	x
Q6N6U1_RHOPA	>gnl|tr|Q6N6U1_RHOPA (Q6N6U1) Putative lactoylglutathione lyase (EC 4.4.1.5)	BTC	x
Q6NA09_RHOPA	>gnl|tr|Q6NA09_RHOPA (Q6NA09) Possible glyoxalase (EC 4.4.1.5)	BTC	x
Q7TUC2_PROMP	>gnl|tr|Q7TUC2_PROMP (Q7TUC2) LACTOYLGLUTATHIONE LYASE (EC 4.4.1.5)	BTC	x
Q7TUK6_PROMM	>gnl|tr|Q7TUK6_PROMM (Q7TUK6) Lactoylglutathione lyase; Glyoxalase/Bleomycin resistance protein/Dioxygenase superfamily (EC 4.4.1.5)	BTC	x
Q815E1_BACCR	>gnl|tr|Q815E1_BACCR (Q815E1) Lactoylglutathione lyase (EC 4.4.1.5)	NSA	x
Q81BH9_BACCR	>gnl|tr|Q81BH9_BACCR (Q81BH9) Lactoylglutathione lyase (EC 4.4.1.5)	BTC	x
Q81BK1_BACCR	>gnl|tr|Q81BK1_BACCR (Q81BK1) Lactoylglutathione lyase (EC 4.4.1.5)	SFA	x
Q81BZ3_BACCR	>gnl|tr|Q81BZ3_BACCR (Q81BZ3) Lactoylglutathione lyase (EC 4.4.1.5)	SFA	x
Q81C30_BACCR	>gnl|tr|Q81C30_BACCR (Q81C30) Lactoylglutathione lyase (EC 4.4.1.5)	SFA	x
Q81E83_BACCR	>gnl|tr|Q81E83_BACCR (Q81E83) Lactoylglutathione lyase (EC 4.4.1.5)	NSA	x
Q81HI4_BACCR	>gnl|tr|Q81HI4_BACCR (Q81HI4) Lactoylglutathione lyase (EC 4.4.1.5)	SFA	x
Q81I16_BACCR	>gnl|tr|Q81I16_BACCR (Q81I16) Lactoylglutathione lyase (EC 4.4.1.5)	SFA	x
Q8DSZ8_STRMU	>gnl|tr|Q8DSZ8_STRMU (Q8DSZ8) Putative lactoylglutathione lyase (EC 4.4.1.5)	BTC	x
Q8EQ54_OCEIH	>gnl|tr|Q8EQ54_OCEIH (Q8EQ54) Lactoylglutathione lyase (EC 4.4.1.5)	SFA	x
Q8F692_LEPIN	>gnl|tr|Q8F692_LEPIN (Q8F692) Lactoylglutathione lyase, putative (EC 4.4.1.5)	SFA	x
Q8G047_BRUSU	>gnl|tr|Q8G047_BRUSU (Q8G047) Lactoylglutathione lyase (EC 4.4.1.5)	BTC	x
Q8NRV1_CORGL	>gnl|tr|Q8NRV1_CORGL (Q8NRV1) Predicted lactoylglutathione lyase (EC 4.4.1.5)	SFA	x
Q8REP8_FUSNN	>gnl|tr|Q8REP8_FUSNN (Q8REP8) Lactoylglutathione lyase (EC 4.4.1.5)	NSA	x
Q8REW3_FUSNN	>gnl|tr|Q8REW3_FUSNN (Q8REW3) Lactoylglutathione lyase (EC 4.4.1.5)	SFA	x
Q8RGE4_FUSNN	>gnl|tr|Q8RGE4_FUSNN (Q8RGE4) Lactoylglutathione lyase (EC 4.4.1.5)	BTC	x
Q8Y217_RALSO	>gnl|tr|Q8Y217_RALSO (Q8Y217) PROBABLE LACTOYLGLUTATHIONE LYASE (METHYLGLYOXALASE) PROTEIN (EC 4.4.1.5)	BTC	x
Q8YCW3_BRUME	>gnl|tr|Q8YCW3_BRUME (Q8YCW3) LACTOYLGLUTATHIONE LYASE (EC 4.4.1.5)	NSA	x
Q8YDW0_BRUME	>gnl|tr|Q8YDW0_BRUME (Q8YDW0) LACTOYLGLUTATHIONE LYASE (EC 4.4.1.5)	SFA	x
Q8YEJ0_BRUME	>gnl|tr|Q8YEJ0_BRUME (Q8YEJ0) LACTOYLGLUTATHIONE LYASE (EC 4.4.1.5)	BTC	x
Q8YHR6_BRUME	>gnl|tr|Q8YHR6_BRUME (Q8YHR6) LACTOYLGLUTATHIONE LYASE (EC 4.4.1.5)	BTC	x
Q8YJC2_BRUME	>gnl|tr|Q8YJC2_BRUME (Q8YJC2) PROBABLE LACTOYLGLUTATHIONE LYASE (EC 4.4.1.5)	SFA	x
Q92PM1_RHIME	>gnl|tr|Q92PM1_RHIME (Q92PM1) PROBABLE LACTOYLGLUTATHIONE LYASE METHYLGLYOXALASE PROTEIN (EC 4.4.1.5)	BTC	x
Q9A121_STRP1	>gnl|tr|Q9A121_STRP1 (Q9A121) Lactoylglutathione lyase (EC 4.4.1.5)	BTC	x
Q2YM78_BRUA2	>gnl|tr|Q2YM78_BRUA2 (Q2YM78) Glyoxalase/Bleomycin resistance protein/dioxygenase domain:Glyoxalase I (EC 4.4.1.5)	BTC	x
Q2YNE7_BRUA2	>gnl|tr|Q2YNE7_BRUA2 (Q2YNE7) Glyoxalase/Bleomycin resistance protein/dioxygenase domain (EC 4.4.1.5)	SFA	x
Q2YPP0_BRUA2	>gnl|tr|Q2YPP0_BRUA2 (Q2YPP0) Glyoxalase/Bleomycin resistance protein/dioxygenase domain:Glyoxalase I (EC 4.4.1.5)	BTC	x
Q4XX76_PLACH	>gnl|tr|Q4XX76_PLACH (Q4XX76) Glyoxalase I, putative	NSA	x
Q4YHS2_PLABE	>gnl|tr|Q4YHS2_PLABE (Q4YHS2) Glyoxalase I, putative (Fragment)	NSA	x
Q2WI72_CLOBE	>gnl|tr|Q2WI72_CLOBE (Q2WI72) Glyoxalase I (Glyoxalase family)	SFA	x
Q2WRA4_CLOBE	>gnl|tr|Q2WRA4_CLOBE (Q2WRA4) Glyoxalase I	SFA	x
Q3BZ23_XANC5	>gnl|tr|Q3BZ23_XANC5 (Q3BZ23) Putative glyoxalase I	NSA	x
Q62NG3_BACLD	>gnl|tr|Q62NG3_BACLD (Q62NG3) Glyoxalase I	NSA	x
Q5LYN9_STRT1	>gnl|tr|Q5LYN9_STRT1 (Q5LYN9) Glyoxalase I/lactoylglutathione lyase	BTC	x
Q5M3A3_STRT2	>gnl|tr|Q5M3A3_STRT2 (Q5M3A3) Glyoxalase I/lactoylglutathione lyase	BTC	x
Q65MB8_BACLD	>gnl|tr|Q65MB8_BACLD (Q65MB8) Glyoxalase I YfiE	NSA	x
Q97ME9_CLOAB	>gnl|tr|Q97ME9_CLOAB (Q97ME9) Glyoxalase I (Glyoxalase family)	SFA	x
Q4X0G5_ASPFU	>gnl|tr|Q4X0G5_ASPFU (Q4X0G5) Lactoylglutathione lyase	BTC	x
Q5KB67_CRYNE	>gnl|tr|Q5KB67_CRYNE (Q5KB67) Lactoylglutathione lyase, putative	BTC	x
Q54EY7_DICDI	>gnl|tr|Q54EY7_DICDI (Q54EY7) Lactoylglutathione lyase	BTC	x
Q2S7L6_9GAMM	>gnl|tr|Q2S7L6_9GAMM (Q2S7L6) Lactoylglutathione lyase	NSA	x
Q2S888_9GAMM	>gnl|tr|Q2S888_9GAMM (Q2S888) Lactoylglutathione lyase	NSA	x
Q2SA50_9GAMM	>gnl|tr|Q2SA50_9GAMM (Q2SA50) Lactoylglutathione lyase	SFA	x
Q2SCR0_9GAMM	>gnl|tr|Q2SCR0_9GAMM (Q2SCR0) Lactoylglutathione lyase	NSA	x
Q2SDC3_9GAMM	>gnl|tr|Q2SDC3_9GAMM (Q2SDC3) Lactoylglutathione lyase	NSA	x
Q2SEG2_9GAMM	>gnl|tr|Q2SEG2_9GAMM (Q2SEG2) Lactoylglutathione lyase	SFA	x
Q2SFL6_9GAMM	>gnl|tr|Q2SFL6_9GAMM (Q2SFL6) Lactoylglutathione lyase	NSA	x
Q2SKG9_9GAMM	>gnl|tr|Q2SKG9_9GAMM (Q2SKG9) Lactoylglutathione lyase	NSA	x
Q2SLE3_9GAMM	>gnl|tr|Q2SLE3_9GAMM (Q2SLE3) Lactoylglutathione lyase	SFA	x
Q2SLP6_9GAMM	>gnl|tr|Q2SLP6_9GAMM (Q2SLP6) Lactoylglutathione lyase	SFA	x
Q2WK94_CLOBE	>gnl|tr|Q2WK94_CLOBE (Q2WK94) Lactoylglutathione lyase	BTC	x
Q34M94_RHOPA	>gnl|tr|Q34M94_RHOPA (Q34M94) Putative lactoylglutathione lyase	BTC	x
Q351E9_9GAMM	>gnl|tr|Q351E9_9GAMM (Q351E9) Lactoylglutathione lyase	BTC	x
Q35ET3_9BRAD	>gnl|tr|Q35ET3_9BRAD (Q35ET3) Lactoylglutathione lyase	BTC	x
Q35PP5_9BRAD	>gnl|tr|Q35PP5_9BRAD (Q35PP5) Lactoylglutathione lyase	BTC	x
Q36S03_MARHY	>gnl|tr|Q36S03_MARHY (Q36S03) Lactoylglutathione lyase	BTC	x
Q37TB7_SPHAR	>gnl|tr|Q37TB7_SPHAR (Q37TB7) Lactoylglutathione lyase, putative	BTC	x
Q37XC8_SPHAR	>gnl|tr|Q37XC8_SPHAR (Q37XC8) Lactoylglutathione lyase, putative	SFA	x
Q3A025_PELCD	>gnl|tr|Q3A025_PELCD (Q3A025) Lactoylglutathione lyase	SFA	x
Q3A4I4_PELCD	>gnl|tr|Q3A4I4_PELCD (Q3A4I4) Lactoylglutathione lyase	BTC	x
Q3A778_PELCD	>gnl|tr|Q3A778_PELCD (Q3A778) Lactoylglutathione lyase	BTC	x
Q3B3D2_PELLD	>gnl|tr|Q3B3D2_PELLD (Q3B3D2) Lactoylglutathione lyase	SFA	x
Q3DRD9_STRAG	>gnl|tr|Q3DRD9_STRAG (Q3DRD9) Lactoylglutathione lyase	NSA	X
Q3FP24_9BURK	>gnl|tr|Q3FP24_9BURK (Q3FP24) Putative lactoylglutathione lyase	NSA	x
Q3J0W8_RHOS4	>gnl|tr|Q3J0W8_RHOS4 (Q3J0W8) Probable lactoylglutathione lyase	BTC	x
Q47JC2_DECAR	>gnl|tr|Q47JC2_DECAR (Q47JC2) Lactoylglutathione lyase	SFA	x
Q49W22_STAS1	>gnl|tr|Q49W22_STAS1 (Q49W22) Putative lactoylglutathione lyase	NSA	X
Q4B225_9BURK	>gnl|tr|Q4B225_9BURK (Q4B225) Lactoylglutathione lyase, putative	NSA	x
Q4ELC3_LISMO	>gnl|tr|Q4ELC3_LISMO (Q4ELC3) Lactoylglutathione lyase, putative	BTC	x
Q4ESX1_LISMO	>gnl|tr|Q4ESX1_LISMO (Q4ESX1) Lactoylglutathione lyase, putative	BTC	x
Q4JMK6_9BACT	>gnl|tr|Q4JMK6_9BACT (Q4JMK6) Predicted lactoylglutathione lyase	BTC	x
Q4MH18_BACCE	>gnl|tr|Q4MH18_BACCE (Q4MH18) Lactoylglutathione lyase, putative	NSA	X
Q4MWP9_BACCE	>gnl|tr|Q4MWP9_BACCE (Q4MWP9) Lactoylglutathione lyase	SFA	X
Q4MXA9_BACCE	>gnl|tr|Q4MXA9_BACCE (Q4MXA9) Lactoylglutathione lyase	SFA	x
Q4MXR2_BACCE	>gnl|tr|Q4MXR2_BACCE (Q4MXR2) Lactoylglutathione lyase	SFA	X
Q4V084_XANC8	>gnl|tr|Q4V084_XANC8 (Q4V084) Lactoylglutathione lyase	SFA	x
Q7X2Z9_9BACT	>gnl|tr|Q7X2Z9_9BACT (Q7X2Z9) Putative lactoylglutathione lyase	SFA	x
Q2NB70_9SPHN	>gnl|tr|Q2NB70_9SPHN (Q2NB70) Lactoylglutathione lyase, putative	SFA	x
Q2NDA2_9SPHN	>gnl|tr|Q2NDA2_9SPHN (Q2NDA2) Lactoylglutathione lyase, putative	BTC	x
Q57CM6_BRUAB	>gnl|tr|Q57CM6_BRUAB (Q57CM6) GloA, lactoylglutathione lyase	BTC	x
Q57JZ9_SALCH	>gnl|tr|Q57JZ9_SALCH (Q57JZ9) Putative lactoylglutathione lyase	SFA	x
Q57T20_SALCH	>gnl|tr|Q57T20_SALCH (Q57T20) Putative lactoylglutathione lyase	SFA	x
Q5DZD7_VIBF1	>gnl|tr|Q5DZD7_VIBF1 (Q5DZD7) Lactoylglutathione lyase	SFA	x
Q5LFJ8_BACFN	>gnl|tr|Q5LFJ8_BACFN (Q5LFJ8) Putative lactoylglutathione lyase	BTC	x
Q5LTZ0_SILPO	>gnl|tr|Q5LTZ0_SILPO (Q5LTZ0) Lactoylglutathione lyase, putative	BTC	x
Q5QZT6_IDILO	>gnl|tr|Q5QZT6_IDILO (Q5QZT6) Lactoylglutathione lyase	BTC	x
Q64WC5_BACFR	>gnl|tr|Q64WC5_BACFR (Q64WC5) Lactoylglutathione lyase	BTC	x
Q64Y52_BACFR	>gnl|tr|Q64Y52_BACFR (Q64Y52) Putative lactoylglutathione lyase	SFA	x
Q67Q70_SYMTH	>gnl|tr|Q67Q70_SYMTH (Q67Q70) Putative lactoylglutathione lyase	SFA	x
Q6LS69_PHOPR	>gnl|tr|Q6LS69_PHOPR (Q6LS69) Putative lactoylglutathione lyase	NSA	x
Q6MK89_BDEBA	>gnl|tr|Q6MK89_BDEBA (Q6MK89) Putative lactoylglutathione lyase	NSA	x
Q6N6Z4_RHOPA	>gnl|tr|Q6N6Z4_RHOPA (Q6N6Z4) Putative lactoylglutathione lyase	SFA	x
Q71XJ8_LISMF	>gnl|tr|Q71XJ8_LISMF (Q71XJ8) Putative lactoylglutathione lyase	BTC	x
Q72KJ9_THET2	>gnl|tr|Q72KJ9_THET2 (Q72KJ9) Probable lactoylglutathione lyase	SFA	x
Q72PY7_LEPIC	>gnl|tr|Q72PY7_LEPIC (Q72PY7) Putative lactoylglutathione lyase	SFA	x
Q7CFD7_STRP3	>gnl|tr|Q7CFD7_STRP3 (Q7CFD7) Putative lactoylglutathione lyase	BTC	x
Q7CNH1_STRP8	>gnl|tr|Q7CNH1_STRP8 (Q7CNH1) Putative lactoylglutathione lyase	BTC	x
Q7MD79_VIBVY	>gnl|tr|Q7MD79_VIBVY (Q7MD79) Lactoylglutathione lyase	SFA	x
Q7MFM3_VIBVY	>gnl|tr|Q7MFM3_VIBVY (Q7MFM3) Lactoylglutathione lyase	SFA	x
Q7MIW3_VIBVY	>gnl|tr|Q7MIW3_VIBVY (Q7MIW3) Lactoylglutathione lyase	BTC	x
Q7MJV8_VIBVY	>gnl|tr|Q7MJV8_VIBVY (Q7MJV8) Lactoylglutathione lyase	SFA	x
Q7MK72_VIBVY	>gnl|tr|Q7MK72_VIBVY (Q7MK72) Lactoylglutathione lyase	SFA	x
Q7MQ53_VIBVY	>gnl|tr|Q7MQ53_VIBVY (Q7MQ53) Lactoylglutathione lyase	BTC	x
Q7MW91_PORGI	>gnl|tr|Q7MW91_PORGI (Q7MW91) Lactoylglutathione lyase, putative	BTC	x
Q7NFG4_GLOVI	>gnl|tr|Q7NFG4_GLOVI (Q7NFG4) Lactoylglutathione lyase	BTC	x
Q7VND9_HAEDU	>gnl|tr|Q7VND9_HAEDU (Q7VND9) Lactoylglutathione lyase	BTC	x
Q82CE8_STRAW	>gnl|tr|Q82CE8_STRAW (Q82CE8) Putative lactoylglutathione lyase	SFA	x
Q836H2_ENTFA	>gnl|tr|Q836H2_ENTFA (Q836H2) Lactoylglutathione lyase	BTC	x
Q87FJ4_VIBPA	>gnl|tr|Q87FJ4_VIBPA (Q87FJ4) Putative lactoylglutathione lyase	SFA	x
Q87MR5_VIBPA	>gnl|tr|Q87MR5_VIBPA (Q87MR5) Putative lactoylglutathione lyase	BTC	x
Q892C0_CLOTE	>gnl|tr|Q892C0_CLOTE (Q892C0) Putative lactoylglutathione lyase	SFA	x
Q89DF0_BRAJA	>gnl|tr|Q89DF0_BRAJA (Q89DF0) Lactoylglutathione lyase	BTC	x
Q89LZ4_BRAJA	>gnl|tr|Q89LZ4_BRAJA (Q89LZ4) Lactoylglutathione lyase	BTC	x
Q8A7E4_BACTN	>gnl|tr|Q8A7E4_BACTN (Q8A7E4) Lactoylglutathione lyase	BTC	x
Q8D449_VIBVU	>gnl|tr|Q8D449_VIBVU (Q8D449) Lactoylglutathione lyase	SFA	X
Q8D4M2_VIBVU	>gnl|tr|Q8D4M2_VIBVU (Q8D4M2) Lactoylglutathione lyase	SFA	x
Q8D6C8_VIBVU	>gnl|tr|Q8D6C8_VIBVU (Q8D6C8) Lactoylglutathione lyase	SFA	x
Q8D9P5_VIBVU	>gnl|tr|Q8D9P5_VIBVU (Q8D9P5) Lactoylglutathione lyase	SFA	X
Q8D9U0_VIBVU	>gnl|tr|Q8D9U0_VIBVU (Q8D9U0) Lactoylglutathione lyase	SFA	X
Q8D9W7_VIBVU	>gnl|tr|Q8D9W7_VIBVU (Q8D9W7) Lactoylglutathione lyase	SFA	X
Q8DAB4_VIBVU	>gnl|tr|Q8DAB4_VIBVU (Q8DAB4) Lactoylglutathione lyase	SFA	X
Q8DB12_VIBVU	>gnl|tr|Q8DB12_VIBVU (Q8DB12) Lactoylglutathione lyase	BTC	x
Q8DQ39_STRR6	>gnl|tr|Q8DQ39_STRR6 (Q8DQ39) Lactoylglutathione lyase	BTC	x
Q8DYK2_STRA5	>gnl|tr|Q8DYK2_STRA5 (Q8DYK2) Lactoylglutathione lyase	BTC	x
Q8EFD7_SHEON	>gnl|tr|Q8EFD7_SHEON (Q8EFD7) Lactoylglutathione lyase	BTC	x
Q8PDZ2_XANCP	>gnl|tr|Q8PDZ2_XANCP (Q8PDZ2) Lactoylglutathione lyase	SFA	x
Q8PQW0_XANAC	>gnl|tr|Q8PQW0_XANAC (Q8PQW0) Lactoylglutathione lyase	SFA	x
Q8U9Z6_AGRT5	>gnl|tr|Q8U9Z6_AGRT5 (Q8U9Z6) Lactoylglutathione lyase	SFA	x
Q8UCM7_AGRT5	>gnl|tr|Q8UCM7_AGRT5 (Q8UCM7) Lactoylglutathione lyase (AGR_C_4460p)	BTC	x
Q8UCY4_AGRT5	>gnl|tr|Q8UCY4_AGRT5 (Q8UCY4) Lactoylglutathione lyase	SFA	x
Q8UEF6_AGRT5	>gnl|tr|Q8UEF6_AGRT5 (Q8UEF6) Lactoylglutathione lyase (AGR_C_3314p)	BTC	x
Q8XN91_CLOPE	>gnl|tr|Q8XN91_CLOPE (Q8XN91) Lactoylglutathione lyase	BTC	x
Q8ZM36_SALTY	>gnl|tr|Q8ZM36_SALTY (Q8ZM36) Putative lactoylglutathione lyase	SFA	x
Q8ZRN6_SALTY	>gnl|tr|Q8ZRN6_SALTY (Q8ZRN6) Putative lactoylglutathione lyase	SFA	x
Q97R67_STRPN	>gnl|tr|Q97R67_STRPN (Q97R67) Lactoylglutathione lyase	BTC	x
Q98DN5_RHILO	>gnl|tr|Q98DN5_RHILO (Q98DN5) Lactoylglutathione lyase	SFA	x
Q98IT9_RHILO	>gnl|tr|Q98IT9_RHILO (Q98IT9) Probable lactoylglutathione lyase	NSA	x
Q98NF2_RHILO	>gnl|tr|Q98NF2_RHILO (Q98NF2) Lactoylglutathione lyase	BTC	x
Q9A6Z3_CAUCR	>gnl|tr|Q9A6Z3_CAUCR (Q9A6Z3) Lactoylglutathione lyase, putative	SFA	x
Q9A8N8_CAUCR	>gnl|tr|Q9A8N8_CAUCR (Q9A8N8) Lactoylglutathione lyase, putative	BTC	x
Q9I5L8_PSEAE	>gnl|tr|Q9I5L8_PSEAE (Q9I5L8) Lactoylglutathione lyase	BTC	x
Q9RSB7_DEIRA	>gnl|tr|Q9RSB7_DEIRA (Q9RSB7) Lactoylglutathione lyase, putative	SFA	X

## Sheet: KEGG
Accession	Annotation	Misan. Code	Incorrect	Correct
bcl:ABC4032	>gnl|kg|bcl:ABC4032 cytosine deaminase [EC:3.5.4.1] [KO:K01485]			x
blo:BL0011	>gnl|kg|blo:BL0011 codA; cytosine deaminase [EC:3.5.4.1] [KO:K01485]			x
bma:BMAA0603	>gnl|kg|bma:BMAA0603 codA; cytosine deaminase [EC:3.5.4.1] [KO:K01485]			x
bpm:BURPS1710b_A2335	>gnl|kg|bpm:BURPS1710b_A2335 codA; cytosine deaminase [EC:3.5.4.1] [KO:K01485]			x
bps:BPSS0761	>gnl|kg|bps:BPSS0761 codA; cytosine deaminase [EC:3.5.4.1] [KO:K01485]			x
cpe:CPE0756	>gnl|kg|cpe:CPE0756 cytosine deaminase [EC:3.5.4.1] [KO:K01485]			x
ctc:CTC01883	>gnl|kg|ctc:CTC01883 cytosine deaminase [EC:3.5.4.1] [KO:K01485]			x
cya:CYA_1587	>gnl|kg|cya:CYA_1587 codA; cytosine deaminase [EC:3.5.4.1] [KO:K01485]			x
cyb:CYB_0393	>gnl|kg|cyb:CYB_0393 codA; cytosine deaminase [EC:3.5.4.1] [KO:K01485]			x
ecc:c0456	>gnl|kg|ecc:c0456 codA; cytosine deaminase [EC:3.5.4.1] [KO:K01485]			x
ecj:JW0328	>gnl|kg|ecj:JW0328 codA; Cytosine deaminase [EC:3.5.4.1] [KO:K01485]			x
ecs:ECs0390	>gnl|kg|ecs:ECs0390 cytosine deaminase [EC:3.5.4.1] [KO:K01485]			x
ece:Z0433	>gnl|kg|ece:Z0433 codA; cytosine deaminase [EC:3.5.4.1] [KO:K01485]			x
eco:b0337	>gnl|kg|eco:b0337 codA; cytosine deaminase [EC:3.5.4.1] [KO:K01485]			x
gvi:gll2528	>gnl|kg|gvi:gll2528 cytosine deaminase [EC:3.5.4.1] [KO:K01485]			x
pae:PA0437	>gnl|kg|pae:PA0437 codA; cytosine deaminase [EC:3.5.4.1] [KO:K01485]			x
pfl:PFL_4033	>gnl|kg|pfl:PFL_4033 codA; cytosine deaminase [EC:3.5.4.1] [KO:K01485]			x
pmu:PM0565	>gnl|kg|pmu:PM0565 cytosine deaminase [EC:3.5.4.1] [KO:K01485]			x
ppr:PBPRB1375	>gnl|kg|ppr:PBPRB1375 putative cytosine deaminase [EC:3.5.4.1] [KO:K01485]			x
ppu:PP3189	>gnl|kg|ppu:PP3189 codA; cytosine deaminase [EC:3.5.4.1] [KO:K01485]			x
ret:RHE_PB00107	>gnl|kg|ret:RHE_PB00107 codAb; cytosine deaminase protein [EC:3.5.4.1] [KO:K01485]			x
rso:RSc1594	>gnl|kg|rso:RSc1594 codA, RS03956; cytosine deaminase [EC:3.5.4.1] [KO:K01485]			x
sai:Saci_1072	>gnl|kg|sai:Saci_1072 cytosine deaminase [EC:3.5.4.1] [KO:K01485]			x
sec:SC3272	>gnl|kg|sec:SC3272 codA; putative cytosine deaminase [EC:3.5.4.1] [KO:K01485]			x
spt:SPA3202	>gnl|kg|spt:SPA3202 codA; cytosine deaminase [EC:3.5.4.1] [KO:K01485]			x
sme:SMa2371	>gnl|kg|sme:SMa2371 codA1; cytosine deaminase [EC:3.5.4.1] [KO:K01485]			x
sil:SPO2806	>gnl|kg|sil:SPO2806 cytosine deaminase, putative [EC:3.5.4.1] [KO:K01485]			x
sso:SSO2770	>gnl|kg|sso:SSO2770 codA; cytosine deaminase [EC:3.5.4.1] [KO:K01485]			x
sto:ST2403	>gnl|kg|sto:ST2403 cytosine deaminase [EC:3.5.4.1] [KO:K01485]			x
stm:STM3334	>gnl|kg|stm:STM3334 cytosine deaminase [EC:3.5.4.1] [KO:K01485]			x
sty:STY3514	>gnl|kg|sty:STY3514 codA; cytosine deaminase [EC:3.5.4.1] [KO:K01485]			x
stt:t3251	>gnl|kg|stt:t3251 codA; cytosine deaminase [EC:3.5.4.1] [KO:K01485]			x
vfi:VF0531	>gnl|kg|vfi:VF0531 cytosine deaminase [EC:3.5.4.1] [KO:K01485]			x
vpa:VPA1243	>gnl|kg|vpa:VPA1243 putative cytosine deaminase [EC:3.5.4.1] [KO:K01485]			x
vvu:VV20789	>gnl|kg|vvu:VV20789 cytosine deaminase [EC:3.5.4.1] [KO:K01485]			x
vvy:VVA1255	>gnl|kg|vvy:VVA1255 cytosine deaminase [EC:3.5.4.1] [KO:K01485]			x
ypk:y3946	>gnl|kg|ypk:y3946 codA; cytosine deaminase [EC:3.5.4.1] [KO:K01485]			x
ypm:YP0164	>gnl|kg|ypm:YP0164 codA; cytosine deaminase [EC:3.5.4.1] [KO:K01485]			x
ype:YPO0162	>gnl|kg|ype:YPO0162 codA; cytosine deaminase [EC:3.5.4.1] [KO:K01485]			x
yps:YPTB3739	>gnl|kg|yps:YPTB3739 codA; cytosine deaminase [EC:3.5.4.1] [KO:K01485]			x
bte:BTH_II1639	>gnl|kg|bte:BTH_II1639 cytosine deaminase			x
cef:CE2849	>gnl|kg|cef:CE2849 putative cytosine deaminase			x
rsp:RSP_0341	>gnl|kg|rsp:RSP_0341 cytosine deaminase			x
bta:280712	>gnl|kg|bta:280712 ADA; adenosine deaminase [EC:3.5.4.4] [KO:K01488]			x
ecc:c2015	>gnl|kg|ecc:c2015 add; adenosine deaminase [EC:3.5.4.4] [KO:K01488]			x
ecj:JW1615	>gnl|kg|ecj:JW1615 add; Adenosine deaminase [EC:3.5.4.4] [KO:K01488]			x
ecs:ECs2331	>gnl|kg|ecs:ECs2331 adenosine deaminase [EC:3.5.4.4] [KO:K01488]			x
ece:Z2628	>gnl|kg|ece:Z2628 add; adenosine deaminase [EC:3.5.4.4] [KO:K01488]			x
eco:b1623	>gnl|kg|eco:b1623 add; adenosine deaminase [EC:3.5.4.4] [KO:K01488]			x
hsa:100	>gnl|kg|hsa:100 ADA; adenosine deaminase [EC:3.5.4.4] [KO:K01488]			x
mmu:11486	>gnl|kg|mmu:11486 Ada; adenosine deaminase [EC:3.5.4.4] [KO:K01488]			x
ppr:PBPRA3496	>gnl|kg|ppr:PBPRA3496 putative adenosine deaminase [EC:3.5.4.4] [KO:K01488]			x
rno:24165	>gnl|kg|rno:24165 Ada; adenosine deaminase [EC:3.5.4.4] [KO:K01488]			x
sec:SC1480	>gnl|kg|sec:SC1480 add; adenosine deaminase [EC:3.5.4.4] [KO:K01488]			x
sfx:S1780	>gnl|kg|sfx:S1780 add; adenosine deaminase [EC:3.5.4.4] [KO:K01488]			x
sfl:SF1648	>gnl|kg|sfl:SF1648 add; adenosine deaminase [EC:3.5.4.4] [KO:K01488]			x
son:SO4731	>gnl|kg|son:SO4731 add; adenosine deaminase [EC:3.5.4.4] [KO:K01488]			x
ssn:SSO_1535	>gnl|kg|ssn:SSO_1535 add; adenosine deaminase [EC:3.5.4.4] [KO:K01488]			x
stm:STM1463	>gnl|kg|stm:STM1463 add; adenosine deaminase [EC:3.5.4.4] [KO:K01488]			x
sty:STY1658	>gnl|kg|sty:STY1658 add; adenosine deaminase [EC:3.5.4.4] [KO:K01488]			x
stt:t1331	>gnl|kg|stt:t1331 add; adenosine deaminase [EC:3.5.4.4] [KO:K01488]			x
vch:VC2751	>gnl|kg|vch:VC2751 adenosine deaminase [EC:3.5.4.4] [KO:K01488]			x
vpa:VP0116	>gnl|kg|vpa:VP0116 adenosine deaminase [EC:3.5.4.4] [KO:K01488]			x
xla:444167	>gnl|kg|xla:444167 MGC80635; MGC80635 protein [EC:3.5.4.4] [KO:K01488]			x
xtr:496434	>gnl|kg|xtr:496434 ada-prov; adenosine deaminase [EC:3.5.4.4] [KO:K01488]			x
yps:YPTB2180	>gnl|kg|yps:YPTB2180 add; adenosine deaminase [EC:3.5.4.4] [KO:K01488]			x
sbo:SBO_1511	>gnl|kg|sbo:SBO_1511 add; adenosine deaminase			x
sdy:SDY_1846	>gnl|kg|sdy:SDY_1846 add; adenosine deaminase			x
bma:BMA0178	>gnl|kg|bma:BMA0178 N-acyl-D-amino-acid deacylase family protein [EC:3.5.1.81]			X
bpm:BURPS1710b_0837	>gnl|kg|bpm:BURPS1710b_0837 D-aminoacylase [EC:3.5.1.81]			x
bps:BPSL0630	>gnl|kg|bps:BPSL0630 dan; D-aminoacylase [EC:3.5.1.81]			x
bur:Bcep18194_A6068	>gnl|kg|bur:Bcep18194_A6068 N-acyl-D-amino-acid deacylase [EC:3.5.1.81]			x
reu:Reut_B4020	>gnl|kg|reu:Reut_B4020 N-acyl-D-amino-acid deacylase [EC:3.5.1.81]			x
psb:Psyr_0415	>gnl|kg|psb:Psyr_0415 N-acyl-D-amino-acid deacylase [EC:3.5.1.82]			x
pfl:PFL_0775	>gnl|kg|pfl:PFL_0775 N-acyl-D-amino acid deacylase family protein [EC:3.5.1.82]			x
pst:PSPTO5117	>gnl|kg|pst:PSPTO5117 N-acyl-D-amino acid deacylase family protein [EC:3.5.1.82]			x
psp:PSPPH_0405	>gnl|kg|psp:PSPPH_0405 N-acyl-D-amino acid deacylase family protein [EC:3.5.1.82]			x
bbr:BB3285	>gnl|kg|bbr:BB3285 N-acyl-D-glutamate deacylase [EC:3.5.1.82]			x
bpa:BPP1821	>gnl|kg|bpa:BPP1821 N-acyl-D-glutamate deacylase [EC:3.5.1.82]			x
bpe:BP1207	>gnl|kg|bpe:BP1207 N-acyl-D-glutamate deacylase [EC:3.5.1.82]			x
rso:RSp1187	>gnl|kg|rso:RSp1187 ndeD, RS03131; probable N-acyl-D-glutamate deacylase protein [EC:3.5.1.82]			x
bms:BR0278	>gnl|kg|bms:BR0278 dhT; D-hydantoinase [EC:3.5.2.2] [KO:K01464]			x
bur:Bcep18194_C6658	>gnl|kg|bur:Bcep18194_C6658 D-hydantoinase [EC:3.5.2.2] [KO:K01464]			x
pfo:Pfl_3441	>gnl|kg|pfo:Pfl_3441 D-hydantoinase [EC:3.5.2.2] [KO:K01464]			x
reu:Reut_A0045	>gnl|kg|reu:Reut_A0045 D-hydantoinase [EC:3.5.2.2] [KO:K01464]			x
sco:SCO6415	>gnl|kg|sco:SCO6415 SC1A6.04; putative D-hydantoinase [EC:3.5.2.2] [KO:K01464]			x
sil:SPO1783	>gnl|kg|sil:SPO1783 hydA; D-hydantoinase [EC:3.5.2.2] [KO:K01464]			x
aci:ACIAD1091	>gnl|kg|aci:ACIAD1091 ureC; urease alpha subunit [EC:3.5.1.5] [KO:K01428]			x
ana:alr3670	>gnl|kg|ana:alr3670 urease alpha subunit [EC:3.5.1.5] [KO:K01428]			x
ath:At1g67550	>gnl|kg|ath:At1g67550 F12B7.10; urease, putative / urea amidohydrolase, putative [EC:3.5.1.5] [KO:K01428 K01429 K01430]			x
atc:AGR_C_4357	>gnl|kg|atc:AGR_C_4357 ureA; urease alpha subunit [EC:3.5.1.5] [KO:K01428]			x
atu:Atu2401	>gnl|kg|atu:Atu2401 ureC; urease alpha subunit [EC:3.5.1.5] [KO:K01428]			x
ava:Ava_3618	>gnl|kg|ava:Ava_3618 urease, alpha subunit [EC:3.5.1.5] [KO:K01427]			x
bmb:BruAb1_0296	>gnl|kg|bmb:BruAb1_0296 ureC-1; UreC-1, urease, alpha subunit [EC:3.5.1.5] [KO:K01428]			x
bmb:BruAb1_1355	>gnl|kg|bmb:BruAb1_1355 ureC-2; UreC-2, urease, alpha subunit [EC:3.5.1.5] [KO:K01428]			x
bbr:BB4323	>gnl|kg|bbr:BB4323 ureC; urease alpha subunit [EC:3.5.1.5] [KO:K01428]			x
bca:BCE3662	>gnl|kg|bca:BCE3662 ureC; urease alpha subunit [EC:3.5.1.5] [KO:K01428]			x
bfl:Bfl523	>gnl|kg|bfl:Bfl523 ureC; putative urease structural subunit C (alpha) [EC:3.5.1.5] [KO:K01428]			x
bha:BH0254	>gnl|kg|bha:BH0254 ureC; urease alpha subunit [EC:3.5.1.5] [KO:K01428]			x
bja:blr1457	>gnl|kg|bja:blr1457 ureC; urease alpha subunit [EC:3.5.1.5] [KO:K01428]			x
bma:BMA2184	>gnl|kg|bma:BMA2184 ureC; urease, alpha subunit [EC:3.5.1.5] [KO:K01428]			x
bmf:BAB1_0300	>gnl|kg|bmf:BAB1_0300 ureC-1; urease:amidohydrolase [EC:3.5.1.5] [KO:K01427]			x
bmf:BAB1_1378	>gnl|kg|bmf:BAB1_1378 urease:amidohydrolase [EC:3.5.1.5] [KO:K01427]			x
bme:BMEI0647	>gnl|kg|bme:BMEI0647 urease alpha subunit [EC:3.5.1.5] [KO:K01428]			x
bme:BMEI1652	>gnl|kg|bme:BMEI1652 urease alpha subunit [EC:3.5.1.5] [KO:K01428]			x
bpa:BPP3855	>gnl|kg|bpa:BPP3855 ureC; urease alpha subunit [EC:3.5.1.5] [KO:K01428]			x
bpn:BPEN_542	>gnl|kg|bpn:BPEN_542 ureC; putative urease structural subunit C (alpha) [EC:3.5.1.5] [KO:K01428]			x
bpe:BP3168	>gnl|kg|bpe:BP3168 ureC; urease alpha subunit [EC:3.5.1.5] [KO:K01428]			x
bpm:BURPS1710b_3135	>gnl|kg|bpm:BURPS1710b_3135 ureC; urease, alpha subunit [EC:3.5.1.5] [KO:K01427]			x
bps:BPSL2659	>gnl|kg|bps:BPSL2659 ureC; urease alpha subunit [EC:3.5.1.5] [KO:K01428]			x
bsu:BG11983	>gnl|kg|bsu:BG11983 ureC; urease alpha subunit [EC:3.5.1.5] [KO:K01428]			x
bms:BR0270	>gnl|kg|bms:BR0270 ureC-1; urease, alpha subunit [EC:3.5.1.5] [KO:K01428]			x
bms:BR1358	>gnl|kg|bms:BR1358 ureC-2; urease, alpha subunit [EC:3.5.1.5] [KO:K01428]			x
bte:BTH_I1496	>gnl|kg|bte:BTH_I1496 ureC; urease, alpha subunit [EC:3.5.1.5] [KO:K01427]			x
bur:Bcep18194_A4006	>gnl|kg|bur:Bcep18194_A4006 urease, alpha subunit [EC:3.5.1.5] [KO:K01427]			x
cef:CE0995	>gnl|kg|cef:CE0995 ureC; urease alpha subunit [EC:3.5.1.5] [KO:K01428]			x
cgb:cg0115	>gnl|kg|cgb:cg0115 ureC; urease alpha subunit [EC:3.5.1.5] [KO:K01428]			x
cgl:NCgl0085	>gnl|kg|cgl:NCgl0085 Cgl0086; urea amidohydrolase (urease) alpha subunit [EC:3.5.1.5] [KO:K01428]			x
cne:CNH01900	>gnl|kg|cne:CNH01900 urease [EC:3.5.1.5] [KO:K01428 K01429 K01430]			x
cya:CYA_0603	>gnl|kg|cya:CYA_0603 ureC; urease, alpha subunit [EC:3.5.1.5] [KO:K01427]			x
cyb:CYB_0023	>gnl|kg|cyb:CYB_0023 ureC; urease, alpha subunit [EC:3.5.1.5] [KO:K01427]			x
dar:Daro_1427	>gnl|kg|dar:Daro_1427 urease, alpha subunit [EC:3.5.1.5] [KO:K01428]			x
dra:DRA0318	>gnl|kg|dra:DRA0318 urease, alpha subunit [EC:3.5.1.5] [KO:K01428]			x
ecs:ECs1324	>gnl|kg|ecs:ECs1324 urease alpha subunit [EC:3.5.1.5] [KO:K01428]			x
ece:Z1145	>gnl|kg|ece:Z1145 ureC; putative urease structural subunit C (alpha) [EC:3.5.1.5] [KO:K01428]			x
ece:Z1584	>gnl|kg|ece:Z1584 ureC_2; putative urease structural subunit C (alpha) [EC:3.5.1.5] [KO:K01428]			x
fra:Francci3_0832	>gnl|kg|fra:Francci3_0832 urease, alpha subunit [EC:3.5.1.5] [KO:K01427]			x
gka:GK1930	>gnl|kg|gka:GK1930 ureC; urease alpha subunit (urea amidohydrolase) [EC:3.5.1.5] [KO:K01428]			x
hch:HCH_04523	>gnl|kg|hch:HCH_04523 ureC; urease, alpha subunit [EC:3.5.1.5] [KO:K01427]			x
hhe:HH0408	>gnl|kg|hhe:HH0408 ureB; urease [EC:3.5.1.5] [KO:K01428]			x
hit:NTHI0665	>gnl|kg|hit:NTHI0665 ureC; urease alpha subunit [EC:3.5.1.5] [KO:K01428]			x
hin:HI0539	>gnl|kg|hin:HI0539 ureC; urease alpha subunit [EC:3.5.1.5] [KO:K01428]			x
hma:pNG7124	>gnl|kg|hma:pNG7124 ureC; urease alpha subunit [EC:3.5.1.5] [KO:K01428]			x
hpj:jhp0067	>gnl|kg|hpj:jhp0067 ureB; urease alpha subunit [EC:3.5.1.5] [KO:K01428]			x
hpy:HP0072	>gnl|kg|hpy:HP0072 ureB; urease alpha subunit [EC:3.5.1.5] [KO:K01428]			x
mbo:Mb1881	>gnl|kg|mbo:Mb1881 ureC; urease alpha subunit UreC (urea amidohydrolase) [EC:3.5.1.5] [KO:K01428]			x
mlo:mll4940	>gnl|kg|mlo:mll4940 urease alpha subunit [EC:3.5.1.5] [KO:K01428]			x
mtc:MT1898	>gnl|kg|mtc:MT1898 ureC; urease alpha subunit [EC:3.5.1.5] [KO:K01428]			x
mtu:Rv1850	>gnl|kg|mtu:Rv1850 ureC; urease alpha subunit [EC:3.5.1.5] [KO:K01428]			x
nfa:nfa25260	>gnl|kg|nfa:nfa25260 ureC; putative urease alpha subunit [EC:3.5.1.5] [KO:K01428]			x
nmu:Nmul_A1241	>gnl|kg|nmu:Nmul_A1241 urease, alpha subunit [EC:3.5.1.5] [KO:K01427]			x
noc:Noc_2880	>gnl|kg|noc:Noc_2880 urease, alpha subunit [EC:3.5.1.5] [KO:K01427]			x
nph:NP2010A	>gnl|kg|nph:NP2010A ureA; urease , alpha subunit [EC:3.5.1.5] [KO:K01428]			x
pae:PA4868	>gnl|kg|pae:PA4868 ureC; urease alpha subunit [EC:3.5.1.5] [KO:K01428]			x
pfl:PFL_0631	>gnl|kg|pfl:PFL_0631 ureC; urease, alpha subunit [EC:3.5.1.5] [KO:K01428]			x
pha:PSHAa1759	>gnl|kg|pha:PSHAa1759 ureC; urease, alpha subunit [EC:3.5.1.5] [KO:K01427]			x
plu:plu2173	>gnl|kg|plu:plu2173 ureC; urease alpha subunit [EC:3.5.1.5] [KO:K01428]			x
pmm:PMM0963	>gnl|kg|pmm:PMM0963 ureC; urease alpha subunit [EC:3.5.1.5] [KO:K01428]			x
pmi:PMT9312_0836	>gnl|kg|pmi:PMT9312_0836 urease, alpha subunit [EC:3.5.1.5] [KO:K01427]			x
pmt:PMT2236	>gnl|kg|pmt:PMT2236 ureC; urease alpha subunit [EC:3.5.1.5] [KO:K01428]			x
pmn:PMN2A_1055	>gnl|kg|pmn:PMN2A_1055 urease, alpha subunit [EC:3.5.1.5] [KO:K01428]			x
ppu:PP2845	>gnl|kg|ppu:PP2845 ureC; urease, alpha subunit [EC:3.5.1.5] [KO:K01428]			x
psb:Psyr_2197	>gnl|kg|psb:Psyr_2197 urease [EC:3.5.1.5] [KO:K01428]			x
psb:Psyr_4436	>gnl|kg|psb:Psyr_4436 urease [EC:3.5.1.5] [KO:K01428]			x
pst:PSPTO4895	>gnl|kg|pst:PSPTO4895 ureC; urease, alpha subunit [EC:3.5.1.5] [KO:K01428]			x
psp:PSPPH_4479	>gnl|kg|psp:PSPPH_4479 ureC; urease, alpha subunit [EC:3.5.1.5] [KO:K01428]			x
ret:RHE_CH03305	>gnl|kg|ret:RHE_CH03305 ureC; urease (UreA amidohydrolase) alpha subunit protein [EC:3.5.1.5] [KO:K01427]			x
reu:Reut_A0995	>gnl|kg|reu:Reut_A0995 urease, alpha subunit [EC:3.5.1.5] [KO:K01428]			x
rpb:RPB_1803	>gnl|kg|rpb:RPB_1803 urease, alpha subunit [EC:3.5.1.5] [KO:K01427]			x
rpa:RPA3660	>gnl|kg|rpa:RPA3660 ureC; urease alpha subunit [EC:3.5.1.5] [KO:K01428]			x
rso:RSc2032	>gnl|kg|rso:RSc2032 ureC, RS02789; probable urease (alpha subunit) protein [EC:3.5.1.5] [KO:K01428]			x
rsp:RSP_6111	>gnl|kg|rsp:RSP_6111 ureC; UreA amidohydrolase (urease) alpha subunit [EC:3.5.1.5] [KO:K01427]			x
sac:SACOL2282	>gnl|kg|sac:SACOL2282 ureC; urease, alpha subunit [EC:3.5.1.5] [KO:K01428]			x
sar:SAR2374	>gnl|kg|sar:SAR2374 ureC; urease alpha subunit [EC:3.5.1.5] [KO:K01428]			x
sas:SAS2180	>gnl|kg|sas:SAS2180 urease alpha subunit [EC:3.5.1.5] [KO:K01428]			x
sav:SAV2290	>gnl|kg|sav:SAV2290 ureC; urease alpha subunit [EC:3.5.1.5] [KO:K01428]			x
sam:MW2208	>gnl|kg|sam:MW2208 ureC; urease alpha subunit [EC:3.5.1.5] [KO:K01428]			x
sau:SA2084	>gnl|kg|sau:SA2084 ureC; urease alpha subunit [EC:3.5.1.5] [KO:K01428]			x
sab:SAB2162	>gnl|kg|sab:SAB2162 ureC; urease alpha subunit [EC:3.5.1.5] [KO:K01427]			x
saa:SAUSA300_2240	>gnl|kg|saa:SAUSA300_2240 ureC; urease, alpha subunit [EC:3.5.1.5]			x
sma:SAV2715	>gnl|kg|sma:SAV2715 ureC2; putative urease subunit alpha [EC:3.5.1.5] [KO:K01428]			x
sma:SAV7106	>gnl|kg|sma:SAV7106 ureC1; putative urease alpha subunit [EC:3.5.1.5] [KO:K01428]			x
sco:SCO1234	>gnl|kg|sco:SCO1234 2SCG1.09c, ureC; urease alpha subunit [EC:3.5.1.5] [KO:K01428]			x
sco:SCO5526	>gnl|kg|sco:SCO5526 ureC; urease alpha subunit [EC:3.5.1.5] [KO:K01428]			x
sep:SE1863	>gnl|kg|sep:SE1863 urease alpha subunit [EC:3.5.1.5] [KO:K01428]			x
ser:SERP1871	>gnl|kg|ser:SERP1871 ureC; urease, alpha subunit [EC:3.5.1.5] [KO:K01428]			x
sme:SMc01837	>gnl|kg|sme:SMc01837 ureC; urease alpha subunit protein [EC:3.5.1.5] [KO:K01428]			x
spo:SPAC1952.11c	>gnl|kg|spo:SPAC1952.11c ure1; urease (EC 3.5.1.5) [EC:3.5.1.5] [KO:K01428 K01429 K01430]			x
sil:SPO1714	>gnl|kg|sil:SPO1714 ureC; urease, alpha subunit [EC:3.5.1.5] [KO:K01428]			x
ssp:SSP0263	>gnl|kg|ssp:SSP0263 urease alpha subunit [EC:3.5.1.5] [KO:K01428]			x
stc:str0283	>gnl|kg|stc:str0283 ureC; urea amidohydrolase (urease) alpha subunit [EC:3.5.1.5] [KO:K01428]			x
stl:stu0283	>gnl|kg|stl:stu0283 ureC; urea amidohydrolase (urease) alpha subunit [EC:3.5.1.5] [KO:K01428]			x
sto:ST1028	>gnl|kg|sto:ST1028 urease alpha subunit [EC:3.5.1.5] [KO:K01428]			x
syd:Syncc9605_2627	>gnl|kg|syd:Syncc9605_2627 urease, alpha subunit [EC:3.5.1.5] [KO:K01427]			x
sye:Syncc9902_2257	>gnl|kg|sye:Syncc9902_2257 urease, alpha subunit [EC:3.5.1.5] [KO:K01427]			x
syw:SYNW2449	>gnl|kg|syw:SYNW2449 ureC; urease alpha subunit [EC:3.5.1.5] [KO:K01428]			x
syn:sll1750	>gnl|kg|syn:sll1750 ureC; urease alpha subunit [EC:3.5.1.5] [KO:K01428]			x
tel:tlr0005	>gnl|kg|tel:tlr0005 ureC; urease alpha subunit [EC:3.5.1.5] [KO:K01428]			x
uur:UU432	>gnl|kg|uur:UU432 ureC; urease alpha subunit [EC:3.5.1.5] [KO:K01428]			x
vfi:VF0673	>gnl|kg|vfi:VF0673 urease alpha subunit [EC:3.5.1.5] [KO:K01428]			x
ypk:y1239	>gnl|kg|ypk:y1239 ureC; urease (urea amidohydrolase) alpha subunit [EC:3.5.1.5] [KO:K01428]			x
ypm:YP2468	>gnl|kg|ypm:YP2468 ureC; urease alpha subunit [EC:3.5.1.5] [KO:K01428]			x
ype:YPO2667	>gnl|kg|ype:YPO2667 ureC, yeuC; urease alpha subunit [EC:3.5.1.5] [KO:K01428]			x
yps:YPTB2942	>gnl|kg|yps:YPTB2942 ureC, yeuC; urease alpha subunit [EC:3.5.1.5] [KO:K01428]			x
pfo:Pfl_0580	>gnl|kg|pfo:Pfl_0580 urease, alpha subunit			x
ecc:c5408	>gnl|kg|ecc:c5408 iadA; isoaspartyl dipeptidase [EC:3.4.19.5] [KO:K01305]			x
ecj:JW4291	>gnl|kg|ecj:JW4291 iadA; isoaspartyl dipeptidase [EC:3.4.19.5] [KO:K01305]			x
ecs:ECs5286	>gnl|kg|ecs:ECs5286 isoaspartyl dipeptidase [EC:3.4.19.5] [KO:K01305]			x
ece:Z5927	>gnl|kg|ece:Z5927 iadA; isoaspartyl dipeptidase [EC:3.4.19.5] [KO:K01305]			x
eco:b4328	>gnl|kg|eco:b4328 iadA, yjiF; isoaspartyl dipeptidase [EC:3.4.19.5] [KO:K01305]			x
sbo:SBO_4379	>gnl|kg|sbo:SBO_4379 iadA; isoaspartyl dipeptidase			x
sec:SC4367	>gnl|kg|sec:SC4367 iadA; isoaspartyl dipeptidase [EC:3.4.19.5] [KO:K01305]			x
spt:SPA4332	>gnl|kg|spt:SPA4332 iadA; probable isoaspartyl dipeptidase [EC:3.4.19.5] [KO:K01305]			x
sfx:S4446	>gnl|kg|sfx:S4446 iadA; isoaspartyl dipeptidase [EC:3.4.19.5] [KO:K01305]			x
sfl:SF4190	>gnl|kg|sfl:SF4190 iadA; isoaspartyl dipeptidase [EC:3.4.19.5] [KO:K01305]			x
stm:STM4512	>gnl|kg|stm:STM4512 iadA; isoaspartyl dipeptidase [EC:3.4.19.5] [KO:K01305]			x
sty:STY4868	>gnl|kg|sty:STY4868 iadA; probable isoaspartyl dipeptidase [EC:3.4.19.5] [KO:K01305]			x
stt:t4562	>gnl|kg|stt:t4562 iadA; probable isoaspartyl dipeptidase [EC:3.4.19.5] [KO:K01305]			x
dme:CG4598-PA	>gnl|kg|dme:CG4598-PA CG4598; CG4598 gene product from transcript CG4598-RA [EC:5.3.3.8] [KO:K01825]			x
dme:CG4594-PA	>gnl|kg|dme:CG4594-PA CG4594; CG4594 gene product from transcript CG4594-RA [EC:5.3.3.8] [KO:K01825]			x
hsa:1632	>gnl|kg|hsa:1632 DCI; dodecenoyl-Coenzyme A delta isomerase (3,2 trans-enoyl-Coenzyme A isomerase) [EC:5.3.3.8] [KO:K01825]			x
mmu:13177	>gnl|kg|mmu:13177 Dci; dodecenoyl-Coenzyme A delta isomerase (3,2 trans-enoyl-Coenyme A isomerase) [EC:5.3.3.8] [KO:K01825]			x
rno:29740	>gnl|kg|rno:29740 Dci; dodecenoyl-coenzyme A delta isomerase [EC:5.3.3.8] [KO:K01825]			x
xla:432103	>gnl|kg|xla:432103 MGC82167; hypothetical protein MGC82167 [EC:5.3.3.8] [KO:K01825]			x
xtr:496654	>gnl|kg|xtr:496654 dci-prov; dodecenoyl-Coenzyme A delta isomerase (3,2 trans-enoyl-Coenzyme A isomerase) [EC:5.3.3.8] [KO:K01825]			x
eco:b2919	>gnl|kg|eco:b2919 ygfG; methylmalonyl-CoA decarboxylase, biotin-independent			x
ath:At2g30650	>gnl|kg|ath:At2g30650 T11J7.4; 3-hydroxyisobutyryl-coenzyme A hydrolase, putative / CoA-thioester hydrolase, putative			x
ath:At2g30660	>gnl|kg|ath:At2g30660 T11J7.5; 3-hydroxyisobutyryl-coenzyme A hydrolase, putative / CoA-thioester hydrolase, putative			x
ath:At5g65940	>gnl|kg|ath:At5g65940 K14B20.11; 3-hydroxyisobutyryl-coenzyme A hydrolase (CoA-thioester hydrolase) (CHY1)			x
hsa:26275	>gnl|kg|hsa:26275 HIBCH; 3-hydroxyisobutyryl-Coenzyme A hydrolase			x
mmu:227095	>gnl|kg|mmu:227095 Hibch; 3-hydroxyisobutyryl-Coenzyme A hydrolase			x
rno:301384	>gnl|kg|rno:301384 Hibch_predicted; 3-hydroxyisobutyryl-Coenzyme A hydrolase (predicted)			x
spo:SPBC2D10.09	>gnl|kg|spo:SPBC2D10.09 3-hydroxyisobutyryl-coenzyme a hydrolase; Enoyl-CoA isomerase family			x
aae:aq_484	>gnl|kg|aae:aq_484 eno; enolase [EC:4.2.1.11] [KO:K01689]			x
aci:ACIAD2001	>gnl|kg|aci:ACIAD2001 eno; enolase [EC:4.2.1.11] [KO:K01689]			x
ago:AER294C	>gnl|kg|ago:AER294C AER294Cp; enolase (ENO2) (ENO1) [EC:4.2.1.11] [KO:K01689]			x
ama:AM600	>gnl|kg|ama:AM600 eno; Enolase 1 (2-phosphoglycerate dehydratase 1) [EC:4.2.1.11] [KO:K01689]			x
ana:all3538	>gnl|kg|ana:all3538 enolase [EC:4.2.1.11] [KO:K01689]			x
ape:APE2458	>gnl|kg|ape:APE2458 enolase [EC:4.2.1.11] [KO:K01689]			x
ath:At1g74030	>gnl|kg|ath:At1g74030 F2P9.10; enolase, putative [EC:4.2.1.11] [KO:K01689]			x
ath:At2g29560	>gnl|kg|ath:At2g29560 F16P2.6; enolase, putative			X
ath:At2g36530	>gnl|kg|ath:At2g36530 F1O11.16; enolase [EC:4.2.1.11] [KO:K01689]			x
atc:AGR_C_2631	>gnl|kg|atc:AGR_C_2631 enolase [EC:4.2.1.11] [KO:K01689]			x
atu:Atu1426	>gnl|kg|atu:Atu1426 eno; enolase [EC:4.2.1.11] [KO:K01689]			x
bmb:BruAb1_1138	>gnl|kg|bmb:BruAb1_1138 eno; enolase [EC:4.2.1.11] [KO:K01689]			x
baa:BA_0223	>gnl|kg|baa:BA_0223 enolase [EC:4.2.1.11] [KO:K01689]			x
bar:GBAA5364	>gnl|kg|bar:GBAA5364 eno; enolase [EC:4.2.1.11] [KO:K01689]			x
ban:BA5364	>gnl|kg|ban:BA5364 eno; enolase [EC:4.2.1.11] [KO:K01689]			x
bat:BAS4985	>gnl|kg|bat:BAS4985 enolase [EC:4.2.1.11] [KO:K01689]			x
bab:bbp377	>gnl|kg|bab:bbp377 eno; enolase [EC:4.2.1.11] [KO:K01689]			x
bas:BUsg400	>gnl|kg|bas:BUsg400 eno; enolase [EC:4.2.1.11] [KO:K01689]			x
bbr:BB3703	>gnl|kg|bbr:BB3703 eno; enolase [EC:4.2.1.11] [KO:K01689]			x
bbu:BB0337	>gnl|kg|bbu:BB0337 eno; enolase (eno) [EC:4.2.1.11] [KO:K01689]			x
bca:BCE5238	>gnl|kg|bca:BCE5238 eno; enolase [EC:4.2.1.11] [KO:K01689]			x
bce:BC5135	>gnl|kg|bce:BC5135 enolase [EC:4.2.1.11] [KO:K01689]			x
bcz:BCZK4824	>gnl|kg|bcz:BCZK4824 eno; enolase [EC:4.2.1.11] [KO:K01689]			x
bcl:ABC3017	>gnl|kg|bcl:ABC3017 eno; enolase [EC:4.2.1.11] [KO:K01689]			x
bfl:Bfl157	>gnl|kg|bfl:Bfl157 eno; enolase [EC:4.2.1.11] [KO:K01689]			x
bfr:BF1188	>gnl|kg|bfr:BF1188 enolase [EC:4.2.1.11] [KO:K01689]			x
bga:BG0338	>gnl|kg|bga:BG0338 eno; enolase [EC:4.2.1.11] [KO:K01689]			x
bha:BH3556	>gnl|kg|bha:BH3556 eno; enolase [EC:4.2.1.11] [KO:K01689]			x
bhe:BH05720	>gnl|kg|bhe:BH05720 eno; enolase [EC:4.2.1.11] [KO:K01689]			x
bja:bll4794	>gnl|kg|bja:bll4794 eno; enolase [EC:4.2.1.11] [KO:K01689]			x
bld:BLi03661	>gnl|kg|bld:BLi03661 eno; enolase; RBL03415 [EC:4.2.1.11] [KO:K01689]			x
bli:BL03468	>gnl|kg|bli:BL03468 eno; enolase [EC:4.2.1.11] [KO:K01689]			x
blo:BL1022	>gnl|kg|blo:BL1022 eno; enolase [EC:4.2.1.11] [KO:K01689]			x
bma:BMA1689	>gnl|kg|bma:BMA1689 enolase [EC:4.2.1.11] [KO:K01689]			x
bmf:BAB1_1155	>gnl|kg|bmf:BAB1_1155 eno; enolase [EC:4.2.1.11] [KO:K01689]			x
bme:BMEI0851	>gnl|kg|bme:BMEI0851 enolase [EC:4.2.1.11] [KO:K01689]			x
bpn:BPEN_162	>gnl|kg|bpn:BPEN_162 eno; enolase [EC:4.2.1.11] [KO:K01689]			x
bps:BPSL2270	>gnl|kg|bps:BPSL2270 eno; enolase [EC:4.2.1.11] [KO:K01689]			x
bqu:BQ04880	>gnl|kg|bqu:BQ04880 eno; enolase [EC:4.2.1.11] [KO:K01689]			x
bsu:BG10899	>gnl|kg|bsu:BG10899 eno; enolase [EC:4.2.1.11] [KO:K01689]			x
bms:BR1132	>gnl|kg|bms:BR1132 eno; enolase [EC:4.2.1.11] [KO:K01689]			x
bta:281141	>gnl|kg|bta:281141 ENO1; enolase 1 [EC:4.2.1.11] [KO:K01689]			x
bte:BTH_I1894	>gnl|kg|bte:BTH_I1894 eno; enolase [EC:4.2.1.11] [KO:K01689]			x
bth:BT4572	>gnl|kg|bth:BT4572 enolase [EC:4.2.1.11] [KO:K01689]			x
btk:BT9727_4814	>gnl|kg|btk:BT9727_4814 eno; enolase [EC:4.2.1.11] [KO:K01689]			x
buc:BU417	>gnl|kg|buc:BU417 eno; enolase [EC:4.2.1.11] [KO:K01689]			x
cab:CAB932	>gnl|kg|cab:CAB932 eno; enolase [EC:4.2.1.11] [KO:K01689]			x
cac:CAC0713	>gnl|kg|cac:CAC0713 eno; enolase [EC:4.2.1.11] [KO:K01689]			x
cal:orf19.395	>gnl|kg|cal:orf19.395 ENO1; enolase I [EC:4.2.1.11] [KO:K01689]			x
cbu:CBU_1674	>gnl|kg|cbu:CBU_1674 eno; enolase [EC:4.2.1.11] [KO:K01689]			x
cca:CCA00963	>gnl|kg|cca:CCA00963 eno; enolase [EC:4.2.1.11] [KO:K01689]			x
cch:Cag_0347	>gnl|kg|cch:Cag_0347 enolase [EC:4.2.1.11] [KO:K01689]			x
ccr:CC1724	>gnl|kg|ccr:CC1724 enolase [EC:4.2.1.11] [KO:K01689]			x
cdi:DIP0917	>gnl|kg|cdi:DIP0917 eno; enolase [EC:4.2.1.11] [KO:K01689]			x
cef:CE1042	>gnl|kg|cef:CE1042 putative enolase [EC:4.2.1.11] [KO:K01689]			x
cgl:NCgl0935	>gnl|kg|cgl:NCgl0935 Cgl0974; enolase [EC:4.2.1.11] [KO:K01689]			x
chy:CHY_0284	>gnl|kg|chy:CHY_0284 eno; enolase [EC:4.2.1.11] [KO:K01689]			x
cjk:jk1483	>gnl|kg|cjk:jk1483 eno; enolase [EC:4.2.1.11] [KO:K01689]			x
cje:Cj1672c	>gnl|kg|cje:Cj1672c eno; enolase [EC:4.2.1.11] [KO:K01689]			x
cme:CMK131C	>gnl|kg|cme:CMK131C enolase [EC:4.2.1.11] [KO:K01689]			x
cmu:TC0876	>gnl|kg|cmu:TC0876 enolase [EC:4.2.1.11] [KO:K01689]			x
cne:CNE00040	>gnl|kg|cne:CNE00040 enolase 1, putative [EC:4.2.1.11] [KO:K01689]			x
cne:CNE05250	>gnl|kg|cne:CNE05250 enolase 1, putative			x
cpv:cgd5_1960	>gnl|kg|cpv:cgd5_1960 enolase (2-phosphoglycerate dehydratase) [EC:4.2.1.11] [KO:K01689]			x
cpe:CPE1299	>gnl|kg|cpe:CPE1299 eno; enolase [EC:4.2.1.11] [KO:K01689]			x
cpa:CP1071	>gnl|kg|cpa:CP1071 enolase [EC:4.2.1.11] [KO:K01689]			x
cpj:CPj0800	>gnl|kg|cpj:CPj0800 eno; enolase [EC:4.2.1.11] [KO:K01689]			x
cpn:CPn0800	>gnl|kg|cpn:CPn0800 eno; enolase [EC:4.2.1.11] [KO:K01689]			x
cpt:CpB0829	>gnl|kg|cpt:CpB0829 enolase [EC:4.2.1.11] [KO:K01689]			x
cte:CT0145	>gnl|kg|cte:CT0145 eno-2; enolase [EC:4.2.1.11] [KO:K01689]			x
cte:CT1962	>gnl|kg|cte:CT1962 eno-1; enolase [EC:4.2.1.11] [KO:K01689]			x
cta:CTA_0637	>gnl|kg|cta:CTA_0637 eno; enolase [EC:4.2.1.11] [KO:K01689]			x
ctr:CT587	>gnl|kg|ctr:CT587 eno; enolase [EC:4.2.1.11] [KO:K01689]			x
dar:Daro_2364	>gnl|kg|dar:Daro_2364 enolase [EC:4.2.1.11] [KO:K01689]			x
dde:Dde_0295	>gnl|kg|dde:Dde_0295 enolase [EC:4.2.1.11] [KO:K01689]			x
deh:cbdb_A573	>gnl|kg|deh:cbdb_A573 eno; enolase [EC:4.2.1.11] [KO:K01689]			x
det:DET0593	>gnl|kg|det:DET0593 eno; enolase [EC:4.2.1.11] [KO:K01689]			x
dps:DP1799	>gnl|kg|dps:DP1799 probable enolase [EC:4.2.1.11] [KO:K01689]			x
dra:DR2637	>gnl|kg|dra:DR2637 enolase [EC:4.2.1.11] [KO:K01689]			x
dre:334116	>gnl|kg|dre:334116 enolase [EC:4.2.1.11] [KO:K01689]			x
dre:378963	>gnl|kg|dre:378963 eno3; enolase 3, (beta, muscle) [EC:4.2.1.11] [KO:K01689]			x
dre:393668	>gnl|kg|dre:393668 enolase [EC:4.2.1.11] [KO:K01689]			x
dre:402874	>gnl|kg|dre:402874 eno2; enolase 2			x
dvu:DVU0322	>gnl|kg|dvu:DVU0322 eno; enolase [EC:4.2.1.11] [KO:K01689]			x
ecn:Ecaj_0489	>gnl|kg|ecn:Ecaj_0489 enolase [EC:4.2.1.11] [KO:K01689]			x
ecj:JW2750	>gnl|kg|ecj:JW2750 eno; Enolase (2-phosphoglycerate dehydratase) (2-phospho-d- glycerate hydro-lyase). [EC:4.2.1.11] [KO:K01689]			x
ecs:ECs3639	>gnl|kg|ecs:ECs3639 enolase [EC:4.2.1.11] [KO:K01689]			x
ece:Z4094	>gnl|kg|ece:Z4094 eno; enolase [EC:4.2.1.11] [KO:K01689]			x
eco:b2779	>gnl|kg|eco:b2779 eno, eno'; enolase [EC:4.2.1.11] [KO:K01689]			x
ecu:ECU10_1690	>gnl|kg|ecu:ECU10_1690 10_1690, ENOLASE, ENO_FASHE, gene found by Glimmer [EC:4.2.1.11] [KO:K01689]			x
efa:EF1961	>gnl|kg|efa:EF1961 eno; enolase [EC:4.2.1.11] [KO:K01689]			x
ehi:337.t00001	>gnl|kg|ehi:337.t00001 enolase, putative [EC:4.2.1.11] [KO:K01689]			x
eli:ELI_05740	>gnl|kg|eli:ELI_05740 enolase			x
erg:ERGA_CDS_04960	>gnl|kg|erg:ERGA_CDS_04960 eno; enolase (2-phosphoglycerate dehydratase) [EC:4.2.1.11] [KO:K01689]			x
eru:Erum4840	>gnl|kg|eru:Erum4840 eno; enolase [EC:4.2.1.11] [KO:K01689]			x
erw:ERWE_CDS_05060	>gnl|kg|erw:ERWE_CDS_05060 eno; enolase (2-phosphoglycerate dehydratase) [EC:4.2.1.11] [KO:K01689]			x
fnu:FN1764	>gnl|kg|fnu:FN1764 enolase [EC:4.2.1.11] [KO:K01689]			x
ftu:FTT0709	>gnl|kg|ftu:FTT0709 eno; enolase (2-phosphoglycerate dehydratase) [EC:4.2.1.11] [KO:K01689]			x
gga:395689	>gnl|kg|gga:395689 LOC395689; gamma-subunit of enolase			x
gga:396016	>gnl|kg|gga:396016 LOC396016; enolase			x
gga:396017	>gnl|kg|gga:396017 LOC396017; enolase [EC:4.2.1.11] [KO:K01689]			x
gme:Gmet_2372	>gnl|kg|gme:Gmet_2372 enolase			x
gox:GOX2279	>gnl|kg|gox:GOX2279 enolase [EC:4.2.1.11] [KO:K01689]			x
gsu:GSU2286	>gnl|kg|gsu:GSU2286 eno; enolase [EC:4.2.1.11] [KO:K01689]			x
gvi:gll2121	>gnl|kg|gvi:gll2121 enolase [EC:4.2.1.11] [KO:K01689]			x
hal:VNG1142G	>gnl|kg|hal:VNG1142G eno; enolase [EC:4.2.1.11] [KO:K01689]			x
hch:HCH_01867	>gnl|kg|hch:HCH_01867 eno; enolase [EC:4.2.1.11] [KO:K01689]			x
hdu:HD0477	>gnl|kg|hdu:HD0477 eno; enolase [EC:4.2.1.11] [KO:K01689]			x
hit:NTHI1103	>gnl|kg|hit:NTHI1103 eno; enolase [EC:4.2.1.11] [KO:K01689]			x
hin:HI0932	>gnl|kg|hin:HI0932 eno; enolase [EC:4.2.1.11] [KO:K01689]			x
hpj:jhp0142	>gnl|kg|hpj:jhp0142 eno; enolase [EC:4.2.1.11] [KO:K01689]			x
hpy:HP0154	>gnl|kg|hpy:HP0154 eno; enolase [EC:4.2.1.11] [KO:K01689]			x
hsa:2023	>gnl|kg|hsa:2023 ENO1; enolase 1, (alpha) [EC:4.2.1.11] [KO:K01689]			x
hsa:2026	>gnl|kg|hsa:2026 ENO2; enolase 2 (gamma, neuronal) [EC:4.2.1.11] [KO:K01689]			x
hsa:2027	>gnl|kg|hsa:2027 ENO3; enolase 3 (beta, muscle) [EC:4.2.1.11] [KO:K01689]			x
ilo:IL0772	>gnl|kg|ilo:IL0772 enolase [EC:4.2.1.11] [KO:K01689]			x
lic:LIC11954	>gnl|kg|lic:LIC11954 eno; enolase [EC:4.2.1.11] [KO:K01689]			x
lil:LA1951	>gnl|kg|lil:LA1951 eno; enolase [EC:4.2.1.11] [KO:K01689]			x
ljo:LJ0875	>gnl|kg|ljo:LJ0875 enolase [EC:4.2.1.11] [KO:K01689]			x
ljo:LJ1246	>gnl|kg|ljo:LJ1246 enolase [EC:4.2.1.11] [KO:K01689]			x
ljo:LJ1416	>gnl|kg|ljo:LJ1416 enolase [EC:4.2.1.11] [KO:K01689]			x
lla:L0007	>gnl|kg|lla:L0007 enoA; enolase [EC:4.2.1.11] [KO:K01689]			x
lma:LmjF14.1160	>gnl|kg|lma:LmjF14.1160 enolase [EC:4.2.1.11] [KO:K01689]			x
lmf:LMOf2365_2428	>gnl|kg|lmf:LMOf2365_2428 eno; enolase [EC:4.2.1.11] [KO:K01689]			x
lmo:lmo2455	>gnl|kg|lmo:lmo2455 eno; enolase [EC:4.2.1.11] [KO:K01689]			x
lpf:lpl2015	>gnl|kg|lpf:lpl2015 eno; enolase [EC:4.2.1.11] [KO:K01689]			x
lpp:lpp2020	>gnl|kg|lpp:lpp2020 eno; enolase [EC:4.2.1.11] [KO:K01689]			x
lpn:lpg2037	>gnl|kg|lpn:lpg2037 eno; enolase [EC:4.2.1.11] [KO:K01689]			x
lxx:Lxx17200	>gnl|kg|lxx:Lxx17200 eno; enolase [EC:4.2.1.11] [KO:K01689]			x
mpa:MAP0990	>gnl|kg|mpa:MAP0990 eno; putative enolase [EC:4.2.1.11] [KO:K01689]			x
mcp:MCAP_0213	>gnl|kg|mcp:MCAP_0213 eno; enolase [EC:4.2.1.11] [KO:K01689]			x
mca:MCA1933	>gnl|kg|mca:MCA1933 eno-1; enolase [EC:4.2.1.11] [KO:K01689]			x
mca:MCA2515	>gnl|kg|mca:MCA2515 eno-2; enolase [EC:4.2.1.11] [KO:K01689]			x
mfl:Mfl468	>gnl|kg|mfl:Mfl468 enolase [EC:4.2.1.11] [KO:K01689]			x
mga:MGA_0209	>gnl|kg|mga:MGA_0209 eno; enolase [EC:4.2.1.11] [KO:K01689]			x
mge:MG407	>gnl|kg|mge:MG407 eno; enolase [EC:4.2.1.11] [KO:K01689]			x
mja:MJ0232	>gnl|kg|mja:MJ0232 eno; enolase [EC:4.2.1.11] [KO:K01689]			x
mka:MK1647	>gnl|kg|mka:MK1647 eno; enolase [EC:4.2.1.11] [KO:K01689]			x
mle:ML0255	>gnl|kg|mle:ML0255 eno; enolase [EC:4.2.1.11] [KO:K01689]			x
mlo:mlr0378	>gnl|kg|mlo:mlr0378 enolase [EC:4.2.1.11] [KO:K01689]			x
mag:amb1823	>gnl|kg|mag:amb1823 enolase			x
mmp:MMP0396	>gnl|kg|mmp:MMP0396 eno; enolase [EC:4.2.1.11] [KO:K01689]			x
mma:MM2836	>gnl|kg|mma:MM2836 enolase [EC:4.2.1.11] [KO:K01689]			x
mmu:13806	>gnl|kg|mmu:13806 Eno1; enolase 1, alpha non-neuron [EC:4.2.1.11] [KO:K01689]			x
mmu:13807	>gnl|kg|mmu:13807 Eno2; enolase 2, gamma neuronal [EC:4.2.1.11] [KO:K01689]			x
mmu:13808	>gnl|kg|mmu:13808 Eno3; enolase 3, beta muscle [EC:4.2.1.11] [KO:K01689]			x
mpe:MYPE3750	>gnl|kg|mpe:MYPE3750 eno; enolase [EC:4.2.1.11] [KO:K01689]			x
mpn:MPN606	>gnl|kg|mpn:MPN606 eno, C12_orf456; enolase [EC:4.2.1.11] [KO:K01689]			x
mpu:MYPU_5180	>gnl|kg|mpu:MYPU_5180 eno; enolase [EC:4.2.1.11] [KO:K01689]			x
mst:Msp_0862	>gnl|kg|mst:Msp_0862 eno; enolase [EC:4.2.1.11] [KO:K01689]			x
msu:MS0256	>gnl|kg|msu:MS0256 eno; enolase [EC:4.2.1.11] [KO:K01689]			x
mta:Moth_0266	>gnl|kg|mta:Moth_0266 enolase [EC:4.2.1.11] [KO:K01689]			x
mtc:MT1051	>gnl|kg|mtc:MT1051 eno; enolase [EC:4.2.1.11] [KO:K01689]			x
nfa:nfa48590	>gnl|kg|nfa:nfa48590 eno; putative enolase [EC:4.2.1.11] [KO:K01689]			x
ngo:NGO0617	>gnl|kg|ngo:NGO0617 putative enolase (2-phosphoglycerate dehydratase) [EC:4.2.1.11] [KO:K01689]			x
nma:NMA1495	>gnl|kg|nma:NMA1495 eno; enolase [EC:4.2.1.11] [KO:K01689]			x
nme:NMB1285	>gnl|kg|nme:NMB1285 enolase [EC:4.2.1.11] [KO:K01689]			x
nmu:Nmul_A1228	>gnl|kg|nmu:Nmul_A1228 enolase [EC:4.2.1.11] [KO:K01689]			x
nwi:Nwi_1827	>gnl|kg|nwi:Nwi_1827 enolase [EC:4.2.1.11] [KO:K01689]			x
oih:OB2434	>gnl|kg|oih:OB2434 eno; enolase [EC:4.2.1.11] [KO:K01689]			x
pab:PAB1126	>gnl|kg|pab:PAB1126 eno; enolase [EC:4.2.1.11] [KO:K01689]			x
pai:PAE0812	>gnl|kg|pai:PAE0812 enolase [EC:4.2.1.11] [KO:K01689]			x
pae:PA3635	>gnl|kg|pae:PA3635 eno; enolase [EC:4.2.1.11] [KO:K01689]			x
pcu:pc0143	>gnl|kg|pcu:pc0143 eno; probable phosphopyruvate hydratase (enolase) [EC:4.2.1.11] [KO:K01689]			x
par:Psyc_1636	>gnl|kg|par:Psyc_1636 eno; enolase [EC:4.2.1.11] [KO:K01689]			x
pca:Pcar_1230	>gnl|kg|pca:Pcar_1230 enolase			x
pfa:PF10_0155	>gnl|kg|pfa:PF10_0155 enolase [EC:4.2.1.11] [KO:K01689]			x
pfu:PF0215	>gnl|kg|pfu:PF0215 enolase [EC:4.2.1.11] [KO:K01689]			x
pgi:PG1824	>gnl|kg|pgi:PG1824 eno; enolase [EC:4.2.1.11] [KO:K01689]			x
pho:PH1942	>gnl|kg|pho:PH1942 enolase [EC:4.2.1.11] [KO:K01689]			x
ayw:AYWB_437	>gnl|kg|ayw:AYWB_437 eno; enolase [EC:4.2.1.11] [KO:K01689]			x
poy:PAM284	>gnl|kg|poy:PAM284 eno; enolase [EC:4.2.1.11] [KO:K01689]			x
plu:plu0913	>gnl|kg|plu:plu0913 eno; enolase (2-phosphoglycerate dehydratase) (2-phospho-D-glycerate hydro-lyase) [EC:4.2.1.11] [KO:K01689]			x
plt:Plut_1972	>gnl|kg|plt:Plut_1972 enolase [EC:4.2.1.11] [KO:K01689]			x
pmm:PMM0208	>gnl|kg|pmm:PMM0208 eno; enolase [EC:4.2.1.11] [KO:K01689]			x
pmi:PMT9312_0210	>gnl|kg|pmi:PMT9312_0210 enolase [EC:4.2.1.11] [KO:K01689]			x
pmt:PMT2083	>gnl|kg|pmt:PMT2083 eno; enolase [EC:4.2.1.11] [KO:K01689]			x
pmn:PMN2A_1575	>gnl|kg|pmn:PMN2A_1575 enolase [EC:4.2.1.11] [KO:K01689]			x
pma:Pro0235	>gnl|kg|pma:Pro0235 eno; enolase [EC:4.2.1.11] [KO:K01689]			x
pmu:PM1871	>gnl|kg|pmu:PM1871 eno; enolase [EC:4.2.1.11] [KO:K01689]			x
ppr:PBPRA3079	>gnl|kg|ppr:PBPRA3079 eno; putative enolase [EC:4.2.1.11] [KO:K01689]			x
ppu:PP1612	>gnl|kg|ppu:PP1612 eno; enolase [EC:4.2.1.11] [KO:K01689]			x
psb:Psyr_1482	>gnl|kg|psb:Psyr_1482 enolase [EC:4.2.1.11] [KO:K01689]			x
pst:PSPTO1554	>gnl|kg|pst:PSPTO1554 eno-1; enolase [EC:4.2.1.11] [KO:K01689]			x
pst:PSPTO4616	>gnl|kg|pst:PSPTO4616 eno-2; enolase [EC:4.2.1.11] [KO:K01689]			x
psp:PSPPH_3820	>gnl|kg|psp:PSPPH_3820 eno; enolase [EC:4.2.1.11] [KO:K01689]			x
ptr:457913	>gnl|kg|ptr:457913 ENO1; enolase 1			x
pub:SAR11_0939	>gnl|kg|pub:SAR11_0939 eno; enolase [EC:4.2.1.11] [KO:K01689]			x
rba:RB12381	>gnl|kg|rba:RB12381 eno; enolase (2-phosphoglycerate dehydratase) [EC:4.2.1.11] [KO:K01689]			x
ret:RHE_CH01931	>gnl|kg|ret:RHE_CH01931 eno; 2-phosphoglycerate dehydratase (enolase) protein [EC:4.2.1.11] [KO:K01689]			x
reu:Reut_A1091	>gnl|kg|reu:Reut_A1091 enolase [EC:4.2.1.11] [KO:K01689]			x
rno:24333	>gnl|kg|rno:24333 Eno1; enolase 1, alpha [EC:4.2.1.11] [KO:K01689]			x
rno:24334	>gnl|kg|rno:24334 Eno2; enolase 2, gamma [EC:4.2.1.11] [KO:K01689]			x
rno:25438	>gnl|kg|rno:25438 Eno3; enolase 3, beta [EC:4.2.1.11] [KO:K01689]			x
rpb:RPB_2778	>gnl|kg|rpb:RPB_2778 enolase [EC:4.2.1.11] [KO:K01689]			x
rpa:RPA2874	>gnl|kg|rpa:RPA2874 eno; enolase [EC:4.2.1.11] [KO:K01689]			x
rso:RSc1129	>gnl|kg|rso:RSc1129 eno, RS04624; enolase [EC:4.2.1.11] [KO:K01689]			x
rsp:RSP_2491	>gnl|kg|rsp:RSP_2491 eno; enolase [EC:4.2.1.11] [KO:K01689]			x
sai:Saci_1377	>gnl|kg|sai:Saci_1377 eno; enolase [EC:4.2.1.11] [KO:K01689]			x
san:gbs0608	>gnl|kg|san:gbs0608 eno; enolase [EC:4.2.1.11] [KO:K01689]			x
sag:SAG0628	>gnl|kg|sag:SAG0628 eno; enolase [EC:4.2.1.11] [KO:K01689]			x
sac:SACOL0842	>gnl|kg|sac:SACOL0842 eno; enolase [EC:4.2.1.11] [KO:K01689]			x
sar:SAR0832	>gnl|kg|sar:SAR0832 eno; putative enolase [EC:4.2.1.11] [KO:K01689]			x
sas:SAS0742	>gnl|kg|sas:SAS0742 putative enolase [EC:4.2.1.11] [KO:K01689]			x
sav:SAV0776	>gnl|kg|sav:SAV0776 eno; enolase [EC:4.2.1.11] [KO:K01689]			x
sam:MW0738	>gnl|kg|sam:MW0738 eno; enolase [EC:4.2.1.11] [KO:K01689]			x
sau:SA0731	>gnl|kg|sau:SA0731 eno; enolase [EC:4.2.1.11] [KO:K01689]			x
sab:SAB0732	>gnl|kg|sab:SAB0732 eno; enolase 2-phosphoglycerate dehydratase [EC:4.2.1.11] [KO:K01689]			x
sma:SAV3533	>gnl|kg|sma:SAV3533 eno; putative enolase [EC:4.2.1.11] [KO:K01689]			x
sbo:SBO_2660	>gnl|kg|sbo:SBO_2660 eno; enolase			x
sce:YGR254W	>gnl|kg|sce:YGR254W ENO1; enolase I [EC:4.2.1.11] [KO:K01689]			x
sce:YHR174W	>gnl|kg|sce:YHR174W ENO2; enolase [EC:4.2.1.11] [KO:K01689]			x
sco:SCO3096	>gnl|kg|sco:SCO3096 eno, SCE41.05c; enolase [EC:4.2.1.11] [KO:K01689]			x
sco:SCO7638	>gnl|kg|sco:SCO7638 eno2, SC10F4.11c; enolase [EC:4.2.1.11] [KO:K01689]			x
sdy:SDY_2996	>gnl|kg|sdy:SDY_2996 eno; enolase			x
sec:SC2886	>gnl|kg|sec:SC2886 eno; enolase [EC:4.2.1.11] [KO:K01689]			x
spt:SPA2809	>gnl|kg|spt:SPA2809 eno; enolase [EC:4.2.1.11] [KO:K01689]			x
sep:SE0561	>gnl|kg|sep:SE0561 enolase [EC:4.2.1.11] [KO:K01689]			x
ser:SERP0446	>gnl|kg|ser:SERP0446 eno; enolase [EC:4.2.1.11] [KO:K01689]			x
sfx:S2988	>gnl|kg|sfx:S2988 eno; enolase [EC:4.2.1.11] [KO:K01689]			x
sfl:SF2794	>gnl|kg|sfl:SF2794 eno; enolase [EC:4.2.1.11] [KO:K01689]			x
sgl:SG0513	>gnl|kg|sgl:SG0513 enolase			x
sha:SH2109	>gnl|kg|sha:SH2109 eno; enolase [EC:4.2.1.11] [KO:K01689]			x
sme:SMc01028	>gnl|kg|sme:SMc01028 eno; probable enolase protein [EC:4.2.1.11] [KO:K01689]			x
son:SO3440	>gnl|kg|son:SO3440 eno; enolase [EC:4.2.1.11] [KO:K01689]			x
spn:SP1128	>gnl|kg|spn:SP1128 enolase [EC:4.2.1.11] [KO:K01689]			x
spr:spr1036	>gnl|kg|spr:spr1036 eno; enolase [EC:4.2.1.11] [KO:K01689]			x
spo:SPBC1815.01	>gnl|kg|spo:SPBC1815.01 eno1; enolase [EC:4.2.1.11] [KO:K01689]			x
sil:SPO2474	>gnl|kg|sil:SPO2474 eno; enolase [EC:4.2.1.11] [KO:K01689]			x
spm:spyM18_0798	>gnl|kg|spm:spyM18_0798 eno; putative enolase [EC:4.2.1.11] [KO:K01689]			x
spg:SpyM3_0479	>gnl|kg|spg:SpyM3_0479 eno; putative enolase [EC:4.2.1.11] [KO:K01689]			x
spy:SPy0731	>gnl|kg|spy:SPy0731 eno; enolase [EC:4.2.1.11] [KO:K01689]			x
sps:SPs1375	>gnl|kg|sps:SPs1375 putative enolase [EC:4.2.1.11] [KO:K01689]			x
ssp:SSP1912	>gnl|kg|ssp:SSP1912 enolase [EC:4.2.1.11] [KO:K01689]			x
sso:SSO0913	>gnl|kg|sso:SSO0913 enolase [EC:4.2.1.11] [KO:K01689]			x
ssn:SSO_2936	>gnl|kg|ssn:SSO_2936 eno; enolase [EC:4.2.1.11] [KO:K01689]			x
sth:STH249	>gnl|kg|sth:STH249 enolase [EC:4.2.1.11] [KO:K01689]			x
stc:str0635	>gnl|kg|stc:str0635 eno; 2-phosphoglycerate dehydratase, enolase [EC:4.2.1.11] [KO:K01689]			x
stl:stu0635	>gnl|kg|stl:stu0635 eno; 2-phosphoglycerate dehydratase, enolase [EC:4.2.1.11] [KO:K01689]			x
sto:ST1212	>gnl|kg|sto:ST1212 enolase [EC:4.2.1.11] [KO:K01689]			x
stm:STM2952	>gnl|kg|stm:STM2952 eno; enolase [EC:4.2.1.11] [KO:K01689]			x
sty:STY3081	>gnl|kg|sty:STY3081 eno; enolase [EC:4.2.1.11] [KO:K01689]			x
stt:t2853	>gnl|kg|stt:t2853 eno; enolase [EC:4.2.1.11] [KO:K01689]			x
syd:Syncc9605_2476	>gnl|kg|syd:Syncc9605_2476 enolase [EC:4.2.1.11] [KO:K01689]			x
sye:Syncc9902_2161	>gnl|kg|sye:Syncc9902_2161 enolase [EC:4.2.1.11] [KO:K01689]			x
syc:syc0886_c	>gnl|kg|syc:syc0886_c eno; enolase [EC:4.2.1.11] [KO:K01689]			x
syf:Synpcc7942_0639	>gnl|kg|syf:Synpcc7942_0639 enolase [EC:4.2.1.11] [KO:K01689]			x
syw:SYNW2348	>gnl|kg|syw:SYNW2348 eno; enolase [EC:4.2.1.11] [KO:K01689]			x
syn:slr0752	>gnl|kg|syn:slr0752 eno; enolase [EC:4.2.1.11] [KO:K01689]			x
tac:Ta0882	>gnl|kg|tac:Ta0882 enolase [EC:4.2.1.11] [KO:K01689]			x
tan:TA10425	>gnl|kg|tan:TA10425 enolase, putative			x
tbr:Tb10.70.4740	>gnl|kg|tbr:Tb10.70.4740 enolase [EC:4.2.1.11] [KO:K01689]			x
tcx:Tcr_1260	>gnl|kg|tcx:Tcr_1260 enolase [EC:4.2.1.11] [KO:K01689]			x
tcr:504105.140	>gnl|kg|tcr:504105.140 enolase [EC:4.2.1.11] [KO:K01689]			x
tde:TDE0949	>gnl|kg|tde:TDE0949 eno; enolase [EC:4.2.1.11] [KO:K01689]			x
tel:tlr0658	>gnl|kg|tel:tlr0658 enolase [EC:4.2.1.11] [KO:K01689]			x
tko:TK2106	>gnl|kg|tko:TK2106 enolase [EC:4.2.1.11] [KO:K01689]			x
tma:TM0877	>gnl|kg|tma:TM0877 enolase [EC:4.2.1.11] [KO:K01689]			x
tpa:TP0817	>gnl|kg|tpa:TP0817 enolase [EC:4.2.1.11] [KO:K01689]			x
tpv:TP04_0700	>gnl|kg|tpv:TP04_0700 enolase [EC:4.2.1.11] [KO:K01689]			x
tte:TTE1759	>gnl|kg|tte:TTE1759 eno; enolase [EC:4.2.1.11] [KO:K01689]			x
ttj:TTHA0002	>gnl|kg|ttj:TTHA0002 enolase (2-phosphoglycerate dehydratase) [EC:4.2.1.11] [KO:K01689]			x
tth:TTC1610	>gnl|kg|tth:TTC1610 enolase [EC:4.2.1.11] [KO:K01689]			x
tvo:TVN0981	>gnl|kg|tvo:TVN0981 enolase [EC:4.2.1.11] [KO:K01689]			x
twh:TWT783	>gnl|kg|twh:TWT783 eno; enolase [EC:4.2.1.11] [KO:K01689]			x
tws:TW793	>gnl|kg|tws:TW793 eno; enolase [EC:4.2.1.11] [KO:K01689]			x
uur:UU184	>gnl|kg|uur:UU184 eno; enolase [EC:4.2.1.11] [KO:K01689]			x
vch:VC2447	>gnl|kg|vch:VC2447 enolase [EC:4.2.1.11] [KO:K01689]			x
vpa:VP2561	>gnl|kg|vpa:VP2561 enolase [EC:4.2.1.11] [KO:K01689]			x
vvu:VV11579	>gnl|kg|vvu:VV11579 enolase [EC:4.2.1.11] [KO:K01689]			x
vvy:VV2818	>gnl|kg|vvy:VV2818 enolase [EC:4.2.1.11] [KO:K01689]			x
wbr:WGLp353	>gnl|kg|wbr:WGLp353 eno; enolase [EC:4.2.1.11] [KO:K01689]			x
wbm:Wbm0119	>gnl|kg|wbm:Wbm0119 enolase [EC:4.2.1.11] [KO:K01689]			x
wol:WD0494	>gnl|kg|wol:WD0494 eno; enolase [EC:4.2.1.11] [KO:K01689]			x
xac:XAC1719	>gnl|kg|xac:XAC1719 eno; enolase [EC:4.2.1.11] [KO:K01689]			x
xcb:XC_2531	>gnl|kg|xcb:XC_2531 enolase [EC:4.2.1.11] [KO:K01689]			x
xcc:XCC1700	>gnl|kg|xcc:XCC1700 eno; enolase [EC:4.2.1.11] [KO:K01689]			x
xfa:XF1291	>gnl|kg|xfa:XF1291 enolase [EC:4.2.1.11] [KO:K01689]			x
xft:PD0543	>gnl|kg|xft:PD0543 eno; enolase [EC:4.2.1.11] [KO:K01689]			x
xla:380038	>gnl|kg|xla:380038 eno3-prov; enolase 3, beta muscle [EC:4.2.1.11] [KO:K01689]			x
xla:380298	>gnl|kg|xla:380298 eno1-prov; enolase 1, alpha [EC:4.2.1.11] [KO:K01689]			x
xoo:XOO2963	>gnl|kg|xoo:XOO2963 eno; enolase [EC:4.2.1.11] [KO:K01689]			x
xtr:394749	>gnl|kg|xtr:394749 MGC75746; Enolase (2-phosphoglycerate dehydratase) [EC:4.2.1.11] [KO:K01689]			x
ypk:y0814	>gnl|kg|ypk:y0814 eno; enolase [EC:4.2.1.11] [KO:K01689]			x
ypm:YP0310	>gnl|kg|ypm:YP0310 eno; enolase [EC:4.2.1.11] [KO:K01689]			x
ype:YPO3376	>gnl|kg|ype:YPO3376 eno; enolase [EC:4.2.1.11] [KO:K01689]			x
zma:ENO1	>gnl|kg|zma:ENO1 eno1, pgh1; enolase 1 (2-phosphoglycerate dehydratase 1) (2-phospho- d-glycerate hydro-lyase 1). [EC:4.2.1.11] [SP:ENO1_MAIZE]			x
zma:ENO2	>gnl|kg|zma:ENO2 eno2; enolase 2 (2-phosphoglycerate dehydratase 2) (2-phospho- d-glycerate hydro-lyase 2). [EC:4.2.1.11] [SP:ENO2_MAIZE]			x
zmo:ZMO1608	>gnl|kg|zmo:ZMO1608 eno; enolase [EC:4.2.1.11] [KO:K01689]			x
afu:AF1132	>gnl|kg|afu:AF1132 eno; phosphopyruvate hydratase [EC:4.2.1.11] [KO:K01689]			x
ava:Ava_3517	>gnl|kg|ava:Ava_3517 eno; phosphopyruvate hydratase [EC:4.2.1.11] [KO:K01689]			x
eba:ebA6162	>gnl|kg|eba:ebA6162 eno; phosphopyruvate hydratase [EC:4.2.1.11] [KO:K01689]			x
bba:Bd0796	>gnl|kg|bba:Bd0796 eno; phosphopyruvate hydratase [EC:4.2.1.11] [KO:K01689]			x
bfs:BF1155	>gnl|kg|bfs:BF1155 eno, hupA; phosphopyruvate hydratase [EC:4.2.1.11] [KO:K01689]			x
bpa:BPP3252	>gnl|kg|bpa:BPP3252 eno; phosphopyruvate hydratase [EC:4.2.1.11] [KO:K01689]			x
bpe:BP2386	>gnl|kg|bpe:BP2386 eno; phosphopyruvate hydratase [EC:4.2.1.11] [KO:K01689]			x
bpm:BURPS1710b_2711	>gnl|kg|bpm:BURPS1710b_2711 eno; phosphopyruvate hydratase [EC:4.2.1.11] [KO:K01689]			x
bur:Bcep18194_A5413	>gnl|kg|bur:Bcep18194_A5413 phosphopyruvate hydratase [EC:4.2.1.11] [KO:K01689]			x
cgb:cg1111	>gnl|kg|cgb:cg1111 eno; phosphopyruvate hydratase [EC:4.2.1.11] [KO:K01689]			x
cjr:CJE1844	>gnl|kg|cjr:CJE1844 eno; phosphopyruvate hydratase [EC:4.2.1.11] [KO:K01689]			x
cne:CNC00160	>gnl|kg|cne:CNC00160 phosphopyruvate hydratase, putative [EC:4.2.1.11] [KO:K01689]			x
cps:CPS_4106	>gnl|kg|cps:CPS_4106 eno; phosphopyruvate hydratase [EC:4.2.1.11] [KO:K01689]			x
ctc:CTC00382	>gnl|kg|ctc:CTC00382 eno; phosphopyruvate hydratase [EC:4.2.1.11] [KO:K01689]			x
cya:CYA_2554	>gnl|kg|cya:CYA_2554 eno; phosphopyruvate hydratase [EC:4.2.1.11] [KO:K01689]			x
cyb:CYB_2531	>gnl|kg|cyb:CYB_2531 eno; phosphopyruvate hydratase [EC:4.2.1.11] [KO:K01689]			x
eca:ECA3566	>gnl|kg|eca:ECA3566 eno; phosphopyruvate hydratase [EC:4.2.1.11] [KO:K01689]			x
[truncated: 1,192 more rows]

## Sheet: Swiss-Prot
Accession	Annotation	Misan. Code	Incorrect	Correct
[truncated: 517 more rows]
